# Supplementary material for: A Map of the Lipid–Metabolite–Protein Network to Aid Multi-Omics Integration
Source: Biomolecules. 2025 Mar 26;15(4):484. doi: 10.3390/biom15040484 (PMC12024871; doi:10.3390/biom15040484)
Supplement: Supplementary file 1 [file biomolecules-15-00484-s001.zip]

Archive with 12 entries (12 files):
- SupplTableS12_GOBPFU2.tsv
- SupplTableS1_nodes.csv
- SupplTableS2_edges.csv
- SupplTableS3_protein_tissue.csv
- SupplTableS4_CVDproteins.csv
- SupplTableS5_lipids(CVDproteins).csv
- SupplTableS6_metabolites(CVDproteins).csv
- SupplTableS7_lipidsFU1.csv
- SupplTableS8_lipidsFU2.csv
- SupplTableS9_proteins(lipidsFU1).csv
- SupplTableS10_proteins(lipidsFU2).csv
- SupplTableS11_GOBPFU1.tsv
