# Supplementary material for: A Map of the Lipid–Metabolite–Protein Network to Aid Multi-Omics Integration
Source: Biomolecules. 2025 Mar 26;15(4):484. doi: 10.3390/biom15040484 (PMC12024871; doi:10.3390/biom15040484)
Supplement: Supplementary file 1 [file biomolecules-15-00484-s001.zip › SupplTableS12_GOBPFU2.tsv]

Term	Overlap	P-value	Adjusted P-value	Odds Ratio	Combined Score	Genes
Chromatin Organization (GO:0006325)	14/268	2.5014935373309E-10	2.26885463835913E-07	11.2739501312336	249.255345881413	H2AX;H2BC9;HDAC2;CBX5;SUV39H1;MCRS1;CHD4;ESR1;H1-5;H3-4;RBBP4;H2BC21;H3C1;HMGN2
Sphingosine Metabolic Process (GO:0006670)	6/19	6.17213321389075E-10	2.79906241249945E-07	88.2115384615385	1870.59680792773	ACER2;SPTLC3;ACER3;PLPP3;PLPP2;PLPP1
Sphingolipid Metabolic Process (GO:0006665)	8/94	4.8661034892732E-08	1.47118528825693E-05	18.0611035111719	304.11985475807	ACER2;SPTLC3;ACER3;PLPP3;GBA2;PLPP2;PLPP1;ENPP7
Nucleosome Organization (GO:0034728)	7/75	1.8313741417181E-07	4.1526408663458E-05	19.8106796116505	307.323648687692	H2AX;H2BC9;H3-4;RBBP4;H2BC21;H3C1;HMGA1
Sphingoid Metabolic Process (GO:0046519)	4/11	2.77452656416587E-07	4.20672187414796E-05	107.185983827493	1618.25277358456	SPTLC3;PLPP3;PLPP2;PLPP1
Negative Regulation Of DNA Metabolic Process (GO:0051053)	6/49	2.78283696195014E-07	4.20672187414796E-05	26.6283542039356	401.945014516792	H1-5;H1-4;TERF1;H1-1;H1-0;ENPP7
Nucleosome Assembly (GO:0006334)	6/54	5.02645597879037E-07	6.36811159271463E-05	23.8485576923077	345.884706395969	H2AX;H2BC9;H3-4;RBBP4;H2BC21;H3C1
Ceramide Metabolic Process (GO:0006672)	6/55	5.61685697262591E-07	6.36811159271463E-05	23.3606750392465	336.214390031331	ACER2;SPTLC3;ACER3;PLPP3;PLPP2;PLPP1
Membrane Lipid Biosynthetic Process (GO:0046467)	6/57	6.96860865794398E-07	6.48191416981276E-05	22.4423076923077	318.157416069012	ACER2;SPTLC3;ACER3;PLPP3;PLPP2;PLPP1
Chromosome Condensation (GO:0030261)	5/32	8.21477758408041E-07	6.48191416981276E-05	35.031746031746	490.870464604186	H1-5;H1-4;H1-1;H1-0;TTN
Regulation Of Cell Fate Specification (GO:0042659)	4/14	8.30968454910967E-07	6.48191416981276E-05	75.0188679245283	1050.31471390099	HDAC2;RBBP4;ESRP1;CHD4
protein-DNA Complex Assembly (GO:0065004)	6/59	8.57585116182504E-07	6.48191416981276E-05	21.5932510885341	301.639264157155	H2AX;H2BC9;H3-4;RBBP4;H2BC21;H3C1
Phospholipid Metabolic Process (GO:0006644)	6/69	2.18225449974565E-06	0.00015225421779	18.1565934065934	236.673955608059	PNLIPRP2;PLPP3;PLPP2;FADS1;PLPP1;ENPP7
Lipid Modification (GO:0030258)	5/42	3.32169654432654E-06	0.000215198483265	25.5508365508365	322.324694767732	MBOAT7;PLPP3;PLA2G7;PLPP2;PLPP1
Sphingolipid Biosynthetic Process (GO:0030148)	6/77	4.16505694846889E-06	0.000238300098052	16.1042795232936	199.512385885526	ACER2;SPTLC3;ACER3;PLPP3;PLPP2;PLPP1
Regulation Of DNA Recombination (GO:0000018)	5/44	4.20375035153127E-06	0.000238300098052	24.2380952380952	300.056311740322	H1-5;H1-4;KDM1A;H1-1;H1-0
Chromosome Organization (GO:0051276)	5/45	4.7085986873918E-06	0.000251217588792	23.6309523809524	289.860102647805	H1-5;H1-4;H3C1;H1-1;H1-0
Diol Metabolic Process (GO:0034311)	3/10	1.88867989809993E-05	0.00095168481532	79.6381842456609	866.228300633638	PLPP3;PLPP2;PLPP1
Sphingoid Biosynthetic Process (GO:0046520)	3/13	4.44751383022325E-05	0.001846766976213	55.7383177570094	558.530284119608	ACER2;SPTLC3;ACER3
Sphingosine Biosynthetic Process (GO:0046512)	3/13	4.44751383022325E-05	0.001846766976213	55.7383177570094	558.530284119608	ACER2;SPTLC3;ACER3
Regulation Of Cell Fate Commitment (GO:0010453)	3/13	4.44751383022325E-05	0.001846766976213	55.7383177570094	558.530284119608	HDAC2;RBBP4;CHD4
Negative Regulation Of Protein Binding (GO:0032091)	5/71	4.47947888386935E-05	0.001846766976213	14.3030303030303	143.222231759167	GOLGA2;KDM1A;CFHR1;CFHR5;ADRB2
Organonitrogen Compound Biosynthetic Process (GO:1901566)	6/123	6.0845119169242E-05	0.002399414047239	9.75	94.6449947879144	ACER2;SPTLC3;ACER3;PLPP3;PLPP2;PLPP1
Negative Regulation Of DNA Recombination (GO:0045910)	4/41	7.49856020223074E-05	0.002833830876426	20.2478327383988	192.318257211407	H1-5;H1-4;H1-1;H1-0
Diol Biosynthetic Process (GO:0034312)	3/17	0.000104063043929	0.003775407233742	39.8050734312417	365.032969274623	ACER2;SPTLC3;ACER3
Chromatin Remodeling (GO:0006338)	7/228	0.000268562116281	0.009368686133329	6.04854368932039	49.7337169573977	HDAC2;KDM1A;RBBP4;MCRS1;H3C1;CHD4;ESR1
Regulation Of Cell Population Proliferation (GO:0042127)	13/766	0.000298231626671	0.010018373532995	3.40604591941512	27.6490549469739	H2AC8;HDAC2;CTBP1;CUL3;HMGA1;ACER2;RBBP4;ACER3;KRAS;HRAS;PLPP1;ENPP7;SLAMF1
protein-DNA Complex Organization (GO:0071824)	4/60	0.000333239083041	0.010794566011348	13.3652291105121	107.010716449254	H1-5;CBX5;SUV39H1;HMGN2
Cytolysis By Host Of Symbiont Cells (GO:0051838)	2/6	0.000443198003581	0.013861399629248	92.0648148148148	710.877908491839	CFHR1;CFHR5
Phospholipid Dephosphorylation (GO:0046839)	3/30	0.000589823295394	0.01783232429742	20.6261682242991	153.369742584281	PLPP3;PLPP2;PLPP1
Regulation Of Protein Glycosylation (GO:0060049)	2/7	0.000618248416002	0.018088752042371	73.6481481481482	544.158196104097	ACER2;GOLGA2
Protein Localization To Chromatin (GO:0071168)	3/31	0.00065041489962	0.018435197311103	19.888518024032	145.939958230299	H1-5;H2AC8;ESR1
Regulation Of DNA-templated Transcription (GO:0006355)	22/1922	0.000694954377585	0.018524521662336	2.36710526315789	17.2127949744894	HDAC2;CBX5;KDM1A;MYRF;PRKCB;CTBP1;CDX1;PYHIN1;SUV39H1;MCRS1;HMGA1;CHD4;FOXL1;ESR1;ELAVL2;PHF8;ZSCAN20;RBBP4;HRAS;FADS1;FOXD4L1;YWHAH
Regulation Of Cell Differentiation (GO:0045595)	6/193	0.000696909501591	0.018524521662336	6.07867132867133	44.1849804536045	HDAC2;RBBP4;CHD4;FADS1;YWHAG;YWHAH
Cellular Nitrogen Compound Biosynthetic Process (GO:0044271)	3/32	0.000714838211887	0.018524521662336	19.2017402513696	139.086928336044	ACER2;SPTLC3;ACER3
Positive Regulation Of Nucleic Acid-Templated Transcription (GO:1903508)	10/557	0.001004171627462	0.024471732262113	3.53619744058501	24.4124655233609	HDAC2;MYRF;RBBP4;PYHIN1;MCRS1;HMGA1;CHD4;ESR1;PHF8;YWHAH
Histone Deacetylation (GO:0016575)	3/36	0.00101272030596	0.024471732262113	16.8708581138488	116.326510159108	HDAC2;RBBP4;CHD4
Golgi Inheritance (GO:0048313)	2/9	0.001052257506309	0.024471732262113	52.6005291005291	360.672224067269	GOLGA2;YWHAZ
Phosphatidylcholine Catabolic Process (GO:0034638)	2/9	0.001052257506309	0.024471732262113	52.6005291005291	360.672224067269	PNLIPRP2;PLA2G7
Heterochromatin Organization (GO:0070828)	3/39	0.001280834948043	0.027644554549521	15.4626168224299	102.984787162653	HDAC2;CTBP1;H1-0
Negative Regulation Of Binding (GO:0051100)	4/86	0.001300799780159	0.027644554549521	9.1155085135757	60.5705120910141	GOLGA2;KDM1A;CFHR1;CFHR5
Regulation Of Long-Term Neuronal Synaptic Plasticity (GO:0048169)	2/10	0.001310601814365	0.027644554549521	46.0231481481481	305.468007443748	DLG4;SYP
Steroid Hormone Mediated Signaling Pathway (GO:0043401)	2/10	0.001310601814365	0.027644554549521	46.0231481481481	305.468007443748	ESR1;PLPP1
Protein Deacetylation (GO:0006476)	3/40	0.001379176928937	0.028429851694216	15.0439504925486	99.0834955304339	HDAC2;RBBP4;CHD4
Positive Regulation Of Protein Modification Process (GO:0031401)	6/225	0.0015362839186	0.030964655870452	5.18203371970495	33.5712293068232	GOLGA2;C3;RALBP1;SUV39H1;KRAS;HRAS
Regulation Of Phospholipase C Activity (GO:1900274)	2/11	0.00159610050932	0.031470938303336	40.9074074074074	263.45154999696	ESR1;HRAS
Regulation Of Stem Cell Differentiation (GO:2000736)	3/45	0.001941754663541	0.037471733613437	13.2496662216288	82.7330788819075	HDAC2;RBBP4;CHD4
Positive Regulation Of Histone Deacetylation (GO:0031065)	2/13	0.002247359401678	0.040767099546439	33.46632996633	204.077658422626	CTBP1;SUV39H1
Positive Regulation Of Protein Deacetylation (GO:0090312)	2/13	0.002247359401678	0.040767099546439	33.46632996633	204.077658422626	CTBP1;SUV39H1
Killing By Host Of Symbiont Cells (GO:0051873)	2/13	0.002247359401678	0.040767099546439	33.46632996633	204.077658422626	CFHR1;CFHR5
Regulation Of Histone H3-K4 Methylation (GO:0051569)	2/14	0.002612524841352	0.046461961394239	30.6759259259259	182.44317223306	KDM1A;MCRS1
Negative Regulation Of Cellular Process (GO:0048523)	9/537	0.002858446170655	0.04864848558175	3.26766426642664	19.1402686070417	H2AC8;RBBP4;CTBP1;SUV39H1;HMGA1;HRAS;PLPP1;ENPP7;RHOB
Cellular Response To Ionizing Radiation (GO:0071479)	3/52	0.00294110276465	0.04864848558175	11.3528514209422	66.1754380437196	KDM1A;HRAS;RHOB
Ceramide Catabolic Process (GO:0046514)	2/15	0.003003655118609	0.04864848558175	28.3148148148148	164.450331000005	ACER2;ACER3
Sphingolipid Catabolic Process (GO:0030149)	2/15	0.003003655118609	0.04864848558175	28.3148148148148	164.450331000005	ACER2;ACER3
Negative Regulation Of DNA Replication (GO:0008156)	2/15	0.003003655118609	0.04864848558175	28.3148148148148	164.450331000005	TERF1;ENPP7
Mitotic Sister Chromatid Segregation (GO:0000070)	4/111	0.003303640756106	0.051409520293121	6.97690001763357	39.8571471486465	GOLGA2;CUL3;KIF22;TTN
Small GTPase Mediated Signal Transduction (GO:0007264)	4/112	0.003411697026679	0.051409520293121	6.91194968553459	39.2636443346946	RALBP1;NRAS;KRAS;HRAS
Cellular Response To Gamma Radiation (GO:0071480)	2/16	0.00342045884878	0.051409520293121	26.2910052910053	149.279817223792	KDM1A;HRAS
Phosphatidylcholine Metabolic Process (GO:0046470)	3/55	0.003450024137389	0.051409520293121	10.696261682243	60.6411084306309	PNLIPRP2;MBOAT7;PLA2G7
Regulation Of Protein Phosphorylation (GO:0001932)	6/265	0.003473873444443	0.051409520293121	4.37280962280962	24.7609690770674	C3;RALBP1;KRAS;PLPP3;HRAS;TTN
Regulation Of Gene Expression (GO:0010468)	14/1127	0.003514211971525	0.051409520293121	2.46029874213836	13.9030004977078	MCRS1;HMGA1;YBX2;CHD4;ESR1;ELAVL2;PUM2;TTN;RBBP4;ESRP1;H3C1;KRAS;HRAS;FADS1
Negative Regulation Of Nucleic Acid-Templated Transcription (GO:1903507)	8/456	0.003710418789791	0.053418251465717	3.40371148459384	19.04924752687	HDAC2;CBX5;KDM1A;RBBP4;CTBP1;SUV39H1;HMGA1;CHD4
Regulation Of Glucose Transmembrane Transport (GO:0010827)	2/17	0.00386264701618	0.054740950682433	24.537037037037	136.337655776471	C3;PRKCB
Regulation Of Protein Binding (GO:0043393)	4/118	0.004110932374228	0.057363317898837	6.54617676266137	35.9653852395996	GOLGA2;KDM1A;CFHR1;CFHR5
Central Nervous System Development (GO:0007417)	6/283	0.004778660447712	0.06527736315783	4.08490697028603	21.8280885142466	C3;SH3GL3;MYRF;RBBP4;GBA2;PHF8
Positive Regulation Of Histone Methylation (GO:0031062)	2/19	0.004822032339112	0.06527736315783	21.6481481481481	115.483340696855	MCRS1;SUV39H1
Negative Regulation Of Cell Population Proliferation (GO:0008285)	7/379	0.00498098840443	0.066437595335558	3.56576886940182	18.9061591587876	H2AC8;RBBP4;CTBP1;HMGA1;HRAS;PLPP1;ENPP7
Telomere Organization (GO:0032200)	3/63	0.005059010487058	0.066500326257412	9.26635514018692	48.9873682576878	MCRS1;H3C1;TERF1
Positive Regulation Of Cell Population Proliferation (GO:0008284)	8/483	0.005225477841362	0.067252326102011	3.20577915376677	16.8438337856669	HDAC2;KDM1A;CUL3;ACER3;RBPMS2;KRAS;HRAS;SLAMF1
Negative Regulation Of Stem Cell Population Maintenance (GO:1902455)	2/20	0.00533866315253	0.067252326102011	20.4444444444444	106.981280067875	HDAC2;RBBP4
Positive Regulation Of Phospholipase Activity (GO:0010518)	2/20	0.00533866315253	0.067252326102011	20.4444444444444	106.981280067875	ESR1;HRAS
Regulation Of Histone Deacetylation (GO:0031063)	2/21	0.005879545684906	0.073051341591917	19.3674463937622	99.4765459204322	CTBP1;SUV39H1
Response To Gamma Radiation (GO:0010332)	2/22	0.006444402513509	0.078987474050712	18.3981481481481	92.8102559356945	KDM1A;HRAS
Regulation Of G Protein-Coupled Receptor Signaling Pathway (GO:0008277)	3/70	0.006782955753714	0.082028544914909	8.29529920491003	41.4212685782178	C3;YWHAB;SYP
Regulation Of Transcription By RNA Polymerase II (GO:0006357)	20/2028	0.007005515766748	0.08360530000579	1.97897299690128	9.81779877619386	HDAC2;CBX5;NUFIP1;KDM1A;PRKCB;CTBP1;CDX1;SUV39H1;MCRS1;HMGA1;CHD4;FOXL1;ESR1;YWHAZ;PHF8;H1-5;ZSCAN20;RBBP4;HRAS;FOXD4L1
Positive Regulation Of Vascular Endothelial Growth Factor Production (GO:0010575)	2/24	0.007644940685085	0.090051444173658	16.7239057239057	81.5074866056778	C3;C5
Positive Regulation Of DNA-templated Transcription (GO:0045893)	14/1243	0.008203190191169	0.093617528916669	2.21431719555194	10.6358795498803	HDAC2;NUFIP1;KDM1A;MYRF;CDX1;PYHIN1;MCRS1;HMGA1;CHD4;ESR1;PHF8;RBBP4;HRAS;YWHAH
Regulation Of DNA Replication (GO:0006275)	3/75	0.008203351715297	0.093617528916669	7.71728971962617	37.0677821577057	MCRS1;TERF1;ENPP7
Ras Protein Signal Transduction (GO:0007265)	4/144	0.008257334413819	0.093617528916669	5.32345013477089	25.5347454746701	NRAS;KRAS;HRAS;RHOB
Regulation Of Vascular Endothelial Growth Factor Production (GO:0010574)	2/26	0.008938103359434	0.100084688234649	15.3287037037037	72.3121152932203	C3;C5
Negative Regulation Of Transcription By RNA Polymerase II (GO:0000122)	10/763	0.009364735517885	0.103583111155137	2.54143426294821	11.8705417913695	H1-5;HDAC2;CBX5;KDM1A;RBBP4;CTBP1;SUV39H1;CHD4;ESR1;YWHAZ
Glycerophospholipid Catabolic Process (GO:0046475)	2/27	0.009618749144048	0.105110909321103	14.7148148148148	68.3362040338035	PNLIPRP2;PLA2G7
Histone Modification (GO:0016570)	3/81	0.010122481821386	0.109298702523771	7.1214953271028	32.7090024421713	HDAC2;RBBP4;CHD4
Glycosphingolipid Metabolic Process (GO:0006687)	2/32	0.013352125349513	0.139199743586306	12.2592592592593	52.9119400822752	GBA2;ENPP7
Heterochromatin Formation (GO:0031507)	2/32	0.013352125349513	0.139199743586306	12.2592592592593	52.9119400822752	CTBP1;H1-0
Muscle Cell Development (GO:0055001)	2/32	0.013352125349513	0.139199743586306	12.2592592592593	52.9119400822752	KDM1A;TTN
Positive Regulation Of DNA Binding (GO:0043388)	2/33	0.014163026931743	0.144335566596524	11.863201911589	50.5030794270323	PYHIN1;H1-0
Glycolipid Metabolic Process (GO:0006664)	2/33	0.014163026931743	0.144335566596524	11.863201911589	50.5030794270323	GBA2;ENPP7
Regulation Of Neuronal Synaptic Plasticity (GO:0048168)	2/34	0.014994746153759	0.151113719571771	11.4918981481482	48.2666088233911	DLG4;SYP
Positive Regulation Of Phospholipase C Activity (GO:0010863)	2/36	0.016719642961666	0.16112654341809	10.8148148148148	44.2452570167449	HRAS;ESR1
Positive Regulation Of Signaling Receptor Activity (GO:2000273)	2/36	0.016719642961666	0.16112654341809	10.8148148148148	44.2452570167449	HDAC2;ADRB2
Protein Destabilization (GO:0031648)	2/36	0.016719642961666	0.16112654341809	10.8148148148148	44.2452570167449	CUL3;PYHIN1
MAPK Cascade (GO:0000165)	3/98	0.016876539828797	0.16112654341809	5.8421052631579	23.8464851840663	NRAS;KRAS;HRAS
Positive Regulation Of Cold-Induced Thermogenesis (GO:0120162)	3/98	0.016876539828797	0.16112654341809	5.8421052631579	23.8464851840663	KDM1A;YBX2;ADRB2
Positive Regulation Of Stem Cell Population Maintenance (GO:1902459)	2/40	0.020408423025085	0.19281708003908	9.67446393762183	37.6511519877657	HDAC2;RBBP4
Positive Regulation Of DNA Metabolic Process (GO:0051054)	3/108	0.021781496492433	0.194267062282518	5.28304405874499	20.216595401737	H2AX;MCRS1;TERF1
Positive Regulation Of Metabolic Process (GO:0009893)	3/108	0.021781496492433	0.194267062282518	5.28304405874499	20.216595401737	KDM1A;YBX2;ADRB2
Negative Regulation Of Developmental Process (GO:0051093)	3/109	0.022310372700201	0.194267062282518	5.23293951684006	19.8993177569281	HDAC2;RBBP4;SLC18A1
Intracellular Steroid Hormone Receptor Signaling Pathway (GO:0030518)	2/43	0.023376577412623	0.194267062282518	8.96522131887986	33.6735570617091	ESR1;PLPP1
Negative Regulation Of Transmembrane Receptor Protein Serine/Threonine Kinase Signaling Pathway (GO:0090101)	3/111	0.023389087246403	0.194267062282518	5.13551401869159	19.2863495743199	HDAC2;RBBP4;RBPMS2
Golgi Vesicle Transport (GO:0048193)	4/197	0.0234887356918	0.194267062282518	3.85120735164728	14.4467811332149	GOLGA2;CUL3;KDELR3;PLPP3
Regulation Of Cell Cycle (GO:0051726)	5/298	0.024494905332543	0.194267062282518	3.18495043068422	11.8139051928263	CTBP1;SUV39H1;MCRS1;HRAS;RHOB
Negative Regulation Of DNA-templated Transcription (GO:0045892)	11/1025	0.025483526276285	0.194267062282518	2.06837606837607	7.59036736307292	H1-5;HDAC2;CBX5;KDM1A;RBBP4;CTBP1;SUV39H1;HMGA1;CHD4;ESR1;YWHAZ
Endoplasmic Reticulum To Golgi Vesicle-Mediated Transport (GO:0006888)	3/115	0.025630338577372	0.194267062282518	4.95110146862483	18.1407294734441	GOLGA2;CUL3;KDELR3
Regulation Of MAPK Cascade (GO:0043408)	4/204	0.026269422354703	0.194267062282518	3.71509433962264	13.5205273377791	GPR37;ADRB2;HRAS;YWHAZ
Negative Regulation Of Heterochromatin Formation (GO:0031452)	1/5	0.027201672447497	0.194267062282518	45.6100917431193	164.400518470325	PHF8
Negative Regulation Of Histone Acetylation (GO:0035067)	1/5	0.027201672447497	0.194267062282518	45.6100917431193	164.400518470325	CTBP1
DNA Replication-Dependent Chromatin Assembly (GO:0006335)	1/5	0.027201672447497	0.194267062282518	45.6100917431193	164.400518470325	RBBP4
Golgi Disassembly (GO:0090166)	1/5	0.027201672447497	0.194267062282518	45.6100917431193	164.400518470325	GOLGA2
Neurotransmitter Loading Into Synaptic Vesicle (GO:0098700)	1/5	0.027201672447497	0.194267062282518	45.6100917431193	164.400518470325	SLC18A1
Behavioral Fear Response (GO:0001662)	1/5	0.027201672447497	0.194267062282518	45.6100917431193	164.400518470325	HTR2C
Nucleobase Transport (GO:0015851)	1/5	0.027201672447497	0.194267062282518	45.6100917431193	164.400518470325	SLC29A1
Nucleoside Transport (GO:0015858)	1/5	0.027201672447497	0.194267062282518	45.6100917431193	164.400518470325	SLC29A1
Regulation Of Post-Transcriptional Gene Silencing By RNA (GO:1900368)	1/5	0.027201672447497	0.194267062282518	45.6100917431193	164.400518470325	PUM2
Phosphatidylinositol Acyl-Chain Remodeling (GO:0036149)	1/5	0.027201672447497	0.194267062282518	45.6100917431193	164.400518470325	MBOAT7
Regulation Of System Process (GO:0044057)	1/5	0.027201672447497	0.194267062282518	45.6100917431193	164.400518470325	HTR2C
Striated Muscle Hypertrophy (GO:0014897)	1/5	0.027201672447497	0.194267062282518	45.6100917431193	164.400518470325	TTN
Synaptic Vesicle Uncoating (GO:0016191)	1/5	0.027201672447497	0.194267062282518	45.6100917431193	164.400518470325	SH3GL3
Uridine Transport (GO:0015862)	1/5	0.027201672447497	0.194267062282518	45.6100917431193	164.400518470325	SLC29A1
Glycoside Metabolic Process (GO:0016137)	1/5	0.027201672447497	0.194267062282518	45.6100917431193	164.400518470325	GBA2
Glycosyl Compound Catabolic Process (GO:1901658)	1/5	0.027201672447497	0.194267062282518	45.6100917431193	164.400518470325	GBA2
Glycosylceramide Catabolic Process (GO:0046477)	1/5	0.027201672447497	0.194267062282518	45.6100917431193	164.400518470325	GBA2
Purine Nucleobase Transmembrane Transport (GO:1904823)	1/5	0.027201672447497	0.194267062282518	45.6100917431193	164.400518470325	SLC29A1
Pyrimidine Nucleoside Transport (GO:0015864)	1/5	0.027201672447497	0.194267062282518	45.6100917431193	164.400518470325	SLC29A1
Morphogenesis Of An Endothelium (GO:0003159)	1/5	0.027201672447497	0.194267062282518	45.6100917431193	164.400518470325	RHOB
Regulation Of DNA Damage Response, Signal Transduction By P53 Class Mediator Resulting In Transcription Of P21 Class Mediator (GO:1902162)	1/5	0.027201672447497	0.194267062282518	45.6100917431193	164.400518470325	PYHIN1
Secondary Alcohol Metabolic Process (GO:1902652)	2/47	0.027590912358292	0.195115093432175	8.16666666666667	29.3205287200111	STARD3;GBA2
Positive Regulation Of MAPK Cascade (GO:0043410)	5/310	0.028394404606453	0.195115093432175	3.05776736924278	10.8904316573382	GPR37;HTR2C;ADRB2;HRAS;SLAMF1
Retrograde Vesicle-Mediated Transport, Golgi To Endoplasmic Reticulum (GO:0006890)	2/48	0.028688837594152	0.195115093432175	7.98872785829308	28.3699471656915	KDELR3;PLPP3
Regulation Of DNA Binding (GO:0051101)	2/48	0.028688837594152	0.195115093432175	7.98872785829308	28.3699471656915	KDM1A;PYHIN1
Myelination (GO:0042552)	2/48	0.028688837594152	0.195115093432175	7.98872785829308	28.3699471656915	MYRF;ACER3
Mitotic Metaphase Plate Congression (GO:0007080)	2/50	0.030936340500993	0.195115093432175	7.65509259259259	26.607752397672	CUL3;KIF22
Negative Regulation Of Cell Projection Organization (GO:0031345)	2/50	0.030936340500993	0.195115093432175	7.65509259259259	26.607752397672	HDAC2;YWHAH
Negative Regulation Of Gene Expression, Epigenetic (GO:0045814)	2/51	0.032085480689189	0.195115093432175	7.49848828420257	25.7899381738781	CTBP1;H1-0
Metaphase Plate Congression (GO:0051310)	2/51	0.032085480689189	0.195115093432175	7.49848828420257	25.7899381738781	CUL3;KIF22
Regulation Of Intestinal Cholesterol Absorption (GO:0030300)	1/6	0.03255338352007	0.195115093432175	36.4862385321101	124.960768514803	ENPP7
Regulation Of Smooth Muscle Cell Differentiation (GO:0051150)	1/6	0.03255338352007	0.195115093432175	36.4862385321101	124.960768514803	RBPMS2
Positive Regulation Of B Cell Receptor Signaling Pathway (GO:0050861)	1/6	0.03255338352007	0.195115093432175	36.4862385321101	124.960768514803	PRKCB
Clathrin Coat Disassembly (GO:0072318)	1/6	0.03255338352007	0.195115093432175	36.4862385321101	124.960768514803	SH3GL3
Detection Of Muscle Stretch (GO:0035995)	1/6	0.03255338352007	0.195115093432175	36.4862385321101	124.960768514803	TTN
Skeletal Muscle Thin Filament Assembly (GO:0030240)	1/6	0.03255338352007	0.195115093432175	36.4862385321101	124.960768514803	TTN
Positive Regulation Of Phospholipid Biosynthetic Process (GO:0071073)	1/6	0.03255338352007	0.195115093432175	36.4862385321101	124.960768514803	HTR2C
White Fat Cell Differentiation (GO:0050872)	1/6	0.03255338352007	0.195115093432175	36.4862385321101	124.960768514803	CTBP1
Mitotic Nuclear Membrane Disassembly (GO:0007077)	1/6	0.03255338352007	0.195115093432175	36.4862385321101	124.960768514803	PRKCB
rDNA Heterochromatin Formation (GO:0000183)	1/6	0.03255338352007	0.195115093432175	36.4862385321101	124.960768514803	SUV39H1
Regulation Of Protein Localization To Nucleus (GO:1900180)	2/52	0.033251258125221	0.195115093432175	7.34814814814815	25.0106175766643	PYHIN1;YWHAZ
Cell Cycle G1/S Phase Transition (GO:0044843)	2/52	0.033251258125221	0.195115093432175	7.34814814814815	25.0106175766643	CUL3;PHF8
Positive Regulation Of Telomere Maintenance (GO:0032206)	2/52	0.033251258125221	0.195115093432175	7.34814814814815	25.0106175766643	MCRS1;TERF1
Regulation Of Lipid Metabolic Process (GO:0019216)	2/54	0.035631869982317	0.195115093432175	7.06481481481482	23.5577296820173	MBOAT7;PLPP1
Negative Regulation Of Cell Motility (GO:2000146)	3/133	0.03709116277925	0.195115093432175	4.26168224299065	14.03958599271	HDAC2;RBBP4;RHOB
Negative Regulation Of Macrophage Migration (GO:1905522)	1/7	0.03787592075905	0.195115093432175	30.4036697247706	99.524579654106	C5
Negative Regulation Of Mitochondrial Fusion (GO:0010637)	1/7	0.03787592075905	0.195115093432175	30.4036697247706	99.524579654106	SLC18A1
Negative Regulation Of Muscle Cell Differentiation (GO:0051148)	1/7	0.03787592075905	0.195115093432175	30.4036697247706	99.524579654106	RBPMS2
Regulation Of Heterochromatin Formation (GO:0031445)	1/7	0.03787592075905	0.195115093432175	30.4036697247706	99.524579654106	KDM1A
Negative Regulation Of Peptidyl-Lysine Acetylation (GO:2000757)	1/7	0.03787592075905	0.195115093432175	30.4036697247706	99.524579654106	CTBP1
Amine Transport (GO:0015837)	1/7	0.03787592075905	0.195115093432175	30.4036697247706	99.524579654106	SLC18A1
Neurotransmitter Receptor Diffusion Trapping (GO:0099628)	1/7	0.03787592075905	0.195115093432175	30.4036697247706	99.524579654106	DLG4
Axon Ensheathment In Central Nervous System (GO:0032291)	1/7	0.03787592075905	0.195115093432175	30.4036697247706	99.524579654106	MYRF
Nucleolar Chromatin Organization (GO:1990700)	1/7	0.03787592075905	0.195115093432175	30.4036697247706	99.524579654106	SUV39H1
Regulation Of Protein Localization To Nucleolus (GO:1904749)	1/7	0.03787592075905	0.195115093432175	30.4036697247706	99.524579654106	MCRS1
Cardiac Muscle Hypertrophy (GO:0003300)	1/7	0.03787592075905	0.195115093432175	30.4036697247706	99.524579654106	TTN
Cellular Response To Interferon-Alpha (GO:0035457)	1/7	0.03787592075905	0.195115093432175	30.4036697247706	99.524579654106	PYHIN1
Platelet Activating Factor Metabolic Process (GO:0046469)	1/7	0.03787592075905	0.195115093432175	30.4036697247706	99.524579654106	PLA2G7
Regulation Of Triglyceride Metabolic Process (GO:0090207)	1/7	0.03787592075905	0.195115093432175	30.4036697247706	99.524579654106	MBOAT7
Cellular Response To Potassium Ion (GO:0035865)	1/7	0.03787592075905	0.195115093432175	30.4036697247706	99.524579654106	DLG4
Positive Regulation Of Apoptotic Cell Clearance (GO:2000427)	1/7	0.03787592075905	0.195115093432175	30.4036697247706	99.524579654106	C3
Response To Potassium Ion (GO:0035864)	1/7	0.03787592075905	0.195115093432175	30.4036697247706	99.524579654106	DLG4
Establishment Of Golgi Localization (GO:0051683)	1/7	0.03787592075905	0.195115093432175	30.4036697247706	99.524579654106	YWHAZ
Telomeric D-loop Disassembly (GO:0061820)	1/7	0.03787592075905	0.195115093432175	30.4036697247706	99.524579654106	TERF1
Glucocorticoid Metabolic Process (GO:0008211)	1/7	0.03787592075905	0.195115093432175	30.4036697247706	99.524579654106	YWHAH
Glycoside Catabolic Process (GO:0016139)	1/7	0.03787592075905	0.195115093432175	30.4036697247706	99.524579654106	GBA2
Postsynaptic Neurotransmitter Receptor Diffusion Trapping (GO:0098970)	1/7	0.03787592075905	0.195115093432175	30.4036697247706	99.524579654106	DLG4
Protein Retention In ER Lumen (GO:0006621)	1/7	0.03787592075905	0.195115093432175	30.4036697247706	99.524579654106	KDELR3
Regulation Of Cdc42 Protein Signal Transduction (GO:0032489)	1/7	0.03787592075905	0.195115093432175	30.4036697247706	99.524579654106	RALBP1
Regulation Of Apoptotic Cell Clearance (GO:2000425)	1/7	0.03787592075905	0.195115093432175	30.4036697247706	99.524579654106	C3
Regulation Of Stem Cell Population Maintenance (GO:2000036)	2/56	0.038076484605838	0.195115093432175	6.80246913580247	22.2315465744232	HDAC2;RBBP4
Positive Regulation Of Phosphorylation (GO:0042327)	4/231	0.038791069531627	0.197660112725762	3.26872246696035	10.6219268606279	C3;RALBP1;KRAS;HRAS
Signal Transduction In Response To DNA Damage (GO:0042770)	2/57	0.039322272201136	0.198777060660698	6.67845117845118	21.6112289112808	H2AX;ACER2
Positive Regulation Of Developmental Process (GO:0051094)	4/233	0.039833459066323	0.198777060660698	3.23984510175496	10.4421764044894	RALBP1;HDAC2;RBBP4;DLG4
Sterol Metabolic Process (GO:0016125)	2/60	0.043151098906816	0.198777060660698	6.33205619412516	19.9019527236804	STARD3;GBA2
Golgi Ribbon Formation (GO:0090161)	1/8	0.043169441381932	0.198777060660698	26.0589777195282	81.8935273489654	GOLGA2
Negative Regulation Of Smooth Muscle Cell Differentiation (GO:0051151)	1/8	0.043169441381932	0.198777060660698	26.0589777195282	81.8935273489654	RBPMS2
Negative Regulation Of Systemic Arterial Blood Pressure (GO:0003085)	1/8	0.043169441381932	0.198777060660698	26.0589777195282	81.8935273489654	ADRB2
Regulation Of miRNA Metabolic Process (GO:2000628)	1/8	0.043169441381932	0.198777060660698	26.0589777195282	81.8935273489654	HRAS
Nuclear Membrane Disassembly (GO:0051081)	1/8	0.043169441381932	0.198777060660698	26.0589777195282	81.8935273489654	PRKCB
Box C/D snoRNP Assembly (GO:0000492)	1/8	0.043169441381932	0.198777060660698	26.0589777195282	81.8935273489654	NUFIP1
Embryonic Digestive Tract Morphogenesis (GO:0048557)	1/8	0.043169441381932	0.198777060660698	26.0589777195282	81.8935273489654	RBPMS2
Skeletal Myofibril Assembly (GO:0014866)	1/8	0.043169441381932	0.198777060660698	26.0589777195282	81.8935273489654	TTN
Establishment Of Protein Localization To Chromatin (GO:0071169)	1/8	0.043169441381932	0.198777060660698	26.0589777195282	81.8935273489654	H1-5
Synapse Pruning (GO:0098883)	1/8	0.043169441381932	0.198777060660698	26.0589777195282	81.8935273489654	C3
Positive Regulation Of Membrane Invagination (GO:1905155)	1/8	0.043169441381932	0.198777060660698	26.0589777195282	81.8935273489654	C3
Translational Termination (GO:0006415)	1/8	0.043169441381932	0.198777060660698	26.0589777195282	81.8935273489654	MRPL58
Unsaturated Fatty Acid Biosynthetic Process (GO:0006636)	1/8	0.043169441381932	0.198777060660698	26.0589777195282	81.8935273489654	FADS1
Purine Nucleobase Transport (GO:0006863)	1/8	0.043169441381932	0.198777060660698	26.0589777195282	81.8935273489654	SLC29A1
Regulation Of Cell Killing (GO:0031341)	1/8	0.043169441381932	0.198777060660698	26.0589777195282	81.8935273489654	CFH
Positive Regulation Of Cellular Process (GO:0048522)	7/594	0.045697112705741	0.198777060660698	2.23484560295066	6.8961081368386	HDAC2;MYRF;CUL3;ACER3;KRAS;HRAS;SLAMF1
Regulation Of ERK1 And ERK2 Cascade (GO:0070372)	4/244	0.045851340991314	0.198777060660698	3.08962264150943	9.52330092379508	HTR2C;HRAS;YWHAZ;SLAMF1
Regulation Of Cold-Induced Thermogenesis (GO:0120161)	3/146	0.046743713524721	0.198777060660698	3.87170773152082	11.8593331046758	KDM1A;YBX2;ADRB2
Positive Regulation Of DNA-binding Transcription Factor Activity (GO:0051091)	4/246	0.046997248005641	0.198777060660698	3.06377670357087	9.36800656907415	KDM1A;PRKCB;PLPP3;ESR1
G1/S Transition Of Mitotic Cell Cycle (GO:0000082)	2/63	0.047112903370146	0.198777060660698	6.0197328476017	18.3915381123861	CUL3;PHF8
Regulation Of Cellular Catabolic Process (GO:0031329)	2/63	0.047112903370146	0.198777060660698	6.0197328476017	18.3915381123861	ACER2;RAB39B
Dephosphorylation (GO:0016311)	3/147	0.047532881521259	0.198777060660698	3.8446261682243	11.7120137406703	PLPP3;PLPP2;PLPP1
Negative Regulation Of Establishment Of Protein Localization (GO:1904950)	1/9	0.048434101880942	0.198777060660698	22.8004587155963	69.0295545271606	TERF1
Regulation Of Complement Activation (GO:0030449)	1/9	0.048434101880942	0.198777060660698	22.8004587155963	69.0295545271606	CFH
Regulation Of Complement-Dependent Cytotoxicity (GO:1903659)	1/9	0.048434101880942	0.198777060660698	22.8004587155963	69.0295545271606	CFH
G Protein-Coupled Serotonin Receptor Signaling Pathway (GO:0098664)	1/9	0.048434101880942	0.198777060660698	22.8004587155963	69.0295545271606	HTR2C
Regulation Of Histone Methylation (GO:0031060)	1/9	0.048434101880942	0.198777060660698	22.8004587155963	69.0295545271606	SUV39H1
[2Fe-2S] Cluster Assembly (GO:0044571)	1/9	0.048434101880942	0.198777060660698	22.8004587155963	69.0295545271606	HSCB
Alpha-Linolenic Acid Metabolic Process (GO:0036109)	1/9	0.048434101880942	0.198777060660698	22.8004587155963	69.0295545271606	FADS1
Negative Regulation Of Telomerase Activity (GO:0051974)	1/9	0.048434101880942	0.198777060660698	22.8004587155963	69.0295545271606	TERF1
Neuron Remodeling (GO:0016322)	1/9	0.048434101880942	0.198777060660698	22.8004587155963	69.0295545271606	C3
Positive Regulation Of RIG-I Signaling Pathway (GO:1900246)	1/9	0.048434101880942	0.198777060660698	22.8004587155963	69.0295545271606	PUM2
Endothelial Tube Morphogenesis (GO:0061154)	1/9	0.048434101880942	0.198777060660698	22.8004587155963	69.0295545271606	RHOB
Telomeric Loop Disassembly (GO:0090657)	1/9	0.048434101880942	0.198777060660698	22.8004587155963	69.0295545271606	TERF1
Positive Regulation Of miRNA-mediated Gene Silencing (GO:2000637)	1/9	0.048434101880942	0.198777060660698	22.8004587155963	69.0295545271606	PUM2
Positive Regulation Of Phagocytosis, Engulfment (GO:0060100)	1/9	0.048434101880942	0.198777060660698	22.8004587155963	69.0295545271606	C3
Positive Regulation Of Protein Kinase A Signaling (GO:0010739)	1/9	0.048434101880942	0.198777060660698	22.8004587155963	69.0295545271606	ADRB2
Histone Methylation (GO:0016571)	1/9	0.048434101880942	0.198777060660698	22.8004587155963	69.0295545271606	SUV39H1
Positive Regulation Of Vascular Endothelial Growth Factor Receptor Signaling Pathway (GO:0030949)	1/9	0.048434101880942	0.198777060660698	22.8004587155963	69.0295545271606	PRKCB
Myelin Maintenance (GO:0043217)	1/9	0.048434101880942	0.198777060660698	22.8004587155963	69.0295545271606	MYRF
Negative Regulation Of DNA-binding Transcription Factor Activity (GO:0043433)	3/149	0.04913091663337	0.200728564803904	3.79157598258866	11.425029935767	HDAC2;KDM1A;ESR1
Antimicrobial Humoral Immune Response Mediated By Antimicrobial Peptide (GO:0061844)	2/65	0.04982535596185	0.202652905190126	5.82804232804233	17.4796467853791	H2BC21;HMGN2
Cholesterol Metabolic Process (GO:0008203)	2/67	0.052593008639093	0.202828094014536	5.64814814814815	16.63476825041	STARD3;GBA2
Negative Regulation Of Dephosphorylation (GO:0035305)	1/10	0.05367005795313	0.202828094014536	20.2660550458716	59.2761846669069	YWHAB
Regulation Of Establishment Of Protein Localization To Telomere (GO:0070203)	1/10	0.05367005795313	0.202828094014536	20.2660550458716	59.2761846669069	TERF1
Regulation Of Glycoprotein Biosynthetic Process (GO:0010559)	1/10	0.05367005795313	0.202828094014536	20.2660550458716	59.2761846669069	ACER2
Regulation Of Lipid Transport (GO:0032368)	1/10	0.05367005795313	0.202828094014536	20.2660550458716	59.2761846669069	ENPP7
Negative Regulation Of Transmembrane Transport (GO:0034763)	1/10	0.05367005795313	0.202828094014536	20.2660550458716	59.2761846669069	PRKCB
Regulation Of Phagocytosis, Engulfment (GO:0060099)	1/10	0.05367005795313	0.202828094014536	20.2660550458716	59.2761846669069	C3
Regulation Of Synapse Maturation (GO:0090128)	1/10	0.05367005795313	0.202828094014536	20.2660550458716	59.2761846669069	YWHAZ
Small Nucleolar Ribonucleoprotein Complex Assembly (GO:0000491)	1/10	0.05367005795313	0.202828094014536	20.2660550458716	59.2761846669069	NUFIP1
T-Circle Formation (GO:0090656)	1/10	0.05367005795313	0.202828094014536	20.2660550458716	59.2761846669069	TERF1
Fatty Acid Homeostasis (GO:0055089)	1/10	0.05367005795313	0.202828094014536	20.2660550458716	59.2761846669069	ENPP7
Positive Regulation Of Lipid Localization (GO:1905954)	1/10	0.05367005795313	0.202828094014536	20.2660550458716	59.2761846669069	C3
Formation Of Extrachromosomal Circular DNA (GO:0001325)	1/10	0.05367005795313	0.202828094014536	20.2660550458716	59.2761846669069	TERF1
Telomere Maintenance Via Telomere Trimming (GO:0090737)	1/10	0.05367005795313	0.202828094014536	20.2660550458716	59.2761846669069	TERF1
Positive Regulation Of Post-Transcriptional Gene Silencing By RNA (GO:1900370)	1/10	0.05367005795313	0.202828094014536	20.2660550458716	59.2761846669069	PUM2
Protein Kinase C-activating G Protein-Coupled Receptor Signaling Pathway (GO:0007205)	1/10	0.05367005795313	0.202828094014536	20.2660550458716	59.2761846669069	PLPP1
Monoamine Transport (GO:0015844)	1/10	0.05367005795313	0.202828094014536	20.2660550458716	59.2761846669069	SLC18A1
Telomere Maintenance (GO:0000723)	2/68	0.05399706125272	0.203217155834927	5.56228956228956	16.2353534757542	MCRS1;TERF1
Regulation Of Monoatomic Ion Transmembrane Transporter Activity (GO:0032412)	2/69	0.055414348638087	0.20768931493696	5.47899391929243	15.8502731073595	DLG4;YWHAH
Negative Regulation Of Glucose Transmembrane Transport (GO:0010829)	1/11	0.05887746455604	0.211074546847148	18.2385321100917	51.6569373485697	PRKCB
Negative Regulation Of Leukocyte Chemotaxis (GO:0002689)	1/11	0.05887746455604	0.211074546847148	18.2385321100917	51.6569373485697	C5
Regulation Of Mitochondrial Fusion (GO:0010635)	1/11	0.05887746455604	0.211074546847148	18.2385321100917	51.6569373485697	SLC18A1
Neurotransmitter Uptake (GO:0001504)	1/11	0.05887746455604	0.211074546847148	18.2385321100917	51.6569373485697	SLC29A1
Central Nervous System Myelination (GO:0022010)	1/11	0.05887746455604	0.211074546847148	18.2385321100917	51.6569373485697	MYRF
Desensitization Of G Protein-Coupled Receptor Signaling Pathway (GO:0002029)	1/11	0.05887746455604	0.211074546847148	18.2385321100917	51.6569373485697	ADRB2
Positive Regulation Of Metaphase/Anaphase Transition Of Cell Cycle (GO:1902101)	1/11	0.05887746455604	0.211074546847148	18.2385321100917	51.6569373485697	CUL3
Positive Regulation Of Mitotic Metaphase/Anaphase Transition (GO:0045842)	1/11	0.05887746455604	0.211074546847148	18.2385321100917	51.6569373485697	CUL3
Positive Regulation Of Myelination (GO:0031643)	1/11	0.05887746455604	0.211074546847148	18.2385321100917	51.6569373485697	MYRF
Lipoprotein Transport (GO:0042953)	1/11	0.05887746455604	0.211074546847148	18.2385321100917	51.6569373485697	PRKCB
Maintenance Of Protein Localization In Endoplasmic Reticulum (GO:0035437)	1/11	0.05887746455604	0.211074546847148	18.2385321100917	51.6569373485697	KDELR3
Response To Ionizing Radiation (GO:0010212)	2/72	0.059743777070515	0.212064092131645	5.24338624338624	14.7742382584895	H2AX;RHOB
Positive Regulation Of Protein Localization To Nucleus (GO:1900182)	2/72	0.059743777070515	0.212064092131645	5.24338624338624	14.7742382584895	MCRS1;PYHIN1
DNA Damage Response (GO:0006974)	5/384	0.06096545873251	0.212064092131645	2.45143862294258	6.85777164503808	ACER2;H2AX;CBX5;KDM1A;SUV39H1
Nitrogen Compound Transport (GO:0071705)	3/163	0.061038891411547	0.212064092131645	3.45735981308411	9.66762181933141	RALBP1;SLC29A1;SLC18A1
Negative Regulation Of Cell Migration (GO:0030336)	3/163	0.061038891411547	0.212064092131645	3.45735981308411	9.66762181933141	HDAC2;RBBP4;RHOB
Regulation Of Rho Protein Signal Transduction (GO:0035023)	2/73	0.061212169148755	0.212064092131645	5.16927490871153	14.4399004333058	RALBP1;CUL3
Positive Regulation Of Multicellular Organismal Process (GO:0051240)	5/387	0.06260359557069	0.212064092131645	2.43181251558215	6.73838849211626	HDAC2;KDM1A;RBBP4;YBX2;ADRB2
Regulation Of Dosage Compensation By Inactivation Of X Chromosome (GO:1900095)	1/12	0.064056475811434	0.212064092131645	16.5796497080901	45.560714091354	MCRS1
Negative Regulation Of Intrinsic Apoptotic Signaling Pathway In Response To DNA Damage By P53 Class Mediator (GO:1902166)	1/12	0.064056475811434	0.212064092131645	16.5796497080901	45.560714091354	KDM1A
Organophosphate Catabolic Process (GO:0046434)	1/12	0.064056475811434	0.212064092131645	16.5796497080901	45.560714091354	PNLIPRP2
Phosphatidylcholine Acyl-Chain Remodeling (GO:0036151)	1/12	0.064056475811434	0.212064092131645	16.5796497080901	45.560714091354	MBOAT7
Sphingomyelin Metabolic Process (GO:0006684)	1/12	0.064056475811434	0.212064092131645	16.5796497080901	45.560714091354	ENPP7
Positive Regulation Of Histone H3-K4 Methylation (GO:0051571)	1/12	0.064056475811434	0.212064092131645	16.5796497080901	45.560714091354	MCRS1
Steroid Catabolic Process (GO:0006706)	1/12	0.064056475811434	0.212064092131645	16.5796497080901	45.560714091354	YWHAH
Triglyceride Catabolic Process (GO:0019433)	1/12	0.064056475811434	0.212064092131645	16.5796497080901	45.560714091354	PNLIPRP2
Histone H4-K16 Acetylation (GO:0043984)	1/12	0.064056475811434	0.212064092131645	16.5796497080901	45.560714091354	MCRS1
Positive Regulation Of Ruffle Assembly (GO:1900029)	1/12	0.064056475811434	0.212064092131645	16.5796497080901	45.560714091354	HRAS
Lipoprotein Localization (GO:0044872)	1/12	0.064056475811434	0.212064092131645	16.5796497080901	45.560714091354	PRKCB
Low-Density Lipoprotein Particle Remodeling (GO:0034374)	1/12	0.064056475811434	0.212064092131645	16.5796497080901	45.560714091354	PLA2G7
Actomyosin Structure Organization (GO:0031032)	2/77	0.067207228643687	0.212064092131645	4.89259259259259	13.2098750829898	CUL3;TTN
Negative Regulation Of Transforming Growth Factor Beta Receptor Signaling Pathway (GO:0030512)	2/77	0.067207228643687	0.212064092131645	4.89259259259259	13.2098750829898	HDAC2;RBBP4
Positive Regulation Of JNK Cascade (GO:0046330)	2/77	0.067207228643687	0.212064092131645	4.89259259259259	13.2098750829898	HRAS;SLAMF1
Positive Regulation Of Response To Stimulus (GO:0048584)	2/77	0.067207228643687	0.212064092131645	4.89259259259259	13.2098750829898	H2AX;MCRS1
Regulation Of Innate Immune Response (GO:0045088)	2/78	0.068735492126607	0.212064092131645	4.82797270955166	12.9268466625035	CFH;YWHAZ
Negative Regulation Of Protein Modification Process (GO:0031400)	2/78	0.068735492126607	0.212064092131645	4.82797270955166	12.9268466625035	YWHAB;PLPP3
Organonitrogen Compound Catabolic Process (GO:1901565)	2/78	0.068735492126607	0.212064092131645	4.82797270955166	12.9268466625035	PNLIPRP2;PLA2G7
Negative Regulation Of Interleukin-12 Production (GO:0032695)	1/13	0.069207245061706	0.212064092131645	15.197247706422	40.5865253990288	SLAMF1
Regulation Of Humoral Immune Response (GO:0002920)	1/13	0.069207245061706	0.212064092131645	15.197247706422	40.5865253990288	CFH
Regulation Of Immune Effector Process (GO:0002697)	1/13	0.069207245061706	0.212064092131645	15.197247706422	40.5865253990288	CFH
Regulation Of Intrinsic Apoptotic Signaling Pathway In Response To DNA Damage By P53 Class Mediator (GO:1902165)	1/13	0.069207245061706	0.212064092131645	15.197247706422	40.5865253990288	KDM1A
Negative Regulation Of Receptor Internalization (GO:0002091)	1/13	0.069207245061706	0.212064092131645	15.197247706422	40.5865253990288	DLG4
Regulation Of Short-Term Neuronal Synaptic Plasticity (GO:0048172)	1/13	0.069207245061706	0.212064092131645	15.197247706422	40.5865253990288	SYP
Cytoplasmic Sequestering Of Protein (GO:0051220)	1/13	0.069207245061706	0.212064092131645	15.197247706422	40.5865253990288	YWHAB
Embryonic Hemopoiesis (GO:0035162)	1/13	0.069207245061706	0.212064092131645	15.197247706422	40.5865253990288	HSCB
Positive Regulation Of Glycoprotein Biosynthetic Process (GO:0010560)	1/13	0.069207245061706	0.212064092131645	15.197247706422	40.5865253990288	GOLGA2
Ether Lipid Metabolic Process (GO:0046485)	1/13	0.069207245061706	0.212064092131645	15.197247706422	40.5865253990288	PLA2G7
Lipid Oxidation (GO:0034440)	1/13	0.069207245061706	0.212064092131645	15.197247706422	40.5865253990288	PLA2G7
Membrane Depolarization (GO:0051899)	1/13	0.069207245061706	0.212064092131645	15.197247706422	40.5865253990288	YWHAH
Membrane Depolarization During Action Potential (GO:0086010)	1/13	0.069207245061706	0.212064092131645	15.197247706422	40.5865253990288	YWHAH
Protein Localization To Synapse (GO:0035418)	1/13	0.069207245061706	0.212064092131645	15.197247706422	40.5865253990288	DLG4
Myeloid Dendritic Cell Activation (GO:0001773)	1/13	0.069207245061706	0.212064092131645	15.197247706422	40.5865253990288	SLAMF1
Negative Regulation Of DNA Damage Response, Signal Transduction By P53 Class Mediator (GO:0043518)	1/13	0.069207245061706	0.212064092131645	15.197247706422	40.5865253990288	KDM1A
Regulation Of cAMP-dependent Protein Kinase Activity (GO:2000479)	1/13	0.069207245061706	0.212064092131645	15.197247706422	40.5865253990288	ADRB2
Regulation Of Neuron Differentiation (GO:0045664)	2/79	0.070275210719152	0.213891329269364	4.76503126503127	12.6527598391998	YWHAG;YWHAH
Positive Regulation Of Protein Modification By Small Protein Conjugation Or Removal (GO:1903322)	2/79	0.070275210719152	0.213891329269364	4.76503126503127	12.6527598391998	KDM1A;CUL3
Glycoprotein Biosynthetic Process (GO:0009101)	2/80	0.071826214858877	0.215905769094192	4.7037037037037	12.3872307975501	GOLGA2;FOXL1
Positive Regulation Of Transcription By RNA Polymerase II (GO:0045944)	9/938	0.073537671937298	0.215905769094192	1.81872342239606	4.74679076524013	HDAC2;NUFIP1;KDM1A;CDX1;MCRS1;HMGA1;ESR1;HRAS;PHF8
Odontogenesis Of Dentin-Containing Tooth (GO:0042475)	1/14	0.074329924821135	0.215905769094192	14.0275229357798	36.4609218843744	HDAC2
Cardiac Cell Development (GO:0055006)	1/14	0.074329924821135	0.215905769094192	14.0275229357798	36.4609218843744	TTN
Contractile Actin Filament Bundle Assembly (GO:0030038)	1/14	0.074329924821135	0.215905769094192	14.0275229357798	36.4609218843744	CUL3
Response To Muscle Stretch (GO:0035994)	1/14	0.074329924821135	0.215905769094192	14.0275229357798	36.4609218843744	TTN
Establishment Of Chromosome Localization (GO:0051303)	1/14	0.074329924821135	0.215905769094192	14.0275229357798	36.4609218843744	KIF22
Stress Fiber Assembly (GO:0043149)	1/14	0.074329924821135	0.215905769094192	14.0275229357798	36.4609218843744	CUL3
Establishment Of Protein Localization To Chromosome (GO:0070199)	1/14	0.074329924821135	0.215905769094192	14.0275229357798	36.4609218843744	H1-5
Synaptic Vesicle Membrane Organization (GO:0048499)	1/14	0.074329924821135	0.215905769094192	14.0275229357798	36.4609218843744	SYP
Telomere Capping (GO:0016233)	1/14	0.074329924821135	0.215905769094192	14.0275229357798	36.4609218843744	TERF1
Positive Regulation Of Telomere Maintenance In Response To DNA Damage (GO:1904507)	1/14	0.074329924821135	0.215905769094192	14.0275229357798	36.4609218843744	MCRS1
Regulation Of MHC Class II Biosynthetic Process (GO:0045346)	1/14	0.074329924821135	0.215905769094192	14.0275229357798	36.4609218843744	HDAC2
Positive Regulation Of ERK1 And ERK2 Cascade (GO:0070374)	3/179	0.076132491197651	0.215905769094192	3.14050552251487	8.08768153704365	HTR2C;HRAS;SLAMF1
Phospholipase C-activating G Protein-Coupled Receptor Signaling Pathway (GO:0007200)	2/83	0.076545267527801	0.215905769094192	4.52880658436214	11.6384576762614	HTR2C;ESR1
Positive Regulation Of Ubiquitin-Dependent Protein Catabolic Process (GO:2000060)	2/83	0.076545267527801	0.215905769094192	4.52880658436214	11.6384576762614	PYHIN1;SUMO2
Vesicle-Mediated Transport (GO:0016192)	5/411	0.076600248769032	0.215905769094192	2.28524513253577	5.87114885473752	RALBP1;RAB39B;ADRB2;SYP;RHOB
Positive Regulation Of Protein Ubiquitination (GO:0031398)	2/84	0.078139748127041	0.215905769094192	4.47335140018067	11.40371974324	KDM1A;CUL3
Adenylate Cyclase-Activating Adrenergic Receptor Signaling Pathway (GO:0071880)	1/15	0.079424666838485	0.215905769094192	13.0249017038008	32.9913764938892	ADRB2
Negative Regulation Of Telomere Maintenance (GO:0032205)	1/15	0.079424666838485	0.215905769094192	13.0249017038008	32.9913764938892	TERF1
Regulation Of miRNA-mediated Gene Silencing (GO:0060964)	1/15	0.079424666838485	0.215905769094192	13.0249017038008	32.9913764938892	PUM2
Cardiac Myofibril Assembly (GO:0055003)	1/15	0.079424666838485	0.215905769094192	13.0249017038008	32.9913764938892	TTN
Cellular Response To Estrogen Stimulus (GO:0071391)	1/15	0.079424666838485	0.215905769094192	13.0249017038008	32.9913764938892	ESR1
Regulation Of Telomere Maintenance In Response To DNA Damage (GO:1904505)	1/15	0.079424666838485	0.215905769094192	13.0249017038008	32.9913764938892	MCRS1
Positive Regulation Of DNA Damage Response, Signal Transduction By P53 Class Mediator (GO:0043517)	1/15	0.079424666838485	0.215905769094192	13.0249017038008	32.9913764938892	PYHIN1
Dendritic Spine Morphogenesis (GO:0060997)	1/15	0.079424666838485	0.215905769094192	13.0249017038008	32.9913764938892	DLG4
Digestive Tract Morphogenesis (GO:0048546)	1/15	0.079424666838485	0.215905769094192	13.0249017038008	32.9913764938892	RBPMS2
Positive Regulation Of Collagen Biosynthetic Process (GO:0032967)	1/15	0.079424666838485	0.215905769094192	13.0249017038008	32.9913764938892	HDAC2
Positive Regulation Of Mitotic Sister Chromatid Separation (GO:1901970)	1/15	0.079424666838485	0.215905769094192	13.0249017038008	32.9913764938892	CUL3
Vasodilation (GO:0042311)	1/15	0.079424666838485	0.215905769094192	13.0249017038008	32.9913764938892	ADRB2
Histone H4-K5 Acetylation (GO:0043981)	1/15	0.079424666838485	0.215905769094192	13.0249017038008	32.9913764938892	MCRS1
Histone H4-K8 Acetylation (GO:0043982)	1/15	0.079424666838485	0.215905769094192	13.0249017038008	32.9913764938892	MCRS1
Positive Regulation Of Transmembrane Transport (GO:0034764)	1/15	0.079424666838485	0.215905769094192	13.0249017038008	32.9913764938892	C3
Mitotic Chromosome Condensation (GO:0007076)	1/15	0.079424666838485	0.215905769094192	13.0249017038008	32.9913764938892	TTN
Positive Regulation Of Endothelial Cell Migration (GO:0010595)	2/85	0.079744688695209	0.215905769094192	4.41923248549755	11.1759081275194	PLPP3;RHOB
Integrin-Mediated Signaling Pathway (GO:0007229)	2/85	0.079744688695209	0.215905769094192	4.41923248549755	11.1759081275194	CUL3;PLPP3
Negative Regulation Of Cell Cycle (GO:0045786)	2/85	0.079744688695209	0.215905769094192	4.41923248549755	11.1759081275194	SUV39H1;RHOB
Phosphate-Containing Compound Metabolic Process (GO:0006796)	3/184	0.081157551638204	0.219077081356699	3.05297671296535	7.66713254791529	PLPP3;PLPP2;PLPP1
Negative Regulation Of Macromolecule Metabolic Process (GO:0010605)	3/186	0.083207128894724	0.21928842090938	3.01930442776161	7.50726571171359	CHD4;ESR1;HRAS
DNA Repair-Dependent Chromatin Remodeling (GO:0140861)	1/16	0.084491622033959	0.21928842090938	12.1559633027523	30.0386361340052	KDM1A
Negative Regulation Of Intrinsic Apoptotic Signaling Pathway By P53 Class Mediator (GO:1902254)	1/16	0.084491622033959	0.21928842090938	12.1559633027523	30.0386361340052	KDM1A
Nuclear Chromosome Segregation (GO:0098813)	1/16	0.084491622033959	0.21928842090938	12.1559633027523	30.0386361340052	KIF22
Oligodendrocyte Development (GO:0014003)	1/16	0.084491622033959	0.21928842090938	12.1559633027523	30.0386361340052	MYRF
Regulation Of Protein Kinase A Signaling (GO:0010738)	1/16	0.084491622033959	0.21928842090938	12.1559633027523	30.0386361340052	ADRB2
Regulation Of Stem Cell Proliferation (GO:0072091)	1/16	0.084491622033959	0.21928842090938	12.1559633027523	30.0386361340052	KDM1A
Positive Regulation Of Collagen Metabolic Process (GO:0010714)	1/16	0.084491622033959	0.21928842090938	12.1559633027523	30.0386361340052	HDAC2
Positive Regulation Of Stem Cell Proliferation (GO:2000648)	1/16	0.084491622033959	0.21928842090938	12.1559633027523	30.0386361340052	KDM1A
Protein Kinase A Signaling (GO:0010737)	1/16	0.084491622033959	0.21928842090938	12.1559633027523	30.0386361340052	TTN
Regulation Of B Cell Receptor Signaling Pathway (GO:0050855)	1/16	0.084491622033959	0.21928842090938	12.1559633027523	30.0386361340052	PRKCB
Regulation Of DNA Strand Elongation (GO:0060382)	1/16	0.084491622033959	0.21928842090938	12.1559633027523	30.0386361340052	MCRS1
Regulation Of NMDA Receptor Activity (GO:2000310)	1/16	0.084491622033959	0.21928842090938	12.1559633027523	30.0386361340052	DLG4
Regulation Of Endothelial Cell Migration (GO:0010594)	2/88	0.084620669590169	0.21928842090938	4.26442721791559	10.5313301849733	PLPP3;RHOB
Positive Regulation Of DNA Repair (GO:0045739)	2/89	0.086265856472264	0.21947179205421	4.21519795657727	10.3285897447956	H2AX;MCRS1
Endocytosis (GO:0006897)	3/189	0.086323117261697	0.21947179205421	2.97015375339162	7.27586044531333	RALBP1;ADRB2;SYP
Androgen Receptor Signaling Pathway (GO:0030521)	1/17	0.089530940529281	0.21947179205421	11.3956422018349	27.4996333927466	PLPP1
Neural Tube Development (GO:0021915)	1/17	0.089530940529281	0.21947179205421	11.3956422018349	27.4996333927466	SLC39A12
Neuron Maturation (GO:0042551)	1/17	0.089530940529281	0.21947179205421	11.3956422018349	27.4996333927466	C3
cGMP-mediated Signaling (GO:0019934)	1/17	0.089530940529281	0.21947179205421	11.3956422018349	27.4996333927466	HTR2C
Carbohydrate Derivative Transport (GO:1901264)	1/17	0.089530940529281	0.21947179205421	11.3956422018349	27.4996333927466	SLC29A1
Carboxylic Acid Biosynthetic Process (GO:0046394)	1/17	0.089530940529281	0.21947179205421	11.3956422018349	27.4996333927466	FADS1
Regulation Of Telomere Maintenance Via Telomere Lengthening (GO:1904356)	1/17	0.089530940529281	0.21947179205421	11.3956422018349	27.4996333927466	TERF1
Central Nervous System Neuron Development (GO:0021954)	1/17	0.089530940529281	0.21947179205421	11.3956422018349	27.4996333927466	GBA2
Response To Interferon-Alpha (GO:0035455)	1/17	0.089530940529281	0.21947179205421	11.3956422018349	27.4996333927466	PYHIN1
Positive Regulation Of Cell Cycle Phase Transition (GO:1901989)	1/17	0.089530940529281	0.21947179205421	11.3956422018349	27.4996333927466	CUL3
Embryonic Digit Morphogenesis (GO:0042733)	1/17	0.089530940529281	0.21947179205421	11.3956422018349	27.4996333927466	HDAC2
Facultative Heterochromatin Formation (GO:0140718)	1/17	0.089530940529281	0.21947179205421	11.3956422018349	27.4996333927466	SUV39H1
Intracellular Estrogen Receptor Signaling Pathway (GO:0030520)	1/17	0.089530940529281	0.21947179205421	11.3956422018349	27.4996333927466	ESR1
Postsynaptic Membrane Organization (GO:0001941)	1/17	0.089530940529281	0.21947179205421	11.3956422018349	27.4996333927466	DLG4
Regulation Of DNA Methylation-Dependent Heterochromatin Formation (GO:0090308)	1/17	0.089530940529281	0.21947179205421	11.3956422018349	27.4996333927466	KDM1A
Muscle Tissue Morphogenesis (GO:0060415)	1/17	0.089530940529281	0.21947179205421	11.3956422018349	27.4996333927466	TTN
Myeloid Cell Activation Involved In Immune Response (GO:0002275)	1/17	0.089530940529281	0.21947179205421	11.3956422018349	27.4996333927466	SLAMF1
Negative Regulation Of Rho Protein Signal Transduction (GO:0035024)	1/17	0.089530940529281	0.21947179205421	11.3956422018349	27.4996333927466	CUL3
Steroid Metabolic Process (GO:0008202)	2/92	0.091258824748092	0.222728036094089	4.07407407407407	9.75355977700083	STARD3;GBA2
Regulation Of Collagen Biosynthetic Process (GO:0032965)	1/18	0.094542771660666	0.222728036094089	10.7247706422018	25.2965480093428	HDAC2
Negative Regulation Of Signal Transduction By P53 Class Mediator (GO:1901797)	1/18	0.094542771660666	0.222728036094089	10.7247706422018	25.2965480093428	KDM1A
Adrenergic Receptor Signaling Pathway (GO:0071875)	1/18	0.094542771660666	0.222728036094089	10.7247706422018	25.2965480093428	ADRB2
Regulation Of Nervous System Process (GO:0031644)	1/18	0.094542771660666	0.222728036094089	10.7247706422018	25.2965480093428	HTR2C
Nucleosome Disassembly (GO:0006337)	1/18	0.094542771660666	0.222728036094089	10.7247706422018	25.2965480093428	HMGA1
Positive Regulation Of G Protein-Coupled Receptor Signaling Pathway (GO:0045745)	1/18	0.094542771660666	0.222728036094089	10.7247706422018	25.2965480093428	C3
Detection Of Mechanical Stimulus (GO:0050982)	1/18	0.094542771660666	0.222728036094089	10.7247706422018	25.2965480093428	TTN
Positive Regulation Of Monocyte Chemotaxis (GO:0090026)	1/18	0.094542771660666	0.222728036094089	10.7247706422018	25.2965480093428	PLA2G7
Positive Regulation Of Nervous System Process (GO:0031646)	1/18	0.094542771660666	0.222728036094089	10.7247706422018	25.2965480093428	MYRF
Positive Regulation Of Neuroblast Proliferation (GO:0002052)	1/18	0.094542771660666	0.222728036094089	10.7247706422018	25.2965480093428	KDM1A
Icosanoid Biosynthetic Process (GO:0046456)	1/18	0.094542771660666	0.222728036094089	10.7247706422018	25.2965480093428	FADS1
Protein Autoprocessing (GO:0016540)	1/18	0.094542771660666	0.222728036094089	10.7247706422018	25.2965480093428	MYRF
Protein Localization To Chromosome, Centromeric Region (GO:0071459)	1/18	0.094542771660666	0.222728036094089	10.7247706422018	25.2965480093428	H2AC8
Regulation Of RIG-I Signaling Pathway (GO:0039535)	1/18	0.094542771660666	0.222728036094089	10.7247706422018	25.2965480093428	PUM2
Positive Regulation Of Epithelial Cell Migration (GO:0010634)	2/95	0.096334718401061	0.225678071012703	3.94205495818399	9.2241188681102	PLPP3;RHOB
Anterograde Trans-Synaptic Signaling (GO:0098916)	3/199	0.097060386727866	0.225678071012703	2.81718481785237	6.57086370803447	DLG4;HTR2C;HTR3A
Organic Substance Transport (GO:0071702)	3/201	0.09927067618405	0.225678071012703	2.78844519966015	6.44104366741282	ATP2B2;SLC29A1;SLC18A1
COPII Vesicle Coating (GO:0048208)	1/19	0.09952726395268	0.225678071012703	10.1284403669725	23.3695901257381	CUL3
RNA-templated DNA Biosynthetic Process (GO:0006278)	1/19	0.09952726395268	0.225678071012703	10.1284403669725	23.3695901257381	TERF1
Negative Regulation Of Protein Dephosphorylation (GO:0035308)	1/19	0.09952726395268	0.225678071012703	10.1284403669725	23.3695901257381	YWHAB
Negative Regulation Of Telomere Maintenance Via Telomerase (GO:0032211)	1/19	0.09952726395268	0.225678071012703	10.1284403669725	23.3695901257381	TERF1
Oligodendrocyte Differentiation (GO:0048709)	1/19	0.09952726395268	0.225678071012703	10.1284403669725	23.3695901257381	MYRF
Cellular Response To Misfolded Protein (GO:0071218)	1/19	0.09952726395268	0.225678071012703	10.1284403669725	23.3695901257381	CUL3
Embryonic Digestive Tract Development (GO:0048566)	1/19	0.09952726395268	0.225678071012703	10.1284403669725	23.3695901257381	RBPMS2
snRNA Processing (GO:0016180)	1/19	0.09952726395268	0.225678071012703	10.1284403669725	23.3695901257381	INTS2
Telomere Maintenance Via Telomerase (GO:0007004)	1/19	0.09952726395268	0.225678071012703	10.1284403669725	23.3695901257381	TERF1
Positive Regulation Of Mitochondrial Fission (GO:0090141)	1/19	0.09952726395268	0.225678071012703	10.1284403669725	23.3695901257381	RALBP1
Vesicle Targeting, Rough ER To cis-Golgi (GO:0048207)	1/19	0.09952726395268	0.225678071012703	10.1284403669725	23.3695901257381	CUL3
Linoleic Acid Metabolic Process (GO:0043651)	1/19	0.09952726395268	0.225678071012703	10.1284403669725	23.3695901257381	FADS1
Regulation Of Nucleic Acid-Templated Transcription (GO:1903506)	5/452	0.104095139401897	0.23114024535869	2.07126877596676	4.68614203405778	RBBP4;HMGA1;ESR1;FADS1;ELAVL2
DNA Unwinding Involved In DNA Replication (GO:0006268)	1/20	0.104484565156629	0.23114024535869	9.594881699662	21.6721120487738	HMGA1
Negative Regulation Of miRNA Transcription (GO:1902894)	1/20	0.104484565156629	0.23114024535869	9.594881699662	21.6721120487738	ESR1
Activation Of Adenylate Cyclase Activity (GO:0007190)	1/20	0.104484565156629	0.23114024535869	9.594881699662	21.6721120487738	ADRB2
Regulation Of Macrophage Chemotaxis (GO:0010758)	1/20	0.104484565156629	0.23114024535869	9.594881699662	21.6721120487738	C5
Cellular Response To Estradiol Stimulus (GO:0071392)	1/20	0.104484565156629	0.23114024535869	9.594881699662	21.6721120487738	ESR1
Positive Regulation Of Antigen Receptor-Mediated Signaling Pathway (GO:0050857)	1/20	0.104484565156629	0.23114024535869	9.594881699662	21.6721120487738	PRKCB
Positive Regulation Of Lipid Storage (GO:0010884)	1/20	0.104484565156629	0.23114024535869	9.594881699662	21.6721120487738	C3
Intracellular Monoatomic Ion Homeostasis (GO:0006873)	1/20	0.104484565156629	0.23114024535869	9.594881699662	21.6721120487738	SLC39A12
protein-DNA Complex Disassembly (GO:0032986)	1/20	0.104484565156629	0.23114024535869	9.594881699662	21.6721120487738	HMGA1
Antimicrobial Humoral Response (GO:0019730)	2/100	0.10496798910782	0.231644686425287	3.73998488284203	8.4302993295524	H2BC21;HMGN2
Protein Stabilization (GO:0050821)	3/208	0.107165186670208	0.235722669269968	2.69227262366082	6.01287815521056	H1-5;PYHIN1;PLPP3
Negative Regulation Of miRNA Metabolic Process (GO:2000629)	1/21	0.109414822230051	0.235722669269968	9.11467889908257	20.1672197585572	ESR1
Regulation Of Lipid Storage (GO:0010883)	1/21	0.109414822230051	0.235722669269968	9.11467889908257	20.1672197585572	C3
Anaphase-Promoting Complex-Dependent Catabolic Process (GO:0031145)	1/21	0.109414822230051	0.235722669269968	9.11467889908257	20.1672197585572	CUL3
snRNA Metabolic Process (GO:0016073)	1/21	0.109414822230051	0.235722669269968	9.11467889908257	20.1672197585572	INTS2
Zinc Ion Transmembrane Transport (GO:0071577)	1/21	0.109414822230051	0.235722669269968	9.11467889908257	20.1672197585572	SLC39A12
Innate Immune Response In Mucosa (GO:0002227)	1/21	0.109414822230051	0.235722669269968	9.11467889908257	20.1672197585572	H2BC21
Positive Regulation Of Transcription Regulatory Region DNA Binding (GO:2000679)	1/21	0.109414822230051	0.235722669269968	9.11467889908257	20.1672197585572	H1-0
Negative Regulation Of GTPase Activity (GO:0034260)	1/21	0.109414822230051	0.235722669269968	9.11467889908257	20.1672197585572	HRAS
Regulation Of Cardiac Conduction (GO:1903779)	1/21	0.109414822230051	0.235722669269968	9.11467889908257	20.1672197585572	ATP2B2
Positive Regulation Of Vasculature Development (GO:1904018)	2/104	0.11202042902595	0.240015255735164	3.59259259259259	7.86445111716212	PRKCB;RHOB
Positive Regulation Of Stress-Activated MAPK Cascade (GO:0032874)	2/105	0.113802637124858	0.240015255735164	3.55753326141676	7.73154998258615	HRAS;SLAMF1
Regulation Of Histone Acetylation (GO:0035065)	1/22	0.114318181342438	0.240015255735164	8.68020969855832	18.8253753843137	CTBP1
Negative Regulation Of Protein Localization To Nucleus (GO:1900181)	1/22	0.114318181342438	0.240015255735164	8.68020969855832	18.8253753843137	YWHAZ
Regulation Of Intracellular Steroid Hormone Receptor Signaling Pathway (GO:0033143)	1/22	0.114318181342438	0.240015255735164	8.68020969855832	18.8253753843137	KDM1A
Regulation Of Neural Precursor Cell Proliferation (GO:2000177)	1/22	0.114318181342438	0.240015255735164	8.68020969855832	18.8253753843137	KDM1A
Cellular Response To Interferon-Beta (GO:0035458)	1/22	0.114318181342438	0.240015255735164	8.68020969855832	18.8253753843137	PYHIN1
Regulation Of Vascular Endothelial Growth Factor Receptor Signaling Pathway (GO:0030947)	1/22	0.114318181342438	0.240015255735164	8.68020969855832	18.8253753843137	PRKCB
Positive Regulation Of Excitatory Postsynaptic Potential (GO:2000463)	1/22	0.114318181342438	0.240015255735164	8.68020969855832	18.8253753843137	DLG4
snRNA 3'-End Processing (GO:0034472)	1/22	0.114318181342438	0.240015255735164	8.68020969855832	18.8253753843137	INTS2
Negative Regulation Of G Protein-Coupled Receptor Signaling Pathway (GO:0045744)	1/22	0.114318181342438	0.240015255735164	8.68020969855832	18.8253753843137	YWHAB
Negative Regulation Of Oxidative Stress-Induced Cell Death (GO:1903202)	1/23	0.119194787883399	0.246825736553066	8.28523769808174	17.6226695234356	GPR37
Cellular Lipid Catabolic Process (GO:0044242)	1/23	0.119194787883399	0.246825736553066	8.28523769808174	17.6226695234356	PNLIPRP2
Glial Cell Development (GO:0021782)	1/23	0.119194787883399	0.246825736553066	8.28523769808174	17.6226695234356	MYRF
Positive Regulation Of Protein Targeting To Membrane (GO:0090314)	1/23	0.119194787883399	0.246825736553066	8.28523769808174	17.6226695234356	HRAS
Protein Localization To Cell Junction (GO:1902414)	1/23	0.119194787883399	0.246825736553066	8.28523769808174	17.6226695234356	DLG4
Microtubule Nucleation (GO:0007020)	1/23	0.119194787883399	0.246825736553066	8.28523769808174	17.6226695234356	GOLGA2
Response To Lipid (GO:0033993)	2/110	0.122821569015742	0.253179916130177	3.39197530864198	7.11304900040396	ACER2;ESR1
Regulation Of JNK Cascade (GO:0046328)	2/110	0.122821569015742	0.253179916130177	3.39197530864198	7.11304900040396	HRAS;SLAMF1
Acylglycerol Catabolic Process (GO:0046464)	1/24	0.124044786453518	0.253397795750767	7.92461108895094	16.5395556341211	PNLIPRP2
Regulation Of Neuroblast Proliferation (GO:1902692)	1/24	0.124044786453518	0.253397795750767	7.92461108895094	16.5395556341211	KDM1A
Regulation Of Ruffle Assembly (GO:1900027)	1/24	0.124044786453518	0.253397795750767	7.92461108895094	16.5395556341211	HRAS
Regulation Of Supramolecular Fiber Organization (GO:1902903)	1/24	0.124044786453518	0.253397795750767	7.92461108895094	16.5395556341211	GBA2
Regulation Of Transforming Growth Factor Beta Receptor Signaling Pathway (GO:0017015)	2/111	0.124646019465257	0.253484169630019	3.36068637444784	6.99788129680441	HDAC2;RBBP4
Mitotic Cell Cycle Phase Transition (GO:0044772)	2/111	0.124646019465257	0.253484169630019	3.36068637444784	6.99788129680441	CUL3;PHF8
Regulation Of Protein Serine/Threonine Kinase Activity (GO:0071900)	2/112	0.126477058790371	0.256323612032086	3.32996632996633	6.88535253518258	ADRB2;HRAS
Regulation Of Protein Ubiquitination (GO:0031396)	2/113	0.128314561106613	0.256323612032086	3.2997997997998	6.77538165463657	KDM1A;CUL3
Negative Regulation Of Intrinsic Apoptotic Signaling Pathway In Response To DNA Damage (GO:1902230)	1/25	0.128868320933442	0.256323612032086	7.59403669724771	15.5599090521289	KDM1A
Negative Regulation Of Telomere Maintenance Via Telomere Lengthening (GO:1904357)	1/25	0.128868320933442	0.256323612032086	7.59403669724771	15.5599090521289	TERF1
Regulation Of Monocyte Chemotaxis (GO:0090025)	1/25	0.128868320933442	0.256323612032086	7.59403669724771	15.5599090521289	PLA2G7
Regulation Of Myelination (GO:0031641)	1/25	0.128868320933442	0.256323612032086	7.59403669724771	15.5599090521289	MYRF
Regulation Of Synapse Organization (GO:0050807)	1/25	0.128868320933442	0.256323612032086	7.59403669724771	15.5599090521289	YWHAZ
Sterol Transport (GO:0015918)	1/25	0.128868320933442	0.256323612032086	7.59403669724771	15.5599090521289	STARD3
Long-Chain Fatty Acid Biosynthetic Process (GO:0042759)	1/25	0.128868320933442	0.256323612032086	7.59403669724771	15.5599090521289	FADS1
Proteoglycan Metabolic Process (GO:0006029)	1/25	0.128868320933442	0.256323612032086	7.59403669724771	15.5599090521289	FOXL1
Negative Regulation Of Insulin Receptor Signaling Pathway (GO:0046627)	1/26	0.133665534352962	0.261043592759997	7.28990825688073	14.6703178930379	PRKCB
Negative Regulation Of Receptor-Mediated Endocytosis (GO:0048261)	1/26	0.133665534352962	0.261043592759997	7.28990825688073	14.6703178930379	DLG4
Cardiac Muscle Cell Development (GO:0055013)	1/26	0.133665534352962	0.261043592759997	7.28990825688073	14.6703178930379	TTN
Positive Regulation Of Adenylate Cyclase Activity (GO:0045762)	1/26	0.133665534352962	0.261043592759997	7.28990825688073	14.6703178930379	ADRB2
Dendritic Spine Organization (GO:0097061)	1/26	0.133665534352962	0.261043592759997	7.28990825688073	14.6703178930379	DLG4
Establishment Or Maintenance Of Apical/Basal Cell Polarity (GO:0035088)	1/26	0.133665534352962	0.261043592759997	7.28990825688073	14.6703178930379	DLG4
Telomere Maintenance Via Telomere Lengthening (GO:0010833)	1/26	0.133665534352962	0.261043592759997	7.28990825688073	14.6703178930379	TERF1
Positive Regulation Of Protein Serine/Threonine Kinase Activity (GO:0071902)	2/117	0.135726723709971	0.261043592759997	3.18438003220612	6.35956293562468	ADRB2;HRAS
Regulation Of Chromatin Organization (GO:1902275)	1/27	0.138436569038102	0.261043592759997	7.00917431192661	13.8595420666929	MCRS1
Negative Regulation Of Neurogenesis (GO:0050768)	1/27	0.138436569038102	0.261043592759997	7.00917431192661	13.8595420666929	YWHAH
Regulation Of Microtubule Polymerization Or Depolymerization (GO:0031110)	1/27	0.138436569038102	0.261043592759997	7.00917431192661	13.8595420666929	GBA2
Regulation Of Mitochondrial Fission (GO:0090140)	1/27	0.138436569038102	0.261043592759997	7.00917431192661	13.8595420666929	RALBP1
Cardiac Muscle Cell Differentiation (GO:0055007)	1/27	0.138436569038102	0.261043592759997	7.00917431192661	13.8595420666929	TTN
Peptidyl-Lysine Methylation (GO:0018022)	1/27	0.138436569038102	0.261043592759997	7.00917431192661	13.8595420666929	SUV39H1
Phospholipid Biosynthetic Process (GO:0008654)	1/27	0.138436569038102	0.261043592759997	7.00917431192661	13.8595420666929	FADS1
Regulation Of Transcription Regulatory Region DNA Binding (GO:2000677)	1/27	0.138436569038102	0.261043592759997	7.00917431192661	13.8595420666929	H1-0
Positive Regulation Of Cytosolic Calcium Ion Concentration Involved In Phospholipase C-activating G Protein-Coupled Signaling Pathway (GO:0051482)	1/27	0.138436569038102	0.261043592759997	7.00917431192661	13.8595420666929	HTR2C
Positive Regulation Of Mitotic Cell Cycle (GO:0045931)	1/27	0.138436569038102	0.261043592759997	7.00917431192661	13.8595420666929	CUL3
Positive Regulation Of Response To Wounding (GO:1903036)	1/27	0.138436569038102	0.261043592759997	7.00917431192661	13.8595420666929	HRAS
Iron-Sulfur Cluster Assembly (GO:0016226)	1/27	0.138436569038102	0.261043592759997	7.00917431192661	13.8595420666929	HSCB
Metallo-Sulfur Cluster Assembly (GO:0031163)	1/27	0.138436569038102	0.261043592759997	7.00917431192661	13.8595420666929	HSCB
Protein Quality Control For Misfolded Or Incompletely Synthesized Proteins (GO:0006515)	1/27	0.138436569038102	0.261043592759997	7.00917431192661	13.8595420666929	CUL3
Regulation Of Actin Polymerization Or Depolymerization (GO:0008064)	1/27	0.138436569038102	0.261043592759997	7.00917431192661	13.8595420666929	GBA2
Regulation Of Androgen Receptor Signaling Pathway (GO:0060765)	1/27	0.138436569038102	0.261043592759997	7.00917431192661	13.8595420666929	KDM1A
Negative Regulation Of Cellular Response To Insulin Stimulus (GO:1900077)	1/27	0.138436569038102	0.261043592759997	7.00917431192661	13.8595420666929	PRKCB
Regulation Of Protein Kinase Activity (GO:0045859)	2/119	0.139468395302565	0.261900278549538	3.12962962962963	6.16511142593986	YWHAG;TTN
Positive Regulation Of Angiogenesis (GO:0045766)	2/119	0.139468395302565	0.261900278549538	3.12962962962963	6.16511142593986	PRKCB;RHOB
Regulation Of Chromosome Segregation (GO:0051983)	1/28	0.143181566556266	0.264492221724099	6.74923547400612	13.1180959012264	PUM2
Regulation Of Lipid Biosynthetic Process (GO:0046890)	1/28	0.143181566556266	0.264492221724099	6.74923547400612	13.1180959012264	C3
Regulation Of Protein Targeting To Membrane (GO:0090313)	1/28	0.143181566556266	0.264492221724099	6.74923547400612	13.1180959012264	HRAS
Regulation Of Sodium Ion Transmembrane Transport (GO:1902305)	1/28	0.143181566556266	0.264492221724099	6.74923547400612	13.1180959012264	YWHAH
Phospholipid Catabolic Process (GO:0009395)	1/28	0.143181566556266	0.264492221724099	6.74923547400612	13.1180959012264	PNLIPRP2
Vesicle Coating (GO:0006901)	1/28	0.143181566556266	0.264492221724099	6.74923547400612	13.1180959012264	CUL3
Mucosal Immune Response (GO:0002385)	1/28	0.143181566556266	0.264492221724099	6.74923547400612	13.1180959012264	H2BC21
Regulation Of DNA Damage Response, Signal Transduction By P53 Class Mediator (GO:0043516)	1/28	0.143181566556266	0.264492221724099	6.74923547400612	13.1180959012264	KDM1A
Positive Regulation Of Epithelial Cell Proliferation (GO:0050679)	2/123	0.147018180184099	0.269911278789028	3.02555861646771	5.8005980299617	NRAS;HRAS
Regulation Of Autophagy (GO:0010506)	3/241	0.147394568813107	0.269911278789028	2.3150867823765	4.43256272632586	GOLGA2;ACER2;RAB39B
Response To Interferon-Beta (GO:0035456)	1/29	0.147900667649556	0.269911278789028	6.50786369593709	12.4379227768922	PYHIN1
Sarcomere Organization (GO:0045214)	1/29	0.147900667649556	0.269911278789028	6.50786369593709	12.4379227768922	TTN
Positive Regulation Of Neural Precursor Cell Proliferation (GO:2000179)	1/29	0.147900667649556	0.269911278789028	6.50786369593709	12.4379227768922	KDM1A
Negative Regulation Of DNA Binding (GO:0043392)	1/29	0.147900667649556	0.269911278789028	6.50786369593709	12.4379227768922	KDM1A
Positive Regulation Of Cell Communication (GO:0010647)	1/30	0.152594012403794	0.277616588073164	6.28313824739007	11.812139044805	DLG4
Cellular Response To Starvation (GO:0009267)	2/126	0.152735035775644	0.277616588073164	2.95191158900836	5.54679139358619	SUV39H1;FADS1
Positive Regulation Of Protein Phosphorylation (GO:0001934)	4/377	0.154226705518237	0.278586715337018	1.97450553897516	3.691005687848	C3;RALBP1;KRAS;HRAS
Regulation Of Dendrite Morphogenesis (GO:0048814)	1/31	0.157261740079993	0.278586715337018	6.07339449541284	11.2348307119246	YWHAH
Bile Acid Metabolic Process (GO:0008206)	1/31	0.157261740079993	0.278586715337018	6.07339449541284	11.2348307119246	GBA2
Organic Cation Transport (GO:0015695)	1/31	0.157261740079993	0.278586715337018	6.07339449541284	11.2348307119246	RALBP1
Cardiac Muscle Tissue Morphogenesis (GO:0055008)	1/31	0.157261740079993	0.278586715337018	6.07339449541284	11.2348307119246	TTN
Central Nervous System Neuron Differentiation (GO:0021953)	1/31	0.157261740079993	0.278586715337018	6.07339449541284	11.2348307119246	GBA2
Response To Estradiol (GO:0032355)	1/31	0.157261740079993	0.278586715337018	6.07339449541284	11.2348307119246	ESR1
Positive Regulation Of Cholesterol Transport (GO:0032376)	1/31	0.157261740079993	0.278586715337018	6.07339449541284	11.2348307119246	ENPP7
Positive Regulation Of Glucose Transmembrane Transport (GO:0010828)	1/31	0.157261740079993	0.278586715337018	6.07339449541284	11.2348307119246	C3
Positive Regulation Of Mononuclear Cell Migration (GO:0071677)	1/31	0.157261740079993	0.278586715337018	6.07339449541284	11.2348307119246	PLA2G7
Positive Regulation Of Proteolysis Involved In Protein Catabolic Process (GO:1903052)	1/31	0.157261740079993	0.278586715337018	6.07339449541284	11.2348307119246	PYHIN1
Modulation Of Excitatory Postsynaptic Potential (GO:0098815)	1/31	0.157261740079993	0.278586715337018	6.07339449541284	11.2348307119246	DLG4
Negative Regulation Of DNA Biosynthetic Process (GO:2000279)	1/31	0.157261740079993	0.278586715337018	6.07339449541284	11.2348307119246	TERF1
Regulation Of DNA Repair (GO:0006282)	2/129	0.158495269269147	0.280224579390091	2.88174394867308	5.30826034172242	H2AX;MCRS1
Golgi Organization (GO:0007030)	2/130	0.160424478854654	0.282942038966668	2.85908564814815	5.23193227219955	GOLGA2;YWHAZ
Regulation Of Transcription By RNA Polymerase I (GO:0006356)	1/32	0.16190398922128	0.282942038966668	5.87718259840189	10.700890669018	PHF8
Regulation Of Transmembrane Transport (GO:0034762)	1/32	0.16190398922128	0.282942038966668	5.87718259840189	10.700890669018	PRKCB
Histone Lysine Methylation (GO:0034968)	1/32	0.16190398922128	0.282942038966668	5.87718259840189	10.700890669018	SUV39H1
miRNA Processing (GO:0035196)	1/32	0.16190398922128	0.282942038966668	5.87718259840189	10.700890669018	PUM2
Proteoglycan Biosynthetic Process (GO:0030166)	1/32	0.16190398922128	0.282942038966668	5.87718259840189	10.700890669018	FOXL1
Cardiac Muscle Contraction (GO:0060048)	1/33	0.16652089761775	0.287684674551047	5.69323394495413	10.2058873939772	TTN
Regulation Of Protein Polymerization (GO:0032271)	1/33	0.16652089761775	0.287684674551047	5.69323394495413	10.2058873939772	GBA2
Positive Regulation Of RNA Metabolic Process (GO:0051254)	1/33	0.16652089761775	0.287684674551047	5.69323394495413	10.2058873939772	HRAS
Positive Regulation Of Chromosome Organization (GO:2001252)	1/33	0.16652089761775	0.287684674551047	5.69323394495413	10.2058873939772	TERF1
Epithelial Tube Morphogenesis (GO:0060562)	1/33	0.16652089761775	0.287684674551047	5.69323394495413	10.2058873939772	RHOB
Positive Regulation Of Ion Transmembrane Transporter Activity (GO:0032414)	1/33	0.16652089761775	0.287684674551047	5.69323394495413	10.2058873939772	ADRB2
DNA Damage Checkpoint Signaling (GO:0000077)	1/34	0.171112602342263	0.28847421993389	5.52043369474562	9.7459582809162	H2AX
Negative Regulation Of Interleukin-6 Production (GO:0032715)	1/34	0.171112602342263	0.28847421993389	5.52043369474562	9.7459582809162	SLAMF1
Regulation Of Metal Ion Transport (GO:0010959)	1/34	0.171112602342263	0.28847421993389	5.52043369474562	9.7459582809162	YWHAH
Organophosphate Biosynthetic Process (GO:0090407)	1/34	0.171112602342263	0.28847421993389	5.52043369474562	9.7459582809162	FADS1
Cellular Response To Amyloid-Beta (GO:1904646)	1/34	0.171112602342263	0.28847421993389	5.52043369474562	9.7459582809162	ADRB2
Cellular Response To Hydrogen Peroxide (GO:0070301)	1/34	0.171112602342263	0.28847421993389	5.52043369474562	9.7459582809162	RHOB
Response To Estrogen (GO:0043627)	1/34	0.171112602342263	0.28847421993389	5.52043369474562	9.7459582809162	ESR1
Embryonic Limb Morphogenesis (GO:0030326)	1/34	0.171112602342263	0.28847421993389	5.52043369474562	9.7459582809162	HDAC2
Glial Cell Differentiation (GO:0010001)	1/34	0.171112602342263	0.28847421993389	5.52043369474562	9.7459582809162	MYRF
Positive Regulation Of Transcription By RNA Polymerase I (GO:0045943)	1/34	0.171112602342263	0.28847421993389	5.52043369474562	9.7459582809162	PHF8
Microtubule Polymerization (GO:0046785)	1/34	0.171112602342263	0.28847421993389	5.52043369474562	9.7459582809162	GOLGA2
Negative Regulation Of Ras Protein Signal Transduction (GO:0046580)	1/34	0.171112602342263	0.28847421993389	5.52043369474562	9.7459582809162	CUL3
Negative Regulation Of Cell Cycle Process (GO:0010948)	1/34	0.171112602342263	0.28847421993389	5.52043369474562	9.7459582809162	TERF1
Action Potential (GO:0001508)	1/35	0.175679239711009	0.293445801874559	5.35779816513761	9.31772240223673	YWHAH
Regulation Of Sodium Ion Transport (GO:0002028)	1/35	0.175679239711009	0.293445801874559	5.35779816513761	9.31772240223673	YWHAH
Regulatory ncRNA Processing (GO:0070918)	1/35	0.175679239711009	0.293445801874559	5.35779816513761	9.31772240223673	PUM2
Dendrite Morphogenesis (GO:0048813)	1/35	0.175679239711009	0.293445801874559	5.35779816513761	9.31772240223673	DLG4
Positive Regulation Of Mitotic Nuclear Division (GO:0045840)	1/35	0.175679239711009	0.293445801874559	5.35779816513761	9.31772240223673	CUL3
Intracellular Calcium Ion Homeostasis (GO:0006874)	2/139	0.177972404947528	0.296729726631264	2.67004595836713	4.60883780344572	HTR2C;ATP2B2
COPII-coated Vesicle Budding (GO:0090114)	1/36	0.180220945330986	0.298830708254488	5.20445609436435	8.918208712384	CUL3
Negative Regulation Of Sequestering Of Calcium Ion (GO:0051283)	1/36	0.180220945330986	0.298830708254488	5.20445609436435	8.918208712384	HTR2C
Regulation Of Receptor Internalization (GO:0002090)	1/36	0.180220945330986	0.298830708254488	5.20445609436435	8.918208712384	DLG4
Positive Regulation Of Signal Transduction (GO:0009967)	3/266	0.18064661014002	0.298989918607661	2.09235634838847	3.58046651850892	C3;PRKCB;DLG4
Negative Regulation Of Signal Transduction (GO:0009968)	3/267	0.182017763307193	0.300710585281646	2.08432455395072	3.55096160249006	PRKCB;YWHAB;SLAMF1
Negative Regulation Of Transferase Activity (GO:0051348)	1/37	0.184737854078807	0.302449880233715	5.05963302752294	8.54479661722006	TERF1
Regulation Of Sodium Ion Transmembrane Transporter Activity (GO:2000649)	1/37	0.184737854078807	0.302449880233715	5.05963302752294	8.54479661722006	YWHAH
Positive Regulation Of Signaling (GO:0023056)	1/37	0.184737854078807	0.302449880233715	5.05963302752294	8.54479661722006	DLG4
Melanosome Organization (GO:0032438)	1/37	0.184737854078807	0.302449880233715	5.05963302752294	8.54479661722006	PMEL
Muscle Cell Differentiation (GO:0042692)	1/37	0.184737854078807	0.302449880233715	5.05963302752294	8.54479661722006	KDM1A
RNA 3'-End Processing (GO:0031123)	1/38	0.189230100063095	0.307033453948529	4.92263823456484	8.19516650596927	INTS2
Negative Regulation Of Type I Interferon Production (GO:0032480)	1/38	0.189230100063095	0.307033453948529	4.92263823456484	8.19516650596927	CUL3
Regulation Of Telomere Maintenance (GO:0032204)	1/38	0.189230100063095	0.307033453948529	4.92263823456484	8.19516650596927	TERF1
Positive Regulation Of Protein Tyrosine Kinase Activity (GO:0061098)	1/38	0.189230100063095	0.307033453948529	4.92263823456484	8.19516650596927	DLG4
Import Into Cell (GO:0098657)	1/38	0.189230100063095	0.307033453948529	4.92263823456484	8.19516650596927	SLC29A1
Positive Regulation Of Protein Kinase Activity (GO:0045860)	2/145	0.189832045819385	0.307460117068183	2.55723905723906	4.24914822636753	DLG4;ADRB2
Chemical Synaptic Transmission (GO:0007268)	3/273	0.190303525724032	0.307674327685735	2.03738317757009	3.3802936928084	DLG4;HTR2C;HTR3A
Neuron Projection Morphogenesis (GO:0048812)	2/146	0.191819384399152	0.307677617871138	2.53935185185185	4.19298045920785	DLG4;SLC39A12
Negative Regulation Of Mitochondrion Organization (GO:0010823)	1/39	0.193697816763418	0.307677617871138	4.7928536938677	7.86725835638965	SLC18A1
Neuron Projection Extension (GO:1990138)	1/39	0.193697816763418	0.307677617871138	4.7928536938677	7.86725835638965	SLC39A12
Odontogenesis (GO:0042476)	1/39	0.193697816763418	0.307677617871138	4.7928536938677	7.86725835638965	HDAC2
Regulation Of Protein Tyrosine Kinase Activity (GO:0061097)	1/39	0.193697816763418	0.307677617871138	4.7928536938677	7.86725835638965	DLG4
Regulation Of Receptor-Mediated Endocytosis (GO:0048259)	1/39	0.193697816763418	0.307677617871138	4.7928536938677	7.86725835638965	C3
Release Of Sequestered Calcium Ion Into Cytosol (GO:0051209)	1/39	0.193697816763418	0.307677617871138	4.7928536938677	7.86725835638965	HTR2C
Positive Regulation Of Cytokinesis (GO:0032467)	1/39	0.193697816763418	0.307677617871138	4.7928536938677	7.86725835638965	CUL3
Positive Regulation Of Pattern Recognition Receptor Signaling Pathway (GO:0062208)	1/39	0.193697816763418	0.307677617871138	4.7928536938677	7.86725835638965	PUM2
Histone H4 Acetylation (GO:0043967)	1/39	0.193697816763418	0.307677617871138	4.7928536938677	7.86725835638965	MCRS1
Negative Regulation Of Protein Phosphorylation (GO:0001933)	2/149	0.197797965075518	0.308257308992718	2.48715041572184	4.03045000022026	PLPP3;YWHAG
Regulation Of Cytosolic Calcium Ion Concentration (GO:0051480)	1/40	0.198141136871835	0.308257308992718	4.6697247706422	7.55923693646306	ATP2B2
Negative Regulation Of Protein Localization (GO:1903828)	1/40	0.198141136871835	0.308257308992718	4.6697247706422	7.55923693646306	YWHAZ
Regulation Of Microtubule Polymerization (GO:0031113)	1/40	0.198141136871835	0.308257308992718	4.6697247706422	7.55923693646306	GBA2
Regulation Of Protein Dephosphorylation (GO:0035304)	1/40	0.198141136871835	0.308257308992718	4.6697247706422	7.55923693646306	YWHAB
Cyclic-Nucleotide-Mediated Signaling (GO:0019935)	1/40	0.198141136871835	0.308257308992718	4.6697247706422	7.55923693646306	HTR2C
Positive Regulation Of Catalytic Activity (GO:0043085)	1/40	0.198141136871835	0.308257308992718	4.6697247706422	7.55923693646306	YWHAB
Endothelial Cell Migration (GO:0043542)	1/40	0.198141136871835	0.308257308992718	4.6697247706422	7.55923693646306	LGALS8
Establishment Or Maintenance Of Epithelial Cell Apical/Basal Polarity (GO:0045197)	1/40	0.198141136871835	0.308257308992718	4.6697247706422	7.55923693646306	DLG4
Synaptic Vesicle Endocytosis (GO:0048488)	1/40	0.198141136871835	0.308257308992718	4.6697247706422	7.55923693646306	SH3GL3
Positive Regulation Of Wound Healing (GO:0090303)	1/40	0.198141136871835	0.308257308992718	4.6697247706422	7.55923693646306	HRAS
Protein Localization To Chromosome (GO:0034502)	1/40	0.198141136871835	0.308257308992718	4.6697247706422	7.55923693646306	ESR1
Regulation Of Chemokine Production (GO:0032642)	1/41	0.202560192399625	0.312452541677652	4.55275229357798	7.26946240256976	C5
DNA Duplex Unwinding (GO:0032508)	1/41	0.202560192399625	0.312452541677652	4.55275229357798	7.26946240256976	HMGA1
Acylglycerol Metabolic Process (GO:0006639)	1/41	0.202560192399625	0.312452541677652	4.55275229357798	7.26946240256976	PNLIPRP2
Heart Contraction (GO:0060047)	1/41	0.202560192399625	0.312452541677652	4.55275229357798	7.26946240256976	TTN
Visual System Development (GO:0150063)	1/41	0.202560192399625	0.312452541677652	4.55275229357798	7.26946240256976	C3
DNA Integrity Checkpoint Signaling (GO:0031570)	1/42	0.206955114601375	0.315476115871339	4.4414857910047	6.99646535750659	H2AX
Regulation Of Neurotransmitter Receptor Activity (GO:0099601)	1/42	0.206955114601375	0.315476115871339	4.4414857910047	6.99646535750659	DLG4
Cellular Response To Glucose Starvation (GO:0042149)	1/42	0.206955114601375	0.315476115871339	4.4414857910047	6.99646535750659	SUV39H1
Regulation Of Ubiquitin-Dependent Protein Catabolic Process (GO:2000058)	1/42	0.206955114601375	0.315476115871339	4.4414857910047	6.99646535750659	PYHIN1
Ceramide Biosynthetic Process (GO:0046513)	1/42	0.206955114601375	0.315476115871339	4.4414857910047	6.99646535750659	SPTLC3
Substantia Nigra Development (GO:0021762)	1/42	0.206955114601375	0.315476115871339	4.4414857910047	6.99646535750659	YWHAH
Negative Regulation Of I-kappaB kinase/NF-kappaB Signaling (GO:0043124)	1/42	0.206955114601375	0.315476115871339	4.4414857910047	6.99646535750659	ESR1
Regulation Of Chromosome Organization (GO:0033044)	1/43	0.211326034137084	0.317865195625764	4.33551769331586	6.73892559472828	MCRS1
Regulation Of Primary Metabolic Process (GO:0080090)	1/43	0.211326034137084	0.317865195625764	4.33551769331586	6.73892559472828	PLPP1
Response To Amyloid-Beta (GO:1904645)	1/43	0.211326034137084	0.317865195625764	4.33551769331586	6.73892559472828	ADRB2
Positive Regulation Of Cell Division (GO:0051781)	1/43	0.211326034137084	0.317865195625764	4.33551769331586	6.73892559472828	CUL3
Positive Regulation Of Receptor-Mediated Endocytosis (GO:0048260)	1/43	0.211326034137084	0.317865195625764	4.33551769331586	6.73892559472828	C3
Learning (GO:0007612)	1/43	0.211326034137084	0.317865195625764	4.33551769331586	6.73892559472828	DLG4
Negative Regulation Of BMP Signaling Pathway (GO:0030514)	1/43	0.211326034137084	0.317865195625764	4.33551769331586	6.73892559472828	RBPMS2
Regulation Of Cell-Cell Adhesion (GO:0022407)	1/43	0.211326034137084	0.317865195625764	4.33551769331586	6.73892559472828	PLPP3
Regulation Of Insulin Receptor Signaling Pathway (GO:0046626)	1/44	0.215673080845435	0.321735993958568	4.23447834435673	6.49565392447038	PRKCB
Positive Regulation Of Biosynthetic Process (GO:0009891)	1/44	0.215673080845435	0.321735993958568	4.23447834435673	6.49565392447038	HDAC2
Embryonic Organ Morphogenesis (GO:0048562)	1/44	0.215673080845435	0.321735993958568	4.23447834435673	6.49565392447038	RBPMS2
Mitotic Spindle Assembly (GO:0090307)	1/44	0.215673080845435	0.321735993958568	4.23447834435673	6.49565392447038	GOLGA2
Regulation Of DNA-templated Transcription Elongation (GO:0032784)	1/44	0.215673080845435	0.321735993958568	4.23447834435673	6.49565392447038	INTS2
Regulation Of Cell Migration (GO:0030334)	4/434	0.216777021277441	0.322851819866402	1.70776656428258	2.61098040071003	HDAC2;RBBP4;HRAS;RHOB
Regulation Of Cellular Metabolic Process (GO:0031323)	1/45	0.219996383936614	0.324449951594324	4.13803169307757	6.26557656093455	MBOAT7
Negative Regulation Of Response To Biotic Stimulus (GO:0002832)	1/45	0.219996383936614	0.324449951594324	4.13803169307757	6.26557656093455	YWHAZ
Organic Hydroxy Compound Transport (GO:0015850)	1/45	0.219996383936614	0.324449951594324	4.13803169307757	6.26557656093455	RALBP1
Regulation Of Protein Modification Process (GO:0031399)	1/45	0.219996383936614	0.324449951594324	4.13803169307757	6.26557656093455	ACER2
Regulation Of Telomerase Activity (GO:0051972)	1/45	0.219996383936614	0.324449951594324	4.13803169307757	6.26557656093455	TERF1
Triglyceride Metabolic Process (GO:0006641)	1/45	0.219996383936614	0.324449951594324	4.13803169307757	6.26557656093455	PNLIPRP2
B Cell Receptor Signaling Pathway (GO:0050853)	1/46	0.224296071904408	0.327068387809161	4.04587155963303	6.04772167413283	PRKCB
Regulation Of mRNA Catabolic Process (GO:0061013)	1/46	0.224296071904408	0.327068387809161	4.04587155963303	6.04772167413283	PUM2
Response To Hydrogen Peroxide (GO:0042542)	1/46	0.224296071904408	0.327068387809161	4.04587155963303	6.04772167413283	RHOB
Positive Regulation Of Cell-Cell Adhesion (GO:0022409)	1/46	0.224296071904408	0.327068387809161	4.04587155963303	6.04772167413283	PLPP3
Homotypic Cell-Cell Adhesion (GO:0034109)	1/46	0.224296071904408	0.327068387809161	4.04587155963303	6.04772167413283	PLPP3
Protein Sumoylation (GO:0016925)	1/46	0.224296071904408	0.327068387809161	4.04587155963303	6.04772167413283	SUMO2
Myofibril Assembly (GO:0030239)	1/46	0.224296071904408	0.327068387809161	4.04587155963303	6.04772167413283	TTN
Adenylate Cyclase-Modulating G Protein-Coupled Receptor Signaling Pathway (GO:0007188)	2/163	0.225964890902432	0.32897296315972	2.26926616057051	3.37525121191904	GPR37;ADRB2
Negative Regulation Of Hydrolase Activity (GO:0051346)	1/47	0.228572272567155	0.330646014702408	3.95771838851217	5.84120775940119	HRAS
Negative Regulation Of Tumor Necrosis Factor Production (GO:0032720)	1/47	0.228572272567155	0.330646014702408	3.95771838851217	5.84120775940119	SLAMF1
Regulation Of Wound Healing (GO:0061041)	1/47	0.228572272567155	0.330646014702408	3.95771838851217	5.84120775940119	HRAS
Positive Regulation Of Smooth Muscle Cell Proliferation (GO:0048661)	1/47	0.228572272567155	0.330646014702408	3.95771838851217	5.84120775940119	RBPMS2
Cellular Response To Radiation (GO:0071478)	1/48	0.232825113065917	0.335727150319215	3.8733164161624	5.64523354886982	RHOB
Post-Translational Protein Modification (GO:0043687)	1/48	0.232825113065917	0.335727150319215	3.8733164161624	5.64523354886982	PRKCB
Double-Strand Break Repair (GO:0006302)	2/168	0.236102639127756	0.337533172547516	2.20035698348951	3.17619034689652	H2AX;CHD4
Negative Regulation Of Tumor Necrosis Factor Superfamily Cytokine Production (GO:1903556)	1/49	0.237054719859722	0.337533172547516	3.79243119266055	5.45906923244915	SLAMF1
Antibacterial Humoral Response (GO:0019731)	1/49	0.237054719859722	0.337533172547516	3.79243119266055	5.45906923244915	H2BC21
Regulation Of Mitotic Metaphase/Anaphase Transition (GO:0030071)	1/49	0.237054719859722	0.337533172547516	3.79243119266055	5.45906923244915	CUL3
Erythrocyte Differentiation (GO:0030218)	1/49	0.237054719859722	0.337533172547516	3.79243119266055	5.45906923244915	HSCB
Positive Regulation Of miRNA Metabolic Process (GO:2000630)	1/49	0.237054719859722	0.337533172547516	3.79243119266055	5.45906923244915	HRAS
Unsaturated Fatty Acid Metabolic Process (GO:0033559)	1/49	0.237054719859722	0.337533172547516	3.79243119266055	5.45906923244915	FADS1
Regulation Of Cell Communication (GO:0010646)	1/49	0.237054719859722	0.337533172547516	3.79243119266055	5.45906923244915	YWHAG
Brain Development (GO:0007420)	2/169	0.238133585973424	0.338537872222406	2.18707030383677	3.13827852519646	RBBP4;PHF8
G Protein-Coupled Receptor Signaling Pathway, Coupled To Cyclic Nucleotide Second Messenger (GO:0007187)	1/50	0.241261218690496	0.341912383362937	3.71484740685265	5.28204879592619	HTR2C
Regulation Of Interleukin-12 Production (GO:0032655)	1/50	0.241261218690496	0.341912383362937	3.71484740685265	5.28204879592619	SLAMF1
Amide Biosynthetic Process (GO:0043604)	1/51	0.245444734651254	0.346218311553169	3.64036697247706	5.11356331288819	SPTLC3
Regulation Of Telomere Maintenance Via Telomerase (GO:0032210)	1/51	0.245444734651254	0.346218311553169	3.64036697247706	5.11356331288819	TERF1
Cholesterol Transport (GO:0030301)	1/51	0.245444734651254	0.346218311553169	3.64036697247706	5.11356331288819	STARD3
Negative Regulation Of Innate Immune Response (GO:0045824)	1/52	0.249605392189519	0.347760508012125	3.56880733944954	4.95305505803085	YWHAZ
Rho Protein Signal Transduction (GO:0007266)	1/52	0.249605392189519	0.347760508012125	3.56880733944954	4.95305505803085	RHOB
Adenylate Cyclase-Inhibiting G Protein-Coupled Receptor Signaling Pathway (GO:0007193)	1/52	0.249605392189519	0.347760508012125	3.56880733944954	4.95305505803085	GPR37
Neurotransmitter Transport (GO:0006836)	1/52	0.249605392189519	0.347760508012125	3.56880733944954	4.95305505803085	SLC29A1
Regulation Of Peptide Hormone Secretion (GO:0090276)	1/52	0.249605392189519	0.347760508012125	3.56880733944954	4.95305505803085	HTR2C
Cardiac Muscle Tissue Development (GO:0048738)	1/52	0.249605392189519	0.347760508012125	3.56880733944954	4.95305505803085	TTN
Regulation Of Proteolysis (GO:0030162)	1/52	0.249605392189519	0.347760508012125	3.56880733944954	4.95305505803085	HDAC2
Icosanoid Metabolic Process (GO:0006690)	1/52	0.249605392189519	0.347760508012125	3.56880733944954	4.95305505803085	FADS1
Positive Regulation Of Hydrolase Activity (GO:0051345)	2/176	0.252373225499578	0.351077477803861	2.09833971902937	2.88909113891501	RALBP1;HRAS
Positive Regulation Of Chemokine Production (GO:0032722)	1/53	0.253743315013859	0.351366697278734	3.5	4.80001232811148	C5
Protein Homotetramerization (GO:0051289)	1/53	0.253743315013859	0.351366697278734	3.5	4.80001232811148	GOLGA2
Mitochondrial Transport (GO:0006839)	1/53	0.253743315013859	0.351366697278734	3.5	4.80001232811148	STARD3
Negative Regulation Of Cytokine Production (GO:0001818)	2/178	0.256447023393261	0.353452575820499	2.07428451178451	2.82275517217851	CUL3;SLAMF1
Negative Regulation Of Neuron Projection Development (GO:0010977)	1/54	0.257858626285793	0.353452575820499	3.43378916392591	4.65396486886773	HDAC2
Organelle Disassembly (GO:1903008)	1/54	0.257858626285793	0.353452575820499	3.43378916392591	4.65396486886773	GOLGA2
Regulation Of Smooth Muscle Cell Proliferation (GO:0048660)	1/54	0.257858626285793	0.353452575820499	3.43378916392591	4.65396486886773	RBPMS2
Epidermal Cell Differentiation (GO:0009913)	1/54	0.257858626285793	0.353452575820499	3.43378916392591	4.65396486886773	HDAC2
Positive Regulation Of Leukocyte Chemotaxis (GO:0002690)	1/54	0.257858626285793	0.353452575820499	3.43378916392591	4.65396486886773	PLA2G7
Positive Regulation Of Cytokine Production (GO:0001819)	3/320	0.257977513994675	0.353452575820499	1.73115363070845	2.34551037001387	C3;C5;SLAMF1
RNA Polymerase II Preinitiation Complex Assembly (GO:0051123)	1/56	0.266021903078923	0.3633763043563	3.30859049207673	4.3811582117802	ESR1
Cellular Response To Peptide (GO:1901653)	1/56	0.266021903078923	0.3633763043563	3.30859049207673	4.3811582117802	ADRB2
Protein-Containing Complex Assembly (GO:0065003)	3/328	0.269847760978769	0.366148865716097	1.68785046728972	2.21091081587132	DLG4;CUL3;ADRB2
Endosome To Lysosome Transport (GO:0008333)	1/57	0.270070111537011	0.366148865716097	3.24934469200524	4.25363161788476	RHOB
Striated Muscle Contraction (GO:0006941)	1/57	0.270070111537011	0.366148865716097	3.24934469200524	4.25363161788476	TTN
Positive Regulation Of Interleukin-1 Beta Production (GO:0032731)	1/57	0.270070111537011	0.366148865716097	3.24934469200524	4.25363161788476	PYHIN1
Post-Transcriptional Regulation Of Gene Expression (GO:0010608)	1/57	0.270070111537011	0.366148865716097	3.24934469200524	4.25363161788476	PUM2
Response To Organic Cyclic Compound (GO:0014070)	1/58	0.274096194189372	0.369398585631145	3.19217769193626	4.1315594868238	ESR1
Selective Autophagy (GO:0061912)	1/58	0.274096194189372	0.369398585631145	3.19217769193626	4.1315594868238	LGALS8
Positive Regulation Of Mitochondrion Organization (GO:0010822)	1/58	0.274096194189372	0.369398585631145	3.19217769193626	4.1315594868238	RALBP1
Positive Regulation Of Type II Interferon Production (GO:0032729)	1/58	0.274096194189372	0.369398585631145	3.19217769193626	4.1315594868238	SLAMF1
Regulation Of miRNA Transcription (GO:1902893)	1/59	0.278100270893186	0.369848893988446	3.13698196773173	4.01462652923265	ESR1
Anterior/Posterior Pattern Specification (GO:0009952)	1/59	0.278100270893186	0.369848893988446	3.13698196773173	4.01462652923265	CDX1
Regulation Of Multicellular Organismal Development (GO:2000026)	1/59	0.278100270893186	0.369848893988446	3.13698196773173	4.01462652923265	MCRS1
Regulation Of Type I Interferon Production (GO:0032479)	1/59	0.278100270893186	0.369848893988446	3.13698196773173	4.01462652923265	CUL3
Transcription Preinitiation Complex Assembly (GO:0070897)	1/59	0.278100270893186	0.369848893988446	3.13698196773173	4.01462652923265	ESR1
Heart Morphogenesis (GO:0003007)	1/59	0.278100270893186	0.369848893988446	3.13698196773173	4.01462652923265	TTN
Positive Regulation Of Proteolysis (GO:0045862)	1/59	0.278100270893186	0.369848893988446	3.13698196773173	4.01462652923265	HDAC2
Mitotic Cytokinesis (GO:0000281)	1/59	0.278100270893186	0.369848893988446	3.13698196773173	4.01462652923265	RHOB
Regulation Of Cell Death (GO:0010941)	1/59	0.278100270893186	0.369848893988446	3.13698196773173	4.01462652923265	ACER3
Intracellular Monoatomic Cation Homeostasis (GO:0030003)	2/190	0.280901317469844	0.37295742265545	1.94070133963751	2.46420912544107	HTR2C;SLC39A12
Negative Regulation Of Gene Expression (GO:0010629)	3/336	0.281781107828526	0.37295742265545	1.64662793634756	2.08565965347646	CHD4;ESR1;HRAS
Response To Retinoic Acid (GO:0032526)	1/60	0.282082460795633	0.37295742265545	3.08365728502566	3.9025404751994	ACER2
Positive Regulation Of Phagocytosis (GO:0050766)	1/60	0.282082460795633	0.37295742265545	3.08365728502566	3.9025404751994	C3
Negative Regulation Of Autophagy (GO:0010507)	1/61	0.286042882512376	0.377643223346033	3.03211009174312	3.7950300472565	GOLGA2
Regulation Of Signal Transduction (GO:0009966)	2/193	0.287010201102366	0.378369552906753	1.90992825286019	2.38404410562023	FOXL1;YWHAG
Regulation Of Embryonic Development (GO:0045995)	1/62	0.289981653880011	0.379528658108471	2.98225297037148	3.69184314582747	MCRS1
Negative Regulation Of Kinase Activity (GO:0033673)	1/62	0.289981653880011	0.379528658108471	2.98225297037148	3.69184314582747	YWHAG
Cell Junction Organization (GO:0034330)	1/62	0.289981653880011	0.379528658108471	2.98225297037148	3.69184314582747	RAB39B
Fat Cell Differentiation (GO:0045444)	1/62	0.289981653880011	0.379528658108471	2.98225297037148	3.69184314582747	CTBP1
Glycerophospholipid Metabolic Process (GO:0006650)	1/62	0.289981653880011	0.379528658108471	2.98225297037148	3.69184314582747	PLA2G7
Regulation Of Programmed Cell Death (GO:0043067)	2/195	0.291080108306638	0.380417374977119	1.88994434849357	2.33248760017669	ACER2;ACER3
Endomembrane System Organization (GO:0010256)	2/196	0.293114092237898	0.382448056257141	1.88010691103475	2.3072547031276	GOLGA2;SYP
Phosphatidylinositol Metabolic Process (GO:0046488)	1/63	0.293898892184374	0.382448056257141	2.93400414323764	3.59274521291049	MBOAT7
Positive Regulation Of Mitotic Cell Cycle Phase Transition (GO:1901992)	1/63	0.293898892184374	0.382448056257141	2.93400414323764	3.59274521291049	CUL3
Cellular Response To Virus (GO:0098586)	1/64	0.297794714085332	0.385856865250566	2.8872870249017	3.49751776149773	LGALS8
Response To Metal Ion (GO:0010038)	1/64	0.297794714085332	0.385856865250566	2.8872870249017	3.49751776149773	TTN
Positive Regulation Of Interleukin-1 Production (GO:0032732)	1/64	0.297794714085332	0.385856865250566	2.8872870249017	3.49751776149773	PYHIN1
Cellular Response To Light Stimulus (GO:0071482)	1/65	0.301669235574979	0.389763528014966	2.84202981651376	3.40595704852776	KDM1A
Fatty Acid Biosynthetic Process (GO:0006633)	1/65	0.301669235574979	0.389763528014966	2.84202981651376	3.40595704852776	FADS1
Negative Regulation Of Immune Response (GO:0050777)	1/66	0.305522572103399	0.39418061578632	2.79816513761468	3.31787287417393	YWHAZ
Negative Regulation Of Cellular Catabolic Process (GO:0031330)	1/67	0.309354838370867	0.398558009094284	2.75562969140951	3.2330874981879	GOLGA2
Regulation Of Angiogenesis (GO:0045765)	2/205	0.311381357077897	0.400599845205181	1.79593139937968	2.09537941459722	PRKCB;RHOB
Neuropeptide Signaling Pathway (GO:0007218)	1/68	0.313166148622095	0.402325349575411	2.71436396001643	3.15143465314277	GPR37
DNA-templated DNA Replication (GO:0006261)	1/69	0.316956616363491	0.406044704861139	2.6743119266055	3.07275865370465	HMGA1
Regulation Of Heart Contraction (GO:0008016)	1/69	0.316956616363491	0.406044704861139	2.6743119266055	3.07275865370465	ATP2B2
Positive Regulation Of Protein Transport (GO:0051222)	1/70	0.320726354523749	0.407992711855597	2.63542082169924	2.99691358305925	TTN
Protein K48-linked Ubiquitination (GO:0070936)	1/70	0.320726354523749	0.407992711855597	2.63542082169924	2.99691358305925	CUL3
Regulation Of Actin Filament Polymerization (GO:0030833)	1/70	0.320726354523749	0.407992711855597	2.63542082169924	2.99691358305925	GBA2
Regulation Of Actin Filament-Based Process (GO:0032970)	1/70	0.320726354523749	0.407992711855597	2.63542082169924	2.99691358305925	HRAS
Regulation Of Cellular Biosynthetic Process (GO:0031326)	1/70	0.320726354523749	0.407992711855597	2.63542082169924	2.99691358305925	C3
Regulation Of Double-Strand Break Repair Via Homologous Recombination (GO:0010569)	1/71	0.324475475451092	0.409887543501588	2.59764089121887	2.92376255364848	KDM1A
Regulation Of Hydrolase Activity (GO:0051336)	1/71	0.324475475451092	0.409887543501588	2.59764089121887	2.92376255364848	RALBP1
Lipid Biosynthetic Process (GO:0008610)	1/71	0.324475475451092	0.409887543501588	2.59764089121887	2.92376255364848	FADS1
Protein Autoubiquitination (GO:0051865)	1/71	0.324475475451092	0.409887543501588	2.59764089121887	2.92376255364848	CUL3
Negative Regulation Of Cellular Response To Growth Factor Stimulus (GO:0090288)	1/71	0.324475475451092	0.409887543501588	2.59764089121887	2.92376255364848	RBPMS2
Positive Regulation Of Intracellular Signal Transduction (GO:1902533)	4/525	0.3271427051574	0.412682105115106	1.40288994314272	1.56753141789377	GPR37;PRKCB;ADRB2;HRAS
Regulation Of Cellular Localization (GO:0060341)	1/72	0.328204090903338	0.412872552634296	2.56092518413232	2.85317703329767	KDM1A
Cellular Response To Hypoxia (GO:0071456)	1/72	0.328204090903338	0.412872552634296	2.56092518413232	2.85317703329767	SUV39H1
Regulation Of GTPase Activity (GO:0043087)	2/214	0.329553642651598	0.413996058012464	1.71890286512928	1.90800992017739	RALBP1;HRAS
Cellular Response To Decreased Oxygen Levels (GO:0036294)	1/73	0.33191231192408	0.414091426293179	2.52522935779817	2.7850362309499	SUV39H1
Cellular Response To Reactive Oxygen Species (GO:0034614)	1/73	0.33191231192408	0.414091426293179	2.52522935779817	2.7850362309499	RHOB
Granulocyte Chemotaxis (GO:0071621)	1/73	0.33191231192408	0.414091426293179	2.52522935779817	2.7850362309499	BSG
Positive Regulation Of Secretion By Cell (GO:1903532)	1/73	0.33191231192408	0.414091426293179	2.52522935779817	2.7850362309499	TTN
Protein Tetramerization (GO:0051262)	1/73	0.33191231192408	0.414091426293179	2.52522935779817	2.7850362309499	GOLGA2
Regulation Of mRNA Stability (GO:0043488)	1/74	0.335600249161516	0.418117343392164	2.49051149930878	2.71922653188766	PUM2
Negative Regulation Of Phosphorylation (GO:0042326)	1/75	0.339268012445516	0.42095223979218	2.45673196131912	2.65564098640287	PLPP3
Positive Regulation Of Neurogenesis (GO:0050769)	1/75	0.339268012445516	0.42095223979218	2.45673196131912	2.65564098640287	KDM1A
Regulation Of BMP Signaling Pathway (GO:0030510)	1/75	0.339268012445516	0.42095223979218	2.45673196131912	2.65564098640287	RBPMS2
Transcription Initiation At RNA Polymerase II Promoter (GO:0006367)	1/76	0.342915711177924	0.424317257896831	2.42385321100917	2.59417883535798	ESR1
Positive Regulation Of Protein Secretion (GO:0050714)	1/76	0.342915711177924	0.424317257896831	2.42385321100917	2.59417883535798	TTN
Regulation Of Transcription Elongation By RNA Polymerase II (GO:0034243)	1/77	0.346543454131214	0.426478850606528	2.39183969097055	2.53474507922275	INTS2
Positive Regulation Of Endothelial Cell Proliferation (GO:0001938)	1/77	0.346543454131214	0.426478850606528	2.39183969097055	2.53474507922275	NRAS
Positive Regulation Of Synaptic Transmission (GO:0050806)	1/77	0.346543454131214	0.426478850606528	2.39183969097055	2.53474507922275	DLG4
Monoatomic Cation Homeostasis (GO:0055080)	1/77	0.346543454131214	0.426478850606528	2.39183969097055	2.53474507922275	SLC39A12
Cellular Response To Nutrient Levels (GO:0031669)	1/78	0.350151349477717	0.429171991859851	2.36065769093292	2.47725008064892	FADS1
Long-Chain Fatty Acid Metabolic Process (GO:0001676)	1/78	0.350151349477717	0.429171991859851	2.36065769093292	2.47725008064892	FADS1
Proteolysis Involved In Protein Catabolic Process (GO:0051603)	1/78	0.350151349477717	0.429171991859851	2.36065769093292	2.47725008064892	RSPRY1
Protein Modification Process (GO:0036211)	5/711	0.353272622108894	0.430660041412086	1.2939430729799	1.34636746063805	GOLGA2;PRKCB;CTBP1;MCRS1;YWHAZ
Cellular Response To UV (GO:0034644)	1/79	0.35373950479824	0.430660041412086	2.3302752293578	2.42160919922419	KDM1A
Positive Regulation Of Catabolic Process (GO:0009896)	1/79	0.35373950479824	0.430660041412086	2.3302752293578	2.42160919922419	PYHIN1
Positive Regulation Of Endocytosis (GO:0045807)	1/79	0.35373950479824	0.430660041412086	2.3302752293578	2.42160919922419	C3
Positive Regulation Of Protein Localization To Membrane (GO:1905477)	1/79	0.35373950479824	0.430660041412086	2.3302752293578	2.42160919922419	HRAS
Regulation Of Cytokinesis (GO:0032465)	1/80	0.357308027081596	0.433839866884883	2.30066194402508	2.36774245536082	CUL3
Wound Healing (GO:0042060)	1/80	0.357308027081596	0.433839866884883	2.30066194402508	2.36774245536082	PLPP3
Activation Of Protein Kinase Activity (GO:0032147)	1/81	0.360857022873881	0.435815339209867	2.27178899082569	2.31557421966707	ADRB2
Cytoskeleton-Dependent Cytokinesis (GO:0061640)	1/81	0.360857022873881	0.435815339209867	2.27178899082569	2.31557421966707	RHOB
Spindle Assembly (GO:0051225)	1/81	0.360857022873881	0.435815339209867	2.27178899082569	2.31557421966707	GOLGA2
Macromolecule Modification (GO:0043412)	1/81	0.360857022873881	0.435815339209867	2.27178899082569	2.31557421966707	MCRS1
Negative Regulation Of Multicellular Organismal Process (GO:0051241)	2/231	0.363504319011203	0.438428746466969	1.58992398512049	1.60894599521572	HDAC2;RBBP4
Regulation Of I-kappaB kinase/NF-kappaB Signaling (GO:0043122)	2/232	0.365482897592331	0.440229731894082	1.5829307568438	1.59327646412918	PRKCB;ESR1
Calcium Ion Transmembrane Import Into Cytosol (GO:0097553)	1/83	0.36789685763007	0.440795838666412	2.21615573953905	2.2160508229093	HTR2C
Epigenetic Regulation Of Gene Expression (GO:0040029)	1/83	0.36789685763007	0.440795838666412	2.21615573953905	2.2160508229093	H3C1
Vascular Transport (GO:0010232)	1/83	0.36789685763007	0.440795838666412	2.21615573953905	2.2160508229093	SLC29A1
Positive Regulation Of Proteasomal Ubiquitin-Dependent Protein Catabolic Process (GO:0032436)	1/83	0.36789685763007	0.440795838666412	2.21615573953905	2.2160508229093	SUMO2
Positive Regulation Of GTPase Activity (GO:0043547)	2/234	0.369433146469674	0.442052590828489	1.5691251596424	1.56251205761864	RALBP1;HRAS
Regulation Of Interleukin-1 Beta Production (GO:0032651)	1/84	0.37138790664131	0.443806101875715	2.1893445340997	2.16856369644495	PYHIN1
Regulation Of Kinase Activity (GO:0043549)	1/85	0.374859849221199	0.443861466375493	2.16317169069463	2.12251067849071	TTN
Positive Regulation Of Amide Metabolic Process (GO:0034250)	1/85	0.374859849221199	0.443861466375493	2.16317169069463	2.12251067849071	ENPP7
Defense Response To Gram-positive Bacterium (GO:0050830)	1/85	0.374859849221199	0.443861466375493	2.16317169069463	2.12251067849071	H2BC21
Epidermis Development (GO:0008544)	1/85	0.374859849221199	0.443861466375493	2.16317169069463	2.12251067849071	HDAC2
Transport Across Blood-Brain Barrier (GO:0150104)	1/85	0.374859849221199	0.443861466375493	2.16317169069463	2.12251067849071	SLC29A1
Positive Regulation Of Protein Localization (GO:1903829)	1/85	0.374859849221199	0.443861466375493	2.16317169069463	2.12251067849071	PYHIN1
Mitotic Spindle Organization (GO:0007052)	1/85	0.374859849221199	0.443861466375493	2.16317169069463	2.12251067849071	GOLGA2
Regulation Of Mitotic Cell Cycle Phase Transition (GO:1901990)	1/86	0.378312788957696	0.447365970775267	2.13761467889908	2.07783402178904	CUL3
Regulation Of Type II Interferon Production (GO:0032649)	1/87	0.381746828850804	0.450839028343332	2.11265201621506	2.03447890954226	SLAMF1
Regulation Of Double-Strand Break Repair (GO:2000779)	1/88	0.385162071501237	0.452515542553915	2.08826320784562	1.99239327494218	KDM1A
Negative Regulation Of Protein Kinase Activity (GO:0006469)	1/88	0.385162071501237	0.452515542553915	2.08826320784562	1.99239327494218	YWHAG
Positive Regulation Of Cell Adhesion (GO:0045785)	1/88	0.385162071501237	0.452515542553915	2.08826320784562	1.99239327494218	PLPP3
Positive Regulation Of Plasma Membrane Bounded Cell Projection Assembly (GO:0120034)	1/88	0.385162071501237	0.452515542553915	2.08826320784562	1.99239327494218	HRAS
Sensory Perception Of Mechanical Stimulus (GO:0050954)	1/89	0.38855861878441	0.455915481549107	2.06442869057548	1.95152763640843	ATP2B2
Positive Regulation Of Proteasomal Protein Catabolic Process (GO:1901800)	1/90	0.391936572120331	0.459284846141008	2.04112978043501	1.91183494130717	SUMO2
Regulation Of Epithelial Cell Proliferation (GO:0050678)	1/91	0.395296032444351	0.46024839721056	2.01834862385321	1.87327042221433	HRAS
Positive Regulation Of MAP Kinase Activity (GO:0043406)	1/91	0.395296032444351	0.46024839721056	2.01834862385321	1.87327042221433	HRAS
Positive Regulation Of Binding (GO:0051099)	1/91	0.395296032444351	0.46024839721056	2.01834862385321	1.87327042221433	PYHIN1
Regulation Of RNA Metabolic Process (GO:0051252)	1/91	0.395296032444351	0.46024839721056	2.01834862385321	1.87327042221433	ESRP1
Regulation Of Actin Cytoskeleton Organization (GO:0032956)	1/91	0.395296032444351	0.46024839721056	2.01834862385321	1.87327042221433	HRAS
B Cell Activation (GO:0042113)	1/92	0.39863709991359	0.462949871474554	1.99606815203145	1.83579146445497	PRKCB
Sensory Perception Of Sound (GO:0007605)	1/92	0.39863709991359	0.462949871474554	1.99606815203145	1.83579146445497	ATP2B2
Regulation Of Endothelial Cell Proliferation (GO:0001936)	1/93	0.401959874454058	0.46621177254454	1.97427203829278	1.79935747852707	NRAS
Peptidyl-Lysine Modification (GO:0018205)	1/94	0.405264455310451	0.468248230530674	1.95294465818289	1.76392978611074	SUMO2
Cellular Response To Hormone Stimulus (GO:0032870)	1/94	0.405264455310451	0.468248230530674	1.95294465818289	1.76392978611074	ESR1
Muscle Contraction (GO:0006936)	1/94	0.405264455310451	0.468248230530674	1.95294465818289	1.76392978611074	TTN
Recombinational Repair (GO:0000725)	1/95	0.408550941079495	0.471444915469596	1.9320710521179	1.72947151134293	CHD4
Regulation Of Protein Localization (GO:0032880)	1/97	0.415070019819439	0.477751913675421	1.89162844036697	1.6633241162205	KDM1A
Monocarboxylic Acid Metabolic Process (GO:0032787)	1/97	0.415070019819439	0.477751913675421	1.89162844036697	1.6633241162205	GBA2
Negative Regulation Of Macromolecule Biosynthetic Process (GO:0010558)	1/98	0.418302807528015	0.47904122023726	1.87203253570415	1.63156937391523	HDAC2
Phosphatidylinositol Biosynthetic Process (GO:0006661)	1/98	0.418302807528015	0.47904122023726	1.87203253570415	1.63156937391523	MBOAT7
Positive Regulation Of Protein-Containing Complex Assembly (GO:0031334)	1/98	0.418302807528015	0.47904122023726	1.87203253570415	1.63156937391523	TERF1
Mitochondrial Translation (GO:0032543)	1/98	0.418302807528015	0.47904122023726	1.87203253570415	1.63156937391523	MRPL58
Cellular Component Assembly (GO:0022607)	2/260	0.419836603017378	0.480191423627695	1.40913006029285	1.22296944251052	DLG4;YWHAZ
Phosphorylation (GO:0016310)	3/429	0.42094312974029	0.480850653242372	1.28103198631039	1.10842258280049	PRKCB;CTBP1;YWHAZ
Regulation Of Organelle Organization (GO:0033043)	1/100	0.424715362613925	0.483333543150351	1.83402835696414	1.57054463447437	MCRS1
Response To UV (GO:0009411)	1/100	0.424715362613925	0.483333543150351	1.83402835696414	1.57054463447437	KDM1A
ncRNA Processing (GO:0034470)	1/100	0.424715362613925	0.483333543150351	1.83402835696414	1.57054463447437	INTS2
Nervous System Development (GO:0007399)	3/433	0.426803055697108	0.485100716187063	1.26885459682678	1.08034416843298	SH3GL3;DLG4;GBA2
Calcium Ion Homeostasis (GO:0055074)	1/102	0.431057862074438	0.487493118331066	1.79752929421383	1.512644173938	HTR2C
Regulation Of Protein Secretion (GO:0050708)	1/102	0.431057862074438	0.487493118331066	1.79752929421383	1.512644173938	TTN
Protein Catabolic Process (GO:0030163)	1/102	0.431057862074438	0.487493118331066	1.79752929421383	1.512644173938	RSPRY1
Regulation Of RNA Splicing (GO:0043484)	1/102	0.431057862074438	0.487493118331066	1.79752929421383	1.512644173938	ESRP1
Inorganic Cation Import Across Plasma Membrane (GO:0098659)	1/103	0.434203078164737	0.489828596884846	1.77981651376147	1.48479934736883	SLC39A12
Mitochondrial Gene Expression (GO:0140053)	1/103	0.434203078164737	0.489828596884846	1.77981651376147	1.48479934736883	MRPL58
Positive Regulation Of Inflammatory Response (GO:0050729)	1/104	0.437331064095217	0.492744441160698	1.76244767079362	1.45765840738426	PLA2G7
Intrinsic Apoptotic Signaling Pathway (GO:0097193)	1/105	0.440441913414415	0.495019597852385	1.7454128440367	1.4311978769442	CUL3
Lysosomal Transport (GO:0007041)	1/105	0.440441913414415	0.495019597852385	1.7454128440367	1.4311978769442	RHOB
Response To Calcium Ion (GO:0051592)	1/106	0.443535719098762	0.497879823295269	1.72870249017038	1.40539526297626	TTN
Regulation Of Cellular Response To Stress (GO:0080135)	1/107	0.446612573669453	0.500095807800239	1.71230742599965	1.38022900619317	MCRS1
Monoatomic Ion Transport (GO:0006811)	1/107	0.446612573669453	0.500095807800239	1.71230742599965	1.38022900619317	SLC15A1
Glycerophospholipid Biosynthetic Process (GO:0046474)	1/108	0.44967256925769	0.502901381401633	1.69621881162651	1.35567843409027	MBOAT7
Regulation Of Proteasomal Ubiquitin-Dependent Protein Catabolic Process (GO:0032434)	1/109	0.452715797175283	0.504438855083515	1.68042813455658	1.33172371854275	SUMO2
Cellular Response To Salt (GO:1902075)	1/109	0.452715797175283	0.504438855083515	1.68042813455658	1.33172371854275	DLG4
Regulation Of Wnt Signaling Pathway (GO:0030111)	1/109	0.452715797175283	0.504438855083515	1.68042813455658	1.33172371854275	FOXL1
Adenylate Cyclase-Activating G Protein-Coupled Receptor Signaling Pathway (GO:0007189)	1/110	0.45574234869696	0.507188110758457	1.66492719468058	1.30834583137971	ADRB2
RNA Metabolic Process (GO:0016070)	1/111	0.458752314267563	0.509288064921272	1.64970809007506	1.28552650828563	NUFIP1
Double-Strand Break Repair Via Homologous Recombination (GO:0000724)	1/111	0.458752314267563	0.509288064921272	1.64970809007506	1.28552650828563	CHD4
Calcium Ion Transport (GO:0006816)	1/112	0.461745783972878	0.511359494582906	1.63476320357054	1.26324821018301	ATP2B2
Negative Regulation Of Defense Response (GO:0031348)	1/112	0.461745783972878	0.511359494582906	1.63476320357054	1.26324821018301	YWHAZ
Regulation Of Cytoskeleton Organization (GO:0051493)	1/114	0.467683593593249	0.516045035753135	1.6056669643582	1.22024795494216	HRAS
Regulation Of Interleukin-6 Production (GO:0032675)	1/114	0.467683593593249	0.516045035753135	1.6056669643582	1.22024795494216	SLAMF1
Regulation Of MAP Kinase Activity (GO:0043405)	1/114	0.467683593593249	0.516045035753135	1.6056669643582	1.22024795494216	HRAS
DNA Metabolic Process (GO:0006259)	2/288	0.471774854697925	0.519926844727847	1.26936026936027	0.953611230821119	MCRS1;TERF1
Protein Processing (GO:0016485)	1/117	0.47646881278184	0.524462637370302	1.56390382790256	1.15940480804716	MYRF
Regulation Of Small GTPase Mediated Signal Transduction (GO:0051056)	1/118	0.479365171618608	0.525736651339876	1.55045871559633	1.14004083500791	RALBP1
Positive Regulation Of Cell Cycle Process (GO:0090068)	1/118	0.479365171618608	0.525736651339876	1.55045871559633	1.14004083500791	CUL3
Positive Regulation Of Cell Projection Organization (GO:0031346)	1/118	0.479365171618608	0.525736651339876	1.55045871559633	1.14004083500791	DLG4
Gene Expression (GO:0010467)	2/296	0.486106648718093	0.532486389356655	1.23431594860166	0.890345713220276	NUFIP1;H3C1
Receptor-Mediated Endocytosis (GO:0006898)	1/122	0.490792678677674	0.536971000676297	1.498900598984	1.0668177445497	ADRB2
Modulation Of Chemical Synaptic Transmission (GO:0050804)	1/123	0.493610501211252	0.538754181225759	1.48653932922244	1.04950944940339	DLG4
Regulation Of Cell Motility (GO:2000145)	1/123	0.493610501211252	0.538754181225759	1.48653932922244	1.04950944940339	RHOB
Positive Regulation Of Defense Response (GO:0031349)	1/124	0.496412871569874	0.540511974206333	1.47437905571716	1.03257738517657	PLA2G7
Regulation Of DNA Metabolic Process (GO:0051052)	1/124	0.496412871569874	0.540511974206333	1.47437905571716	1.03257738517657	MCRS1
Positive Regulation Of Intracellular Protein Transport (GO:0090316)	1/126	0.501971591157734	0.545255369077922	1.45064220183486	0.999799653757845	HRAS
Protein-Containing Complex Organization (GO:0043933)	1/126	0.501971591157734	0.545255369077922	1.45064220183486	0.999799653757845	DLG4
Regulation Of Tumor Necrosis Factor Production (GO:0032680)	1/127	0.504728106927199	0.546939537614062	1.43905635648755	0.983933768951665	SLAMF1
Regulation Of Anatomical Structure Morphogenesis (GO:0022603)	1/127	0.504728106927199	0.546939537614062	1.43905635648755	0.983933768951665	CDX1
Protein Homooligomerization (GO:0051260)	1/129	0.510195863585462	0.552204830873525	1.41642775229358	0.953200042766318	GOLGA2
Positive Regulation Of Peptidyl-Tyrosine Phosphorylation (GO:0050731)	1/130	0.512907268413167	0.553817729108027	1.40537657350117	0.938314023081035	DLG4
Regulation Of Cell Cycle Process (GO:0010564)	1/130	0.512907268413167	0.553817729108027	1.40537657350117	0.938314023081035	PUM2
Synapse Organization (GO:0050808)	1/131	0.51560379935622	0.555572012777683	1.39449541284404	0.923736964670274	RAB39B
Protein Transport (GO:0015031)	2/313	0.515757039425369	0.555572012777683	1.16583303560796	0.771920761221209	PRKCB;YWHAH
Circulatory System Development (GO:0072359)	1/132	0.518285537265927	0.556972727843834	1.38378037677709	0.909460535615943	FOXL1
Epithelial Cell Differentiation (GO:0030855)	1/132	0.518285537265927	0.556972727843834	1.38378037677709	0.909460535615943	HDAC2
Protein Phosphorylation (GO:0006468)	3/500	0.521327920985836	0.559579200395447	1.09402207638353	0.712619755030555	PRKCB;CTBP1;YWHAZ
Antigen Receptor-Mediated Signaling Pathway (GO:0050851)	1/134	0.523604955295251	0.561358976894554	1.36283368972891	0.881777629931955	PRKCB
Non-Membrane-Bounded Organelle Assembly (GO:0140694)	1/135	0.526242794994868	0.562856385684369	1.35259482404491	0.868355847952568	GOLGA2
Cellular Response To Metal Ion (GO:0071248)	1/135	0.526242794994868	0.562856385684369	1.35259482404491	0.868355847952568	DLG4
Protein Localization To Plasma Membrane (GO:0072659)	1/137	0.531475131233943	0.567783208514942	1.33256880733945	0.842315240076294	BSG
Proteolysis (GO:0006508)	2/330	0.544271053349552	0.580124852287139	1.10444896115628	0.671845024223004	CFH;RSPRY1
Protein Localization To Cell Periphery (GO:1990778)	1/142	0.544306779819575	0.580124852287139	1.28498926410306	0.781584770970618	BSG
Regulation Of Apoptotic Process (GO:0042981)	4/705	0.545884735622473	0.581123773720167	1.03297176540252	0.62530680597148	ACER2;HDAC2;YWHAZ;RHOB
Actin Filament Organization (GO:0007015)	1/144	0.549341379777991	0.584117973574019	1.26688907422852	0.758911162163502	TTN
Negative Regulation Of Response To External Stimulus (GO:0032102)	1/146	0.554320856279001	0.588722501926292	1.24928819993673	0.73709452586611	YWHAZ
Protein Glycosylation (GO:0006486)	1/147	0.55679011039141	0.590653368567261	1.24066859369109	0.726494501576587	GOLGA2
Neuron Development (GO:0048666)	1/150	0.56411682476824	0.59772658886074	1.21550397143033	0.695868624652279	GBA2
Cellular Response To Organic Cyclic Compound (GO:0071407)	1/152	0.568934493639845	0.601426090595966	1.19928306701501	0.676383629258186	ESR1
Positive Regulation Of NF-kappaB Transcription Factor Activity (GO:0051092)	1/152	0.568934493639845	0.601426090595966	1.19928306701501	0.676383629258186	PRKCB
Positive Regulation Of Response To External Stimulus (GO:0032103)	1/155	0.57606223341814	0.608251974051517	1.17574168950316	0.648468077609862	PLA2G7
Peptidyl-Serine Phosphorylation (GO:0018105)	1/158	0.583073168216658	0.614938794851755	1.15309998246947	0.622031249791974	PRKCB
Regulation Of Macromolecule Metabolic Process (GO:0060255)	1/162	0.592242658821161	0.623883962312187	1.12422360248447	0.588911978186375	YBX2
Positive Regulation Of Macromolecule Metabolic Process (GO:0010604)	2/364	0.597762723505782	0.628239617867607	0.998976877429916	0.514034927837084	KRAS;TTN
Protein Modification By Small Protein Conjugation (GO:0032446)	2/364	0.597762723505782	0.628239617867607	0.998976877429916	0.514034927837084	CUL3;SUMO2
Peptidyl-Serine Modification (GO:0018209)	1/166	0.601212276838288	0.631133721171675	1.09674728940784	0.558032918260092	PRKCB
Membrane Organization (GO:0061024)	1/167	0.603423959300356	0.632723157324189	1.09008511108655	0.550640410624787	SYP
Heart Development (GO:0007507)	1/171	0.612149797443276	0.64039200263097	1.06422018348624	0.522296129223118	FOXL1
Metal Ion Transport (GO:0030001)	1/171	0.612149797443276	0.64039200263097	1.06422018348624	0.522296129223118	ATP2B2
Generation Of Neurons (GO:0048699)	1/172	0.614301362345959	0.641902460423716	1.05794302269435	0.515503529661279	ATP2B2
Neuron Differentiation (GO:0030182)	1/173	0.616441099524581	0.643397096972146	1.05173885214423	0.508823369728313	ATP2B2
Regulation Of Neuron Projection Development (GO:0010975)	1/174	0.61856907334613	0.644135648134259	1.04560640610914	0.502253288227769	HDAC2
Positive Regulation Of Cellular Biosynthetic Process (GO:0031328)	1/174	0.61856907334613	0.644135648134259	1.04560640610914	0.502253288227769	HTR2C
Positive Regulation Of I-kappaB kinase/NF-kappaB Signaling (GO:0043123)	1/175	0.620685347958266	0.645598177291453	1.03954444795951	0.495790985080087	PRKCB
Negative Regulation Of Programmed Cell Death (GO:0043069)	2/381	0.622712628042684	0.646964895343315	0.953337242255448	0.451567382920941	HDAC2;YWHAZ
RNA Processing (GO:0006396)	1/183	0.63720194768786	0.661261060129164	0.993446920052425	0.447715376659788	NUFIP1
Neuron Projection Development (GO:0031175)	1/192	0.654932475584822	0.67656464163489	0.946202987655507	0.400454998918061	DLG4
Transcription By RNA Polymerase II (GO:0006366)	1/192	0.654932475584822	0.67656464163489	0.946202987655507	0.400454998918061	YBX2
Protein Localization To Membrane (GO:0072657)	1/192	0.654932475584822	0.67656464163489	0.946202987655507	0.400454998918061	BSG
Modification-Dependent Protein Catabolic Process (GO:0019941)	1/192	0.654932475584822	0.67656464163489	0.946202987655507	0.400454998918061	CUL3
Cellular Response To Oxygen-Containing Compound (GO:1901701)	2/406	0.657233483927149	0.678169249057934	0.893197653098643	0.3748892968144	DLG4;ESR1
Positive Regulation Of Protein Metabolic Process (GO:0051247)	1/196	0.662534473453583	0.682862235707273	0.926605504587156	0.381467443985925	HDAC2
DNA-templated Transcription (GO:0006351)	1/199	0.668126844957441	0.68784454980295	0.912427022518766	0.367961047520657	YBX2
Regulation Of Translation (GO:0006417)	1/202	0.673627369694988	0.692721116001536	0.898671778721073	0.355045615166497	YBX2
Defense Response To Bacterium (GO:0042742)	1/204	0.677244099307943	0.695651639945985	0.88972748226149	0.346747718023052	H2BC21
Proteasomal Protein Catabolic Process (GO:0010498)	1/220	0.704783778807953	0.723120913324449	0.824054291818525	0.28830711199302	CUL3
Positive Regulation Of Cell Motility (GO:2000147)	1/221	0.706425519413131	0.723986379782723	0.820266889074228	0.285073507517808	HRAS
Protein Polyubiquitination (GO:0000209)	1/226	0.714499494557596	0.731434584157719	0.801834862385321	0.2695552223882	CUL3
Apoptotic Process (GO:0006915)	1/228	0.717667122560091	0.733022612795048	0.79468940710504	0.263637761841048	RHOB
Cellular Response To Lipid (GO:0071396)	1/228	0.717667122560091	0.733022612795048	0.79468940710504	0.263637761841048	ESR1
Negative Regulation Of Intracellular Signal Transduction (GO:1902532)	1/231	0.722353378776976	0.736979206468748	0.784204228161149	0.255055222715996	ESR1
Translation (GO:0006412)	1/234	0.726962545954235	0.74084834739381	0.773989053825255	0.246809878250197	MRPL58
Regulation Of Inflammatory Response (GO:0050727)	1/240	0.735954619346965	0.749170414980581	0.7543280488273	0.231267038217227	PLA2G7
Positive Regulation Of Programmed Cell Death (GO:0043068)	1/245	0.743223376373999	0.755721527321992	0.738682508647917	0.219210415401261	RHOB
Positive Regulation Of Gene Expression (GO:0010628)	2/480	0.74483290384822	0.756510015442705	0.752053308538664	0.22155142712277	KRAS;TTN
Negative Regulation Of Apoptotic Process (GO:0043066)	2/482	0.74691296662095	0.757774117142284	0.748842592592593	0.218517219255278	HDAC2;YWHAZ
Positive Regulation Of Apoptotic Process (GO:0043065)	1/270	0.776697346718871	0.787111165892755	0.669179086661437	0.169104579659659	RHOB
Positive Regulation Of Cell Migration (GO:0030335)	1/272	0.779180394706285	0.788746225444867	0.664172788516876	0.165719537605372	HRAS
Transmembrane Receptor Protein Tyrosine Kinase Signaling Pathway (GO:0007169)	1/284	0.793514412920161	0.801467229976153	0.635620968003372	0.147008690110886	ADRB2
Inorganic Cation Transmembrane Transport (GO:0098662)	1/284	0.793514412920161	0.801467229976153	0.635620968003372	0.147008690110886	HTR3A
DNA Repair (GO:0006281)	1/291	0.801446017897803	0.808577906822366	0.620056944005062	0.137241953390583	H2AX
Regulation Of Intracellular Signal Transduction (GO:1902531)	1/297	0.808003723857033	0.81428819726481	0.607302256384825	0.12946992494386	RALBP1
Cellular Response To Cytokine Stimulus (GO:0071345)	1/308	0.819473641545916	0.824930735718253	0.585213519409497	0.116511941779104	PYHIN1
Proteasome-Mediated Ubiquitin-Dependent Protein Catabolic Process (GO:0043161)	1/319	0.830264193907144	0.834866545314612	0.564652934048814	0.105031839257513	CUL3
Intracellular Protein Transport (GO:0006886)	1/325	0.835877967782035	0.839580638735666	0.554026503567788	0.099321798414901	YWHAH
Protein Localization (GO:0008104)	1/351	0.858153012435147	0.86100086535252	0.51218872870249	0.078350974291249	YWHAH
Ubiquitin-Dependent Protein Catabolic Process (GO:0006511)	1/367	0.870343060401575	0.872266470479811	0.489396901789743	0.067961482215785	CUL3
Organelle Organization (GO:0006996)	1/418	0.902682061969708	0.903678399786452	0.428420566299254	0.043863787587028	GOLGA2
Protein Ubiquitination (GO:0016567)	1/434	0.911072743334882	0.911072743334882	0.412250778651185	0.038393960041255	CUL3
