# Supplementary material for: A Map of the Lipid–Metabolite–Protein Network to Aid Multi-Omics Integration
Source: Biomolecules. 2025 Mar 26;15(4):484. doi: 10.3390/biom15040484 (PMC12024871; doi:10.3390/biom15040484)
Supplement: Supplementary file 1 [file biomolecules-15-00484-s001.zip › SupplTableS1_nodes.csv]

id	category	cluster	brain	r	theta
SLM:000000413	lipid	12	0	18.5489104654138	2.79215796913313
SLM:000000285	lipid	12	0	18.9967318969181	2.79325575587098
SLM:000000261	lipid	12	0	18.5838765013818	2.77687854659667
SLM:000000239	lipid	3	0	18.6878090049859	0.789403417574113
SLM:000000470	lipid	3	0	19.1959291498926	0.789171599371911
SLM:000000353	lipid	3	0	19.2585314036986	0.789072200832422
SLM:000000904	lipid	3	0	19.1929928076792	1.30542496408736
SLM:000001000	lipid	3	0	19.1003427312945	1.20310534605451
SLM:000000287	lipid	3	0	19.1074424580256	0.59311578903696
SLM:000000324	lipid	15	0	18.5525641661714	3.75514128516306
SLM:000000240	lipid	3	0	18.9592029788737	1.48209154844923
SLM:000049329	lipid	12	0	19.0551566228399	2.81199909280144
SLM:000000336	lipid	15	0	19.0399641598807	3.27127088008266
SLM:000501063	lipid	15	0	19.2729328596539	3.60977456311918
SLM:000000562	lipid	15	0	19.0585215631293	3.67249879971891
SLM:000000448	lipid	12	0	19.0931927490644	2.79896181787231
SLM:000000401	lipid	12	0	18.9721892016201	2.7706930947481
SLM:000000809	lipid	14	0	19.2261812380639	2.94350565614825
SLM:000063944	lipid	15	0	19.2116243689988	3.08502816521914
SLM:000391333	lipid	12	0	19.3257232940742	2.79524940764115
SLM:000391358	lipid	12	0	19.3257911475663	2.79525347543289
SLM:000063738	lipid	4	0	19.419426755825	1.6330507426433
SLM:000391360	lipid	12	0	19.3258589965007	2.79525753187626
SLM:000063894	lipid	4	0	19.4195504366149	1.63309711258377
SLM:000087702	lipid	15	0	19.2117762981576	3.09178461132861
SLM:000099595	lipid	15	0	19.2376479361378	4.87473904955924
SLM:000391304	lipid	12	0	19.3259268408779	2.79526160004605
SLM:000392285	lipid	12	0	19.3259946806986	2.79526566786121
SLM:000063684	lipid	15	0	19.2118522541684	3.09858345590082
SLM:000056542	lipid	4	0	19.4197359294095	1.63319729164332
SLM:000500355	lipid	4	0	19.3789214007804	1.5650513002687
SLM:000099465	lipid	3	0	19.2377219714668	0.691615687622153
SLM:000093487	lipid	4	0	19.3789857732758	1.56433215918309
SLM:000392277	lipid	12	0	19.3319468131544	2.79528737290391
SLM:000099660	lipid	15	0	19.208276132963	3.08814890317412
SLM:000064223	lipid	4	0	19.4197977527721	1.63300617242082
SLM:000392284	lipid	12	0	19.3391371311179	2.7952523779099
SLM:000074015	lipid	14	0	19.1806914409384	2.9434469062536
SLM:000390836	lipid	12	0	19.2818306041097	2.79530696513915
SLM:000391275	lipid	12	0	19.3392040895224	2.79525638588909
SLM:000308352	lipid	4	0	19.379050141669	1.56546129482212
SLM:000391383	lipid	12	0	19.3392710434885	2.7952604071309
SLM:000074014	lipid	15	0	19.2086571737499	3.09645416177656
SLM:000390024	lipid	7	0	19.3187098576916	2.14506721293426
SLM:000093162	lipid	4	0	19.4199213881468	1.63329737142794
SLM:000309021	lipid	15	0	19.2087333646615	3.0899985534158
SLM:000390811	lipid	12	0	19.339337993017	2.7952644122268
SLM:000308354	lipid	4	0	19.3791145059606	1.5644883241708
SLM:000001044	lipid	7	0	19.3187781839344	2.14447559937641
SLM:000089046	lipid	15	0	19.2088095498266	3.09410290098602
SLM:000500354	lipid	4	0	19.3791788661511	1.56523465585266
SLM:000093292	lipid	15	0	19.2081999075538	3.09490902403711
SLM:000087703	lipid	15	0	19.2092665401873	3.08780722089894
SLM:000067949	lipid	15	0	19.2093426851506	3.09688459890653
SLM:000067850	lipid	15	0	19.2097994344281	3.09563924225801
SLM:000089111	lipid	15	0	19.2098755392321	3.08866361865321
SLM:000092121	lipid	15	0	19.2003945427278	3.08987347580946
SLM:000063739	lipid	15	0	19.1998566622943	3.08942211960035
SLM:000093227	lipid	4	0	19.4200450083905	1.63316012274946
SLM:000063992	lipid	15	0	19.1996260543994	3.08978302835222
SLM:000391901	lipid	12	0	19.3394049381083	2.79526842284634
SLM:000092122	lipid	4	0	19.420168613507	1.63296179260504
SLM:000073809	lipid	15	0	19.1720378746857	0.136665012028878
SLM:000309020	lipid	4	0	19.4202922034998	1.63355870789148
SLM:000390019	lipid	7	0	19.3188465055557	2.14415483526363
SLM:000390018	lipid	7	0	19.3189148225562	2.14464635002147
SLM:000067900	lipid	4	0	19.3792432222411	1.56559975039575
SLM:000067701	lipid	15	0	19.2003177201997	3.08832047592139
SLM:000391886	lipid	12	0	19.3394718787631	2.79527244175642
SLM:000500363	lipid	4	0	19.420353992826	1.6332453777937
SLM:000391893	lipid	12	0	19.3395388149819	2.79527644100258
SLM:000067858	lipid	3	0	19.2939471713029	1.48111546087931
SLM:000056519	lipid	15	0	19.2002408918285	3.09041830783788
SLM:000392021	lipid	12	0	19.3396057467654	2.79528046267835
SLM:000393685	lipid	3	0	19.3193929122281	1.17663043237891
SLM:000067702	lipid	3	0	19.2937370764548	1.48192283035267
SLM:000057200	lipid	3	0	19.2927560556256	1.48233599012158
SLM:000094440	lipid	3	0	19.3377299783339	0.790052350344718
SLM:000067711	lipid	3	0	19.3384673028373	0.790079427290533
SLM:000056888	lipid	4	0	19.4229457373247	1.63311748051447
SLM:000392029	lipid	12	0	19.3396726741141	2.7952844503645
SLM:000067908	lipid	3	0	19.2934568819981	1.48246637922436
SLM:000308871	lipid	15	0	19.1997029295477	3.08958658348288
SLM:000067694	lipid	12	0	19.2377960013697	2.81189650806827
SLM:000093992	lipid	3	0	19.3385343056572	0.790094080186543
SLM:000067747	lipid	15	0	19.1985491875489	3.08994558154869
SLM:000309048	lipid	4	0	19.3793719221215	1.56473488924255
SLM:000094700	lipid	3	0	19.3386013040328	0.790108199323021
SLM:000099791	lipid	4	0	19.3788570241825	1.56487805138022
SLM:000391875	lipid	3	0	19.3193246275561	1.17479188054118
SLM:000391900	lipid	3	0	19.3192563382676	1.17633732459414
SLM:000392028	lipid	12	0	19.3390701682746	2.79524836695237
SLM:000092252	lipid	15	0	19.1992415908732	3.09008036107945
SLM:000087701	lipid	15	0	19.2025432048069	3.09531694614017
SLM:000094830	lipid	15	0	19.2029264139659	3.09592895270842
SLM:000093998	lipid	15	0	19.2024665455263	3.09164259877021
SLM:000394560	lipid	3	0	19.319188044362	1.17734227163783
SLM:000093996	lipid	3	0	19.3386682979649	0.790056882231116
SLM:000393373	lipid	15	0	19.3426130959355	3.01289357831066
SLM:000020026	lipid	14	0	19.3428132678839	2.9433760664266
SLM:000056543	lipid	4	0	19.4230073645484	1.63207285070634
SLM:000089501	lipid	4	0	19.4230689880124	1.63249260385347
SLM:000105176	lipid	15	0	19.2996729078308	3.08394183275606
SLM:000393692	lipid	3	0	19.3191197458387	1.1756407556989
SLM:000055202	lipid	3	0	19.3387352874539	0.79007076370229
SLM:000393365	lipid	1	0	19.3473398912948	0.40440207211206
SLM:000394333	lipid	3	0	19.3190514426971	1.17650765766557
SLM:000500346	lipid	3	0	19.416825954828	0.632477425158935
SLM:000308993	lipid	15	0	19.2036923964172	3.09032916214503
SLM:000056552	lipid	15	0	19.2037689627246	3.09218010633841
SLM:000067695	lipid	3	0	19.1740111142468	0.790075209745252
SLM:000067867	lipid	3	0	19.2943672299491	1.48151340860205
SLM:000088981	lipid	15	0	19.2041517072292	3.08733720663389
SLM:000063731	lipid	2	0	19.1744841187088	0.461922837257157
SLM:000067703	lipid	3	0	19.3388022725005	0.790085566364029
SLM:000063951	lipid	4	0	19.4232538358508	1.63399536748431
SLM:000067907	lipid	3	0	19.121161639161	1.48221780139534
SLM:000063683	lipid	15	0	19.2009321368914	3.0892602262564
SLM:000063791	lipid	4	0	19.4234386498684	1.63415603543026
SLM:000390551	lipid	3	0	19.3186415268267	1.17678419206605
SLM:000067693	lipid	3	0	19.3388692531053	0.790100287971765
SLM:000393358	lipid	1	0	19.3474063081676	0.404856427546184
SLM:000095350	lipid	4	0	19.379500605606	1.56425417814335
SLM:000500288	lipid	4	0	19.2678438177226	1.56471215267548
SLM:000393678	lipid	3	0	19.318573191339	1.17602847458919
SLM:000035988	lipid	3	0	19.3389362292689	0.790114509119983
SLM:000067917	lipid	3	0	19.3390032009917	0.790062880388859
SLM:000500350	lipid	3	0	19.4168879565474	0.634527914571353
SLM:000067849	lipid	3	0	19.2942272298089	1.48216569002562
SLM:000393372	lipid	1	0	19.3468083990383	0.404654930743191
SLM:000067966	lipid	3	0	19.3397395970287	0.790089727415089
SLM:000074016	lipid	14	0	19.3410102906906	2.94292346149738
SLM:000063730	lipid	15	0	19.2004713594136	3.08800412426576
SLM:000013556	lipid	4	0	19.4235618404302	1.63267761756105
SLM:000508861	lipid	7	0	19.3178895820749	2.14473334307951
SLM:000093300	lipid	4	0	19.4236234300775	1.63187763514001
SLM:000074025	lipid	15	0	19.3019680396981	3.08458466115906
SLM:000063737	lipid	15	0	19.2015461800776	3.08852767137956
SLM:000391248	lipid	12	0	19.3398065155096	2.79529248259748
SLM:000390838	lipid	12	0	19.3398734295575	2.79529648877127
SLM:000056905	lipid	4	0	19.3795649412011	1.56538259182628
SLM:000063783	lipid	15	0	19.2018530617479	3.09055385655685
SLM:000058219	lipid	14	0	19.3404085824231	2.94341223971916
SLM:000395139	lipid	3	0	19.3294484839037	1.32983473300711
SLM:000391879	lipid	3	0	19.318504851228	1.17622154226673
SLM:000055340	lipid	12	0	19.2412693008724	2.81349149600295
SLM:000093466	lipid	4	0	19.3796292726988	1.56300743725036
SLM:000063985	lipid	15	0	19.2020064676272	3.08970615211399
SLM:000393870	lipid	7	0	19.3409434519141	2.13905661531056
SLM:000092243	lipid	3	0	19.3184365064931	1.17641067834908
SLM:000067755	lipid	3	0	19.2938071129264	1.48135339660662
SLM:000488909	lipid	3	0	19.3182998031487	1.17672869900689
SLM:000058894	lipid	15	0	19.1997797988457	3.09022723011061
SLM:000393671	lipid	3	0	19.3180947134366	1.17656213909515
SLM:000087709	lipid	4	0	19.4237465981071	1.63363099524433
SLM:000067899	lipid	3	0	19.3416784353175	0.79011317820476
SLM:000063573	lipid	12	0	19.2411955250983	2.8120706791641
SLM:000500356	lipid	3	0	19.2990460566408	1.13398216416274
SLM:000393351	lipid	1	0	19.3475391288135	0.404579935223108
SLM:000067948	lipid	3	0	19.2933868212379	1.4817867621916
SLM:000064033	lipid	15	0	19.2911423072719	3.09666869161617
SLM:000087700	lipid	15	0	19.2902290469161	3.09894002230613
SLM:000099653	lipid	15	0	19.2883296329586	3.09231297030856
SLM:000485793	lipid	1	0	19.3476055325876	0.404307626740178
SLM:000105175	lipid	15	0	19.3010645192792	3.0838229576731
SLM:000094765	lipid	3	0	19.3417452254792	0.790061546005112
SLM:000392014	lipid	12	0	19.339940339173	2.79530049710503
SLM:000395165	lipid	1	0	19.3476719319967	0.405089379223877
SLM:000394435	lipid	3	0	19.3180263409446	1.1766855347697
SLM:000088916	lipid	15	0	19.2886112530929	3.08748086504792
SLM:000392131	lipid	3	0	19.4170119485699	0.635616387017864
SLM:000500370	lipid	3	0	19.3413444182482	1.3229035833967
SLM:000392157	lipid	12	0	19.3400072443567	2.79530449060285
SLM:000485803	lipid	1	0	19.3477383270412	0.405479659919401
SLM:000058204	lipid	14	0	19.3404754566004	2.94332112288355
SLM:000500351	lipid	3	0	19.417073938874	0.633614344684826
SLM:000056527	lipid	4	0	19.42386975112	1.63233602389313
SLM:000063943	lipid	3	0	19.2983490987645	1.13423677961153
SLM:000500357	lipid	3	0	19.4149641313528	0.633987812142012
SLM:000035979	lipid	3	0	19.3418120112249	0.790075833968186
SLM:000105358	lipid	14	0	19.3405423263505	2.94362721145937
SLM:000394581	lipid	3	1	19.4150262474559	0.632719422845437
SLM:000014176	lipid	15	0	19.2887520337217	3.08335873768221
SLM:000105878	lipid	12	0	19.2411217439354	2.81145166261422
SLM:000394588	lipid	3	1	19.4153988638795	0.634766115003917
SLM:000500371	lipid	4	0	19.4217124026048	1.6336931090005
SLM:000390583	lipid	3	0	19.3189831349364	1.17582141913669
SLM:000058239	lipid	15	0	19.3012730957353	3.08368312601367
SLM:000500361	lipid	4	0	19.3796936000995	1.56273611756739
SLM:000056539	lipid	15	0	19.2888927947323	3.09017619325004
SLM:000013547	lipid	4	0	19.4218974988415	1.63238818549205
SLM:000057824	lipid	3	0	19.3418787925551	0.790090759145507
SLM:000067915	lipid	3	0	19.2935269378992	1.48161990289871
SLM:000093997	lipid	3	0	19.3419455694705	0.79010428261059
SLM:000093141	lipid	12	0	19.2410479573829	2.81317180891689
SLM:000094006	lipid	4	0	19.4219591900505	1.6334802317959
SLM:000392149	lipid	12	0	19.3400741451091	2.7953084873357
SLM:000488109	lipid	3	0	19.414839887686	0.634863860935182
SLM:000067688	lipid	3	0	19.3420123419716	0.790053302389126
SLM:000056512	lipid	15	0	19.2889631678824	3.08477136737699
SLM:000093995	lipid	3	0	19.342079110059	0.790067412771935
SLM:000399872	lipid	3	0	19.4155230388148	0.635919793009044
SLM:000099782	lipid	7	0	19.4204157783727	2.13442499536172
SLM:000394316	lipid	12	0	19.3401410414309	2.79524627348149
SLM:000488919	lipid	3	0	19.4158334093842	0.636404352563653
SLM:000063984	lipid	15	0	19.28903353613	3.09427495861854
SLM:000093271	lipid	4	0	19.3797579234039	1.56571023953702
SLM:000104526	lipid	15	0	19.3014816291311	3.0840218651691
SLM:000099596	lipid	4	0	19.4221442410742	1.63278622026517
SLM:000067689	lipid	3	0	19.3421458737333	0.790081564488374
SLM:000087689	lipid	7	0	19.3626327593862	2.07356766525329
SLM:000063728	lipid	3	0	19.4183129467081	0.63653402042615
SLM:000394574	lipid	3	1	19.3219162053995	1.17547727940176
SLM:000099458	lipid	15	0	19.2896666298581	3.08917400686531
SLM:000099531	lipid	4	0	19.4222059172159	1.63222933536119
SLM:000500369	lipid	12	0	19.24097416544	2.81167581229757
SLM:000063953	lipid	15	0	19.2708573334131	3.31447611044821
SLM:000092309	lipid	15	0	19.2900884720067	3.08573053071562
SLM:000489935	lipid	3	0	19.4184367639441	0.631983740198964
SLM:000063886	lipid	15	0	19.2928962598052	3.09828579158816
SLM:000488106	lipid	3	0	19.418498666871	0.635745820316689
SLM:000073797	lipid	15	0	19.3018985668131	3.08352833067199
SLM:000104534	lipid	14	0	19.340609191674	2.94320512110577
SLM:000099783	lipid	15	0	19.3077176957833	3.24075649346331
SLM:000000491	lipid	12	0	19.3402079333226	2.79525028695803
SLM:000500349	lipid	4	0	19.4225758950028	1.63383327518453
SLM:000390823	lipid	3	0	19.4185605660046	0.633255041442204
SLM:000394499	lipid	3	0	19.4192412062405	0.634185702020206
SLM:000088396	lipid	12	0	19.2409003681059	2.81076583710476
SLM:000390795	lipid	3	0	19.4178175259342	0.636960990706545
SLM:000391317	lipid	12	0	19.3402748207848	2.79525430009526
SLM:000390765	lipid	7	0	19.3403417038181	2.13914147075967
SLM:000098425	lipid	15	0	19.2941572224616	3.09048078309771
SLM:000391234	lipid	3	0	19.4178794668209	0.632876849549598
SLM:000057825	lipid	3	0	19.2938771445421	1.48258567362012
SLM:000392156	lipid	12	0	19.3384002955727	2.79527455489044
SLM:000390356	lipid	7	0	19.3410771250447	2.13921422980347
SLM:000392003	lipid	3	0	19.3218480910996	1.17748622582826
SLM:000056563	lipid	15	0	19.2704273812173	3.31398278738694
SLM:000074057	lipid	15	0	19.294087210262	3.08982798130573
SLM:000390724	lipid	4	0	19.2716451041015	1.62399503293854
SLM:000392142	lipid	15	0	19.3414112304988	3.8288957021035
SLM:000391287	lipid	7	0	19.3411439549769	2.13909416426325
SLM:000598068	lipid	15	0	19.4117288189149	0.325471851637039
SLM:000485807	lipid	3	0	19.4179414039096	0.635168618400357
SLM:000088201	lipid	7	0	19.3620437982675	2.0735001785997
SLM:000087692	lipid	12	0	19.2408265653798	2.81284985336162
SLM:000488110	lipid	3	0	19.4180652666945	0.632210283503707
SLM:000488107	lipid	3	0	19.4142806019914	0.634406326396957
SLM:000014184	lipid	12	0	19.240752757261	2.81223208318911
SLM:000390592	lipid	15	0	19.3426798243259	3.01284936550102
SLM:000391344	lipid	12	0	19.3377970300788	2.7953047846664
SLM:000093097	lipid	4	0	19.4226375447944	1.63333749291448
SLM:000099588	lipid	15	0	19.2926158319827	3.08789838280181
SLM:000394563	lipid	3	1	19.4115418497316	0.634609946003566
SLM:000390712	lipid	3	0	19.4116041766381	0.634818516436684
SLM:000392007	lipid	12	0	19.3378640773729	2.79530880313262
SLM:000105184	lipid	14	0	19.3406760525716	2.9437759371145
SLM:000087711	lipid	15	0	19.2694951898238	3.31383543500495
SLM:000090021	lipid	4	0	19.4278640721063	1.63307500688002
SLM:000392093	lipid	12	0	19.337931120217	2.79524645017424
SLM:000058249	lipid	15	0	19.3022458834655	3.08411832424936
SLM:000394567	lipid	3	1	19.411666499699	0.634224842743258
SLM:000394432	lipid	3	0	19.3215755879591	1.17447758329374
SLM:000093336	lipid	12	0	19.2406789437486	2.81110159231135
SLM:000093163	lipid	4	0	19.4342223127501	1.63213352902365
SLM:000488108	lipid	3	0	19.4119157534967	0.635428971491685
SLM:000092101	lipid	12	0	19.2406051248418	2.8126024930817
SLM:000093171	lipid	15	0	19.269853826792	3.31424717956061
SLM:000391259	lipid	3	0	19.41141718438	0.634933443871786
SLM:000063724	lipid	15	0	19.2697821095844	3.31366779294613
SLM:000485795	lipid	7	0	19.3412107804878	2.13897335047537
SLM:000063903	lipid	15	0	19.2697103872845	3.31408241826129
SLM:000087695	lipid	15	0	19.2944372227434	3.08311329855312
SLM:000047888	lipid	4	0	19.4342832558259	1.63393629228001
SLM:000056495	lipid	15	0	19.2813343967191	3.08527739134403
SLM:000393347	lipid	3	0	19.4120403573346	0.634056389637884
SLM:000099466	lipid	4	0	19.4345269913667	1.634509942895
SLM:000394589	lipid	3	1	19.4121026534899	0.634696722451275
SLM:000395164	lipid	3	0	19.3295160876256	1.33016369292495
SLM:000500372	lipid	15	0	19.4117911342862	0.325533389680068
SLM:000073810	lipid	15	0	19.299603276906	3.08405962012739
SLM:000092556	lipid	4	0	19.3777619938057	1.56499077520034
SLM:000390809	lipid	3	0	19.4121649458034	0.635214415777037
SLM:000389983	lipid	15	0	19.4228841063408	4.96561115576648
SLM:000056562	lipid	15	0	19.3134348090603	0.218327947415249
SLM:000000595	lipid	12	0	19.3379981586116	2.79525045038485
SLM:000074023	lipid	15	0	19.3006472371155	0.136522971404842
SLM:000485799	lipid	3	0	19.4122272342757	0.634496823609326
SLM:000000574	lipid	4	0	19.4345879160635	1.63196935711332
SLM:000099661	lipid	15	0	19.281263490046	3.08840666741545
SLM:000098556	lipid	4	0	19.4341004155665	1.63287215736333
SLM:000308879	lipid	15	0	19.2804122214992	3.0962023345574
SLM:000390737	lipid	4	0	19.4347097544341	1.63243741870107
SLM:000099459	lipid	15	0	19.2826806786477	3.09509479595928
SLM:000488154	lipid	3	0	19.4122895189071	0.635569493059393
SLM:000056500	lipid	4	0	19.4347706681088	1.63351553130911
SLM:000308277	lipid	11	0	19.1895044848497	2.63586260522935
SLM:000399708	lipid	3	0	19.4124763497613	0.633912259843221
SLM:000089696	lipid	4	0	19.4348315781103	1.63471425349103
SLM:000087717	lipid	4	0	19.4349533870957	1.63337297038992
SLM:000092426	lipid	4	0	19.3778264402287	1.5646542158352
SLM:000056502	lipid	15	0	19.2824682270725	3.09718142725711
SLM:000063936	lipid	15	0	19.2823265678605	3.09123312752624
SLM:000098613	lipid	15	0	19.2789918443966	3.0947070574119
SLM:000050521	lipid	15	0	19.3415448417437	3.94809602587991
SLM:000488236	lipid	3	0	19.4108559998172	0.634352276316239
SLM:000489933	lipid	3	0	19.4103569072197	0.63484370894639
SLM:000057838	lipid	3	0	19.2900181772149	1.48214408777104
SLM:000308276	lipid	3	0	19.2415643500961	0.550843936295282
SLM:000063747	lipid	15	0	19.2647492092364	3.31393976496799
SLM:000500344	lipid	15	0	19.396344519578	6.19681159625676
SLM:000092686	lipid	4	0	19.3778908825401	1.56444482872413
SLM:000500366	lipid	15	0	19.4118534458133	0.325595537022845
SLM:000092231	lipid	15	0	19.2788496967732	3.08965269107324
SLM:000020018	lipid	4	0	19.4346488370858	1.63147964841933
SLM:000399709	lipid	3	0	19.3485347273533	1.41618195962802
SLM:000056541	lipid	3	0	19.2982096494635	1.13406841124661
SLM:000392135	lipid	15	0	19.3414780383304	3.82886377874688
SLM:000089631	lipid	15	0	19.2787075291431	3.09205688548742
SLM:000093301	lipid	15	0	19.2703557047219	3.31347471432607
SLM:000309013	lipid	15	0	19.3941909203209	6.19685288395599
SLM:000074295	lipid	14	0	19.3407429090439	2.94355244818463
SLM:000000597	lipid	12	0	19.3380651925573	2.79525448568223
SLM:000055205	lipid	15	0	19.304119332553	0.136272393273131
SLM:000308322	lipid	15	0	19.39438112859	6.19686514500862
SLM:000092491	lipid	12	0	19.2405313005399	2.81132674125512
SLM:000092244	lipid	15	0	19.2786364378238	3.08717111401422
SLM:000394461	lipid	3	0	19.3213711623484	1.17613165874504
SLM:000308323	lipid	15	0	19.3946346839123	6.19683664501126
SLM:000057839	lipid	3	0	19.2898072634832	1.48197985250467
SLM:000056853	lipid	14	0	19.404976029352	2.94055901351209
SLM:000500359	lipid	3	0	19.4104193072822	0.634744228974607
SLM:000055397	lipid	4	0	19.3780197548304	1.56530216841335
SLM:000094635	lipid	3	0	19.3422126329951	0.790096724630251
SLM:000064042	lipid	4	0	19.4353187259423	1.63423311518303
SLM:000092621	lipid	12	0	19.2404574708421	2.81158467514568
SLM:000391345	lipid	12	0	19.3381322220547	2.79525848331716
SLM:000500345	lipid	15	0	19.3947614377097	6.19682419864211
SLM:000308259	lipid	12	0	19.4069189537443	2.78043179739006
SLM:000058232	lipid	3	0	19.3964077912752	1.51993286529845
SLM:000308324	lipid	15	0	19.2628734408049	0.063374205552159
SLM:000390694	lipid	3	0	19.41048170349	0.634890058533468
SLM:000307649	lipid	14	0	19.4049132921072	2.93975093818555
SLM:000500367	lipid	3	0	19.3339679590501	0.593626245841503
SLM:000500358	lipid	3	0	19.3341698513876	0.989677284442043
SLM:000087712	lipid	4	0	19.4353796029054	1.63133290742938
SLM:000308325	lipid	15	0	19.3695436949533	6.19685807513433
SLM:000308755	lipid	12	0	19.4069815665452	2.78026737472404
SLM:000088331	lipid	15	0	19.2784942401731	3.09063142605512
SLM:000308300	lipid	15	0	19.3697386010822	6.19686671227991
SLM:000092296	lipid	12	0	19.2403836357476	2.81235509132314
SLM:000099770	lipid	15	0	19.3075795339707	3.24094800742057
SLM:000308299	lipid	15	0	19.2631622473859	4.63125315733576
SLM:000093154	lipid	14	0	19.4021489885755	2.94023570029429
SLM:000094015	lipid	3	0	19.3416116407392	0.790098804574732
SLM:000309014	lipid	11	0	19.3560693769039	2.63601285173861
SLM:000307669	lipid	4	0	19.3464760743075	1.60217717968318
SLM:000308309	lipid	15	0	19.3698035614353	6.19682945822227
SLM:000056840	lipid	14	0	19.40202315849	2.9395495985677
SLM:000058238	lipid	15	0	19.3042579684316	0.137087453025123
SLM:000500343	lipid	12	0	19.2403097952556	2.81195541649307
SLM:000500373	lipid	3	0	19.3340352609797	0.593539774006268
SLM:000098418	lipid	15	0	19.2780675270737	3.09151109885099
SLM:000308858	lipid	12	0	19.4070441754651	2.78047489998016
SLM:000308287	lipid	12	0	19.2633066197166	2.78038715710825
SLM:000394496	lipid	3	0	19.4105440958437	0.634666433156567
SLM:000099410	lipid	3	0	19.2263309935883	0.691809632840043
SLM:000392128	lipid	3	0	19.4106064843438	0.634566758042499
SLM:000105228	lipid	14	0	19.3408097610913	2.94306426395575
SLM:000392161	lipid	12	0	19.3381992471043	2.79526250299547
SLM:000390711	lipid	3	0	19.4107312497849	0.634984395276903
SLM:000117148	lipid	14	0	19.4019602375687	2.94042408517401
SLM:000104524	lipid	14	0	19.3408766087145	2.94389968389771
SLM:000056854	lipid	15	0	19.277925249306	3.08948017949974
SLM:000309012	lipid	15	0	19.369868517611	6.19685469068356
SLM:000099589	lipid	4	0	19.435623074075	1.6317861236471
SLM:000391216	lipid	3	0	19.4107936267269	0.634452608333615
SLM:000308258	lipid	12	0	19.4071067805047	2.78031238526074
SLM:000063693	lipid	15	0	19.2751468196955	3.31373740490978
SLM:000500347	lipid	3	0	19.414156274216	0.635037423864472
SLM:000308286	lipid	12	0	19.4071693816643	2.78058325146545
SLM:000390814	lipid	3	0	19.4142184400165	0.635491614635251
SLM:000064002	lipid	4	0	19.1405010003134	1.56492633293074
SLM:000000596	lipid	12	0	19.3382662677068	2.79526653191711
SLM:000092308	lipid	14	0	19.4018973127277	2.93999092971777
SLM:000394517	lipid	3	0	19.4137210064527	0.635367263260495
SLM:000089306	lipid	4	0	19.4139697538553	1.64215496086668
SLM:000056544	lipid	4	0	19.4358056389477	1.63405360768217
SLM:000093153	lipid	14	0	19.4017714512846	2.94030394385835
SLM:000308278	lipid	11	0	19.3561352222812	2.63592631150771
SLM:000099652	lipid	15	0	19.2777829514949	3.09012555972854
SLM:000056521	lipid	3	0	19.414342760141	0.633692246674629
SLM:000099669	lipid	15	0	19.273790452186	3.94771585190409
SLM:000095935	lipid	3	0	19.3423461382834	0.790059104334778
SLM:000308894	lipid	11	0	19.3562010633665	2.63577247626612
SLM:000089241	lipid	12	0	19.2402359493653	2.81177481926641
SLM:000063582	lipid	15	0	19.2749327774535	3.31469258067672
SLM:000500352	lipid	3	0	19.4126008844687	0.634144534508382
SLM:000309040	lipid	15	0	19.3699984174325	6.19684100685784
SLM:000394566	lipid	3	0	19.4130988698168	0.635687024825774
SLM:000058915	lipid	3	0	19.3424128843112	0.790073543346213
SLM:000308279	lipid	15	0	19.3700633610793	6.1968666081863
SLM:000092131	lipid	15	0	19.2747900574235	3.31325722472652
SLM:000308268	lipid	12	0	19.4072319789444	2.78017212603707
SLM:000093366	lipid	14	0	19.4017085146815	2.93968468198902
SLM:000308260	lipid	11	0	19.2416380989378	2.63605996100351
SLM:000099800	lipid	7	0	19.4204775601404	2.1345570597107
SLM:000390751	lipid	7	0	19.3412776015781	2.13931568534695
SLM:000000700	lipid	14	0	19.4010159531117	2.94000668524126
SLM:000308761	lipid	12	0	19.4072945723455	2.7806886812248
SLM:000088721	lipid	3	0	19.4134721977785	0.634287446270468
SLM:000056856	lipid	4	0	19.4358664865734	1.63488956567256
SLM:000308326	lipid	15	0	19.3701283005508	6.19682652987507
SLM:000308985	lipid	15	0	19.3701932358477	6.19685416086287
SLM:000390556	lipid	15	0	19.3342371398672	5.57832690491697
SLM:000099475	lipid	14	0	19.4015196813406	2.9401822655171
SLM:000099856	lipid	4	0	19.4362314953741	1.63297849435326
SLM:000308296	lipid	12	0	19.4073571618681	2.78052602310871
SLM:000092261	lipid	15	0	19.2770711615915	3.31298428689565
SLM:000308285	lipid	12	0	19.406856337062	2.78034644902176
SLM:000055321	lipid	4	0	19.3343044238645	1.64716986923065
SLM:000088591	lipid	4	0	19.1407455077605	1.56457102964807
SLM:000308298	lipid	15	0	19.3703230939195	6.19684033084934
SLM:000099445	lipid	3	0	19.3234815679223	0.691606212005954
SLM:000308984	lipid	3	0	19.4220208774919	1.25019810353885
SLM:000063729	lipid	14	0	19.401456729048	2.93981168183259
SLM:000093155	lipid	14	0	19.4013937728318	2.93987529542466
SLM:000099654	lipid	15	0	19.2801283058174	3.08933947543361
SLM:000308275	lipid	13	0	19.3478711040391	2.90374241829228
SLM:000099597	lipid	15	0	19.3343717033803	3.0800993676841
SLM:000308269	lipid	15	0	19.3052278871715	0.192715919728681
SLM:000056486	lipid	7	0	19.2768575267759	2.23513983017478
SLM:000308267	lipid	15	0	19.3062660533632	0.192650570874286
SLM:000057179	lipid	3	0	19.3424796259287	0.790088174603858
SLM:000308857	lipid	12	0	19.4074823292797	2.78007500972871
SLM:000308863	lipid	15	0	19.3704529352989	6.19682364114282
SLM:000063800	lipid	15	0	19.3628290034713	6.2259772657159
SLM:000087705	lipid	12	0	19.2389797425263	2.81214828331691
SLM:000088851	lipid	3	0	19.4136588100295	0.633803931306247
SLM:000087699	lipid	15	0	19.3499931657652	4.90356761524332
SLM:000058895	lipid	15	0	19.3344389784152	3.45532133080179
SLM:000099670	lipid	7	0	19.2140524975962	2.23489940980434
SLM:000088786	lipid	3	0	19.436839550419	0.634913605315802
SLM:000087694	lipid	15	0	19.3646587787198	3.71588072808159
SLM:000500342	lipid	15	0	19.3682433587669	6.19686423346559
SLM:000087706	lipid	4	0	19.377633088623	1.56483585165354
SLM:000307667	lipid	2	0	19.4193030598892	0.474381124246187
SLM:000048920	lipid	4	0	19.4295798471053	1.63432409227451
SLM:000055200	lipid	15	0	19.3145331927598	3.11871464186136
SLM:000087698	lipid	3	0	19.2952068235502	0.634792601193684
SLM:000098433	lipid	7	0	19.3630252094372	2.09218142323762
SLM:000058896	lipid	4	0	19.3121289252196	1.63065986706385
SLM:000057546	lipid	15	0	19.2210010290295	5.16444280458092
SLM:000087688	lipid	15	0	19.3917785102506	5.23571683065211
SLM:000063559	lipid	15	0	19.4286610443888	5.29753975733066
SLM:000308880	lipid	4	0	19.4042229251158	1.74821380035895
SLM:000000456	lipid	3	0	19.4123517996982	0.647365492819946
SLM:000308257	lipid	12	0	19.4075449071696	2.78040716265922
SLM:000391371	lipid	12	0	19.3383332838627	2.79527052750295
SLM:000056872	lipid	4	0	19.4301919182687	1.63376522757591
SLM:000099605	lipid	4	0	19.3726576889728	1.64099225351327
SLM:000099401	lipid	14	0	19.4300695337032	2.95918054842259
SLM:000099575	lipid	3	0	19.3104769708997	1.30550001636539
SLM:000050361	lipid	4	0	19.4302531049914	1.63303099954309
SLM:000063935	lipid	15	0	19.3371263122519	3.94775483260818
SLM:000098630	lipid	14	0	19.4013308126916	2.94012521336844
SLM:000056867	lipid	15	0	19.3339006526359	3.46466108500626
SLM:000058877	lipid	15	0	19.3108213509139	5.89661005037681
SLM:000088136	lipid	15	0	19.3918420685964	5.23578440611808
SLM:000088526	lipid	15	0	19.3491979149617	5.72660376012315
SLM:000105293	lipid	15	0	19.4051014921531	4.56046345452465
SLM:000098426	lipid	3	0	19.4124140766495	0.647410269195247
SLM:000087697	lipid	3	0	19.126217334771	1.30289311973793
SLM:000098564	lipid	1	0	19.3346407766398	0.434717236182414
SLM:000049366	lipid	15	0	19.3617819275005	6.25604414755507
SLM:000057530	lipid	15	0	19.3705178497304	5.19516795219457
SLM:000099540	lipid	3	0	19.2260314603338	1.20326141278732
SLM:000087941	lipid	12	0	19.4076074811829	2.78036868453307
SLM:000099603	lipid	15	0	19.4263296634714	4.94346921601675
SLM:000058914	lipid	15	0	19.3441467347575	4.04466419282298
SLM:000390735	lipid	15	0	19.3573197056861	3.01895252893441
SLM:000093348	lipid	2	0	19.3665504152736	0.493692562106108
SLM:000087685	lipid	15	0	19.3347080337567	0.0895901109855302
SLM:000056907	lipid	3	0	19.2139767068619	1.32501890682243
SLM:000099640	lipid	3	0	19.310339186012	1.3053442240001
SLM:000056501	lipid	15	0	19.434466062995	6.01814890770879
SLM:000308318	lipid	15	0	19.3880852666111	4.56196670963328
SLM:000098435	lipid	4	0	19.3347752863957	1.90972974935812
SLM:000063885	lipid	15	0	19.254971508656	3.30315331208145
SLM:000056841	lipid	14	0	19.4012678486267	2.93993726143214
SLM:000058876	lipid	15	0	19.3348425345572	4.77604912395818
SLM:000391246	lipid	3	0	19.416081637194	1.34407656732588
SLM:000056494	lipid	15	0	19.3494630681356	5.05124506198471
SLM:000308382	lipid	3	0	19.309512081761	0.976957365844979
SLM:000099668	lipid	15	0	19.3463431137953	3.80380860736797
SLM:000099662	lipid	3	0	19.2362402328849	0.821088717838874
SLM:000087693	lipid	4	0	19.3350442521835	1.61517146301655
SLM:000099473	lipid	4	0	19.4303142880078	1.63169121105558
SLM:000093284	lipid	14	0	19.4012048806368	2.94006409829234
SLM:000392289	lipid	15	0	19.2950669397375	6.08678715343842
SLM:000308862	lipid	12	0	19.4076700513202	2.78082448021386
SLM:000099865	lipid	15	0	19.3738876643991	4.17172747872449
SLM:000098565	lipid	15	0	19.4251619520341	4.59130358812771
SLM:000056466	lipid	15	0	19.4287223239114	5.29748434862563
SLM:000088461	lipid	15	0	19.3505229853473	5.51207568869112
SLM:000058203	lipid	3	0	19.4061672972467	1.47558034150697
SLM:000000347	lipid	15	0	18.6553937920748	3.75579915231284
SLM:000000505	lipid	12	0	18.8113650426327	2.77003239876042
SLM:000000795	lipid	12	0	18.9019146343876	2.76977647705927
SLM:000034898	lipid	12	0	19.0136931205901	2.76957836946115
SLM:000014208	lipid	12	0	18.9862458348134	2.76987145946437
SLM:000389187	lipid	12	0	19.1807697706666	2.7934434929829
SLM:000389557	lipid	12	0	19.3557400856181	2.79312207041263
SLM:000000555	lipid	12	0	19.267700092479	2.79392626860268
SLM:000000554	lipid	12	0	19.2231814555931	2.79333554140108
SLM:000000975	lipid	12	0	19.3564643847992	2.79298391460095
SLM:000389558	lipid	12	0	19.356530204433	2.79351053586293
SLM:000000634	lipid	12	0	19.1809264119029	2.79306914413814
SLM:000389559	lipid	12	0	19.2176082626038	2.79368762654592
SLM:000389560	lipid	12	0	19.2221294234981	2.79204899164439
SLM:000001013	lipid	1	0	19.356727637605	0.404802350016055
SLM:000000880	lipid	1	0	19.0146168527167	0.404726331172918
SLM:000000567	lipid	12	0	18.8614757109011	2.77795304917919
SLM:000000556	lipid	12	0	18.3050062462421	2.77180349784104
SLM:000000793	lipid	12	0	18.6543391315665	2.77220268819653
SLM:000028143	lipid	12	0	19.0866798159406	2.76859767998231
SLM:000000686	lipid	3	0	19.2287240673605	1.29777175038091
SLM:000000651	lipid	12	0	18.6678344233007	2.77241764617605
SLM:000000806	lipid	12	0	19.0599350333758	2.77207746600505
SLM:000597871	lipid	12	0	19.1437562432535	2.77275787678727
SLM:000000419	lipid	4	0	18.875771844695	1.60220371492421
SLM:000000728	lipid	4	0	19.0052481091205	1.61559803618779
SLM:000000354	lipid	4	0	19.0859917947917	1.88911421204136
SLM:000020738	lipid	12	0	19.194230202839	2.77423305786455
SLM:000000893	lipid	12	0	18.8707805347991	2.77154470017144
SLM:000389835	lipid	12	0	19.2814761951344	2.7728700047404
SLM:000389836	lipid	12	0	19.2945771937836	2.77232041294389
SLM:000389473	lipid	12	0	19.4350142860804	2.79910544277966
SLM:000501344	lipid	12	0	19.4350751813938	2.79845388214388
SLM:000389541	lipid	12	0	19.4351360730362	2.79967862813992
SLM:000389543	lipid	12	0	19.433551696127	2.7986699126571
SLM:000389546	lipid	12	0	19.4330026784434	2.79891456962781
SLM:000000694	lipid	12	0	19.4330636951464	2.79898271429692
SLM:000000695	lipid	3	0	19.2539520871348	0.593040120535122
SLM:000013271	lipid	12	0	19.4331247081638	2.7989995230774
SLM:000013262	lipid	12	0	19.4331857174961	2.79913603467895
SLM:000389551	lipid	12	0	19.4332467231438	2.7988471486931
SLM:000390119	lipid	3	0	19.2543162843661	0.592876400631928
SLM:000028481	lipid	12	0	19.4333077251071	2.79922287955151
SLM:000389577	lipid	12	0	19.4333687233867	2.79875031095852
SLM:000389579	lipid	12	0	19.4334297179829	2.79930527612075
SLM:000395219	lipid	3	0	19.3592907633105	1.20294385910005
SLM:000395271	lipid	3	0	19.3593563990369	1.20318990954515
SLM:000000693	lipid	3	0	19.191676412294	1.20285294719738
SLM:000390096	lipid	3	0	19.2892446114646	1.2034768003043
SLM:000000323	lipid	12	0	19.3422793878449	2.79180264591246
SLM:000390101	lipid	12	0	19.3287721977174	2.79186491670061
SLM:000390103	lipid	12	0	19.3288398467152	2.79207102610375
SLM:000390104	lipid	12	0	19.3289074911827	2.79174168143395
SLM:000390176	lipid	12	0	19.3289751311204	2.79194784457866
SLM:000390177	lipid	12	0	19.3290427665291	2.79161857133361
SLM:000390178	lipid	12	0	19.3291103974092	2.7920925349492
SLM:000000599	lipid	12	0	19.3291780237615	2.7928341248489
SLM:000390102	lipid	12	0	19.3292456455865	2.78996090250728
SLM:000501251	lipid	15	0	19.3896151434807	0.117032861794326
SLM:000000926	lipid	3	0	19.3505891932594	1.41688010722961
SLM:000389960	lipid	3	0	19.3487337293589	1.41602758879288
SLM:000389684	lipid	3	0	19.3481366056861	1.41648585387333
SLM:000389698	lipid	3	0	19.23118600095	1.32979644529535
SLM:000399814	lipid	3	0	19.1879502438751	1.33001843694211
SLM:000000798	lipid	4	0	19.0580794477416	1.70326782301644
SLM:000001066	lipid	4	0	19.3295836868232	1.70299007602681
SLM:000000671	lipid	4	0	19.2222046049957	1.70372759077753
SLM:000012332	lipid	4	0	19.3296512814972	1.70220969989644
SLM:000000657	lipid	4	0	19.0584331555313	1.70330021626929
SLM:000000792	lipid	4	0	18.9459488025683	1.88865436431198
SLM:000013549	lipid	4	0	19.2100277316401	1.70305542278628
SLM:000000805	lipid	4	0	19.1795157655272	1.70350415288449
SLM:000006174	lipid	4	0	19.3297188716481	1.70431120300258
SLM:000000690	lipid	4	0	19.1935343545899	1.64173783740545
SLM:000389239	lipid	12	0	19.071608572897	2.77599726049256
SLM:000389240	lipid	4	0	19.1704565029183	1.60216066106512
SLM:000120736	lipid	4	0	19.1695856920089	1.60220608773236
SLM:000000418	lipid	12	0	18.4793670982949	2.77266415416111
SLM:000174538	lipid	12	0	18.9558812393154	2.7764129425441
SLM:000000509	lipid	12	0	19.3892966101584	2.77342820628769
SLM:000000400	lipid	12	0	19.0460685926694	2.77336965654605
SLM:000000296	lipid	12	0	18.7056425919099	2.7729479310424
SLM:000389777	lipid	15	0	19.3852104871065	5.3222951843935
SLM:000000507	lipid	12	0	19.1646633948653	2.77055919374314
SLM:000390174	lipid	15	0	19.3851465100973	5.32370386712166
SLM:000501230	lipid	15	0	19.3850825290357	5.32282944640598
SLM:000001084	lipid	15	0	19.3847625629238	5.32334207043988
SLM:000000409	lipid	15	0	19.3853384289699	5.32422736362284
SLM:000000929	lipid	15	0	19.3867447209464	5.32252957368006
SLM:000000935	lipid	15	0	19.3864252810113	5.32481407034655
SLM:000000928	lipid	15	0	19.3863613809	5.32159912267315
SLM:000597632	lipid	15	0	19.3862335685488	5.32295600485456
SLM:000000407	lipid	12	0	18.8750300194431	2.77197356994303
SLM:000597927	lipid	15	0	19.3861696563079	5.32398368860238
SLM:000043323	lipid	12	0	19.0175671315869	2.76926310854376
SLM:000597929	lipid	15	0	19.3861057400229	5.32184716806627
SLM:000395267	lipid	4	0	19.376084941935	1.6018123039882
SLM:000390131	lipid	12	0	19.2223549512057	2.77787251595019
SLM:000000346	lipid	15	0	19.1055034411774	3.67561484617035
SLM:000389790	lipid	3	0	19.307372255812	0.592957737918935
SLM:000013253	lipid	3	0	19.3084082215212	0.592539363276747
SLM:000597864	lipid	3	0	19.3082701541331	0.593182160650479
SLM:000013245	lipid	3	0	19.3080630176594	0.592675086395978
SLM:000013257	lipid	3	0	19.3075104459771	0.593342248685261
SLM:000000335	lipid	15	0	19.2139009104405	3.27061095346889
SLM:000000493	lipid	7	0	18.9929656695493	2.16685383433047
SLM:000389159	lipid	15	0	19.1663333122866	3.06965207590838
SLM:000000655	lipid	15	0	19.0776987783152	3.27172639061991
SLM:000000972	lipid	12	0	19.1601967375107	2.79228290918518
SLM:000758351	lipid	15	0	19.3067501660062	4.35739513442769
SLM:000389824	lipid	12	0	18.9057269240533	2.73102354239114
SLM:000000668	lipid	12	0	19.2225804285704	2.73148724655986
SLM:000000670	lipid	4	0	19.0336414109247	1.88883628478716
SLM:000000691	lipid	12	0	19.2226555765086	2.73032629738769
SLM:000117228	lipid	3	0	19.4154609532553	1.20667932064814
SLM:000120672	lipid	12	0	19.0904555780844	2.79058654365958
SLM:000000262	lipid	15	0	18.5530017234709	3.52119982958609
SLM:000000341	lipid	3	0	19.4149020114297	1.20654743841202
SLM:000117188	lipid	3	0	19.104828127089	1.20300440602645
SLM:000000329	lipid	3	0	19.1357621856212	1.20633542411232
SLM:000389530	lipid	12	0	19.331474629963	2.73068752979921
SLM:000020761	lipid	12	0	19.3315420982201	2.7313396871752
SLM:000020756	lipid	12	0	19.331609561971	2.7301247787175
SLM:000000569	lipid	12	0	19.0190390458876	2.77487199015527
SLM:000020767	lipid	12	0	19.2267052852923	2.76653666423111
SLM:000012490	lipid	12	0	19.2225052750411	2.73054310434746
SLM:000012479	lipid	12	0	19.2219038454252	2.73094692678103
SLM:000001356	lipid	12	0	19.3317444759568	2.73189869784398
SLM:000000724	lipid	12	0	18.976704807892	2.77135571277025
SLM:000043367	lipid	12	0	19.3318119261929	2.72988007698787
SLM:000000635	lipid	4	0	18.947528782963	1.6024801443251
SLM:000389773	lipid	12	0	19.2265555852535	2.77074129776925
SLM:000389806	lipid	12	0	19.224232393124	2.77083826237798
SLM:000597731	lipid	12	0	19.2241573624083	2.77106235845638
SLM:000000084	lipid	3	0	19.2254321272241	0.783131926209658
SLM:000485716	lipid	12	0	19.3301243176035	2.77046836734753
SLM:000501080	lipid	12	0	19.3301918761101	2.77061788533423
SLM:000389422	lipid	3	0	19.3577799632739	0.765195190613201
SLM:000501223	lipid	3	0	19.3578456972413	0.765429419902074
SLM:000119399	lipid	3	0	19.3579114269313	0.765529404737932
SLM:000121648	lipid	3	0	19.3579771523443	0.765240666654519
SLM:000118352	lipid	3	0	19.358042873481	0.765084034450087
SLM:000389318	lipid	4	0	19.2219790437137	1.70288610670625
SLM:000119708	lipid	3	0	19.3581743029276	0.765673931364529
SLM:000000872	lipid	15	0	19.3859139668976	4.56328622848386
SLM:000012456	lipid	15	0	19.3865530691082	4.56467969785848
SLM:000010751	lipid	15	0	19.3866169570947	4.56377970239578
SLM:000013565	lipid	15	0	19.3866808410406	4.56424124930269
SLM:000041293	lipid	15	0	19.1995491734	4.56420057118608
SLM:000389555	lipid	15	0	19.3868085968126	4.56496950137775
SLM:000597897	lipid	15	0	19.2875547724924	4.56410624825787
SLM:000597900	lipid	15	0	19.3868724686397	4.56349682649409
SLM:000597898	lipid	15	0	19.2874843011483	4.56482755672762
SLM:000597899	lipid	15	0	19.2872728576119	4.56340527671789
SLM:000597901	lipid	15	0	19.3869363364283	4.56277959565157
SLM:000000784	lipid	12	0	18.9141248516545	2.79077894414447
SLM:000000422	lipid	15	0	19.1188324914368	3.50449059793541
SLM:000000662	lipid	15	0	19.1432686250881	3.06992809329367
SLM:000005961	lipid	4	0	19.1434311906328	1.64160381599538
SLM:000020735	lipid	12	0	19.3235495721645	2.73109145369635
SLM:000000333	lipid	15	0	19.217079473221	3.07007164556308
SLM:000048885	lipid	4	0	19.3238215433589	1.88897571750041
SLM:000389211	lipid	4	0	19.2227307188564	1.88857120870105
SLM:000000807	lipid	4	0	19.2228058556147	1.88820440635876
SLM:000389210	lipid	4	0	19.1938436796605	1.88874059957416
SLM:000389207	lipid	4	0	19.2228809867844	1.88940105068025
SLM:000597667	lipid	12	0	19.2212268087891	2.79037173717808
SLM:000000903	lipid	12	0	19.221076294557	2.79125214411168
SLM:000000808	lipid	12	0	19.1946165781679	2.79107515028006
SLM:000000438	lipid	12	0	19.220775198792	2.79249836811019
SLM:000389471	lipid	12	0	19.3240254737092	2.7795789700659
SLM:000389421	lipid	12	0	19.3234135591016	2.7763367598848
SLM:000500250	lipid	12	0	19.3241614044065	2.77766067350078
SLM:000389294	lipid	12	0	19.1946938355017	2.79071281718933
SLM:000389420	lipid	12	0	19.0714340263249	2.77672072354523
SLM:000501065	lipid	12	0	19.3242293628962	2.77565696622388
SLM:000501189	lipid	12	0	19.3242973168139	2.77910324194305
SLM:000501089	lipid	12	0	19.3243652661604	2.77986056883818
SLM:000501091	lipid	12	0	19.3244332109363	2.77691513848344
SLM:000501093	lipid	12	0	19.3245011511421	2.77464514967599
SLM:000501087	lipid	12	0	19.3245690867786	2.7810528244756
SLM:000501085	lipid	12	0	19.3246370178462	2.77837888597812
SLM:000501141	lipid	12	0	19.322733218933	2.777521195046
SLM:000501083	lipid	12	0	19.3221205207446	2.77697195475101
SLM:000000498	lipid	12	0	19.3233455457015	2.77223361804557
SLM:000389574	lipid	12	0	19.0647788070377	2.77019128809732
SLM:000597936	lipid	12	0	19.3262659944284	2.77163134981556
SLM:000598074	lipid	12	0	19.3263338114757	2.77191549785767
SLM:000000381	lipid	7	0	19.2299930855352	2.16703777632426
SLM:000000332	lipid	7	0	19.3448793918805	2.16680602683879
SLM:000000955	lipid	1	0	19.2811216617658	0.404498250161492
SLM:000000334	lipid	4	0	19.3270117316422	1.61706752118602
SLM:000000683	lipid	4	0	19.3270794986416	1.61457816744438
SLM:000390125	lipid	12	0	19.1366626363564	2.77780988110085
SLM:000000508	lipid	14	0	19.2522021102124	2.93997408530898
SLM:000389780	lipid	3	0	19.2557717615777	0.593229821443895
SLM:000597732	lipid	3	0	19.3600781106788	0.82044114435999
SLM:000597736	lipid	3	0	19.3601436952654	0.819390938276262
SLM:000597737	lipid	3	0	19.3595532806299	0.819492444156524
SLM:000597738	lipid	3	0	19.360274851665	0.820212327494927
SLM:000597739	lipid	3	0	19.3603404234791	0.819876446035001
SLM:000597740	lipid	3	0	19.3604059910369	0.819281053915447
SLM:000597733	lipid	3	0	19.3604715543387	0.819594213422312
SLM:000597734	lipid	3	0	19.3605371133853	0.821529960549621
SLM:000597742	lipid	3	0	19.3606026681772	0.821843123857663
SLM:000597744	lipid	3	0	19.3606682187149	0.820404000564954
SLM:000000383	lipid	4	0	18.9066520662429	1.61577669739865
SLM:000000441	lipid	7	0	18.9543142799008	2.16668560557874
SLM:000000707	lipid	4	0	19.4106688689907	1.64166706183556
SLM:000000689	lipid	4	0	19.197779293449	1.64148741645052
SLM:000000352	lipid	4	0	19.0858197162546	1.88844484337808
SLM:000030084	lipid	4	0	19.2194191560628	1.64185532743678
SLM:000000511	lipid	12	0	19.1987030959767	2.77366305753638
SLM:000000553	lipid	12	0	19.1714846761372	2.77822142023596
SLM:000389480	lipid	3	0	19.3207576371673	0.591674006457665
SLM:000000249	lipid	15	0	19.0776120334132	3.06983075967416
SLM:000000654	lipid	12	0	18.8612607957918	2.77218721143893
SLM:000000649	lipid	7	0	19.1767671896541	2.16653077357124
SLM:000000439	lipid	15	0	19.3302594300984	3.50409552066763
SLM:000000630	lipid	15	0	19.3303269795691	3.50487081251624
SLM:000000674	lipid	15	0	19.3303945245229	3.50458082397025
SLM:000030158	lipid	15	0	19.3304620649602	3.50382084653113
SLM:000043026	lipid	15	0	19.3305296008817	3.50506644792152
SLM:000000421	lipid	12	0	18.9469365798914	2.73078135941048
SLM:000000638	lipid	15	0	19.3305971322881	3.50343453134561
SLM:000000803	lipid	12	0	19.2266304380461	2.73170984313988
SLM:000000640	lipid	12	0	19.0865938389213	2.7312147347286
SLM:000000632	lipid	15	0	19.3299891870334	3.50439436924472
SLM:000000382	lipid	12	0	18.9465415848683	2.77387403346406
SLM:000000785	lipid	7	0	19.1775532605188	2.16675386930843
SLM:000000787	lipid	4	0	19.327147261095	1.61665064717085
SLM:000000844	lipid	4	0	19.3272150190028	1.61328970920114
SLM:000000847	lipid	15	0	19.1987800413975	4.56372780021349
SLM:000055318	lipid	12	0	19.3562669001604	2.76968836572837
SLM:000000412	lipid	12	0	19.092594626383	2.79270248008138
SLM:000000035	lipid	12	0	19.1714056230353	2.79318076074799
SLM:000001014	lipid	1	0	19.3567934400877	0.404786030703091
SLM:000001015	lipid	1	0	19.356859238284	0.405029387563977
SLM:000000812	lipid	3	0	19.2286493695598	1.29778297338699
SLM:000000687	lipid	3	0	19.2285746662347	1.29779387860012
SLM:000014197	lipid	12	0	19.0419431632942	2.77253287326265
SLM:000043341	lipid	12	0	19.1452176869762	2.77172514462386
SLM:000389956	lipid	4	0	19.4109183690562	1.64162617309749
SLM:000389213	lipid	4	0	19.4109807344444	1.64156980303441
SLM:000389225	lipid	4	0	19.4110430959823	1.64170196674636
SLM:000389226	lipid	4	0	19.4111054536704	1.64139173064968
SLM:000389227	lipid	4	0	19.4111678075091	1.6419585333982
SLM:000389228	lipid	4	0	19.411230157499	1.641528991009
SLM:000389229	lipid	4	0	19.4112925036404	1.64178335390386
SLM:000389230	lipid	4	0	19.4113548459339	1.64129925076058
SLM:000389231	lipid	4	0	19.411978057337	1.64203041229254
SLM:000042377	lipid	4	0	19.4137831990464	1.64164954277445
SLM:000028163	lipid	4	0	19.4138453878111	1.6412177266079
SLM:000000699	lipid	4	0	19.4139075727472	1.64190375285619
SLM:000000910	lipid	12	0	19.0114727108077	2.77311098920701
SLM:000390182	lipid	12	0	19.2954166129539	2.76996461352638
SLM:000000377	lipid	12	0	19.2960457198627	2.77012775588561
SLM:000001362	lipid	12	0	19.4334907088962	2.79907572806061
SLM:000389578	lipid	12	0	19.4329416580543	2.79902345686672
SLM:000389580	lipid	12	0	19.4336126796758	2.79880076322384
SLM:000117206	lipid	3	0	19.2884704528404	1.20266281054802
SLM:000390097	lipid	3	0	19.2884000453535	1.20308010827685
SLM:000000386	lipid	12	0	19.3293132628847	2.79137225905387
SLM:000000930	lipid	12	0	19.3287045441887	2.79199335793621
SLM:000000984	lipid	12	0	18.8237095036935	2.77349255661053
SLM:000001005	lipid	3	0	19.3482693303444	1.41660343270274
SLM:000389681	lipid	3	0	19.3483356861342	1.4162684150182
SLM:000389685	lipid	3	0	19.3484020375652	1.41652337781208
SLM:000501351	lipid	3	0	19.3484683846381	1.41671494980667
SLM:000389332	lipid	4	0	19.3297864572766	1.70279023513849
SLM:000389826	lipid	4	0	19.3298540383832	1.70194799974322
SLM:000389335	lipid	4	0	19.3299216149686	1.70404418656123
SLM:000389333	lipid	4	0	19.328027759567	1.70413409149682
SLM:000389825	lipid	4	0	19.3274182654591	1.70317673377089
SLM:000389982	lipid	4	0	19.3274860051909	1.70333922365873
SLM:000389320	lipid	4	0	19.3275537403802	1.70269675482837
SLM:000000344	lipid	15	0	19.0352710445292	3.75485626469195
SLM:000389761	lipid	15	0	19.3841223264759	5.32259335214635
SLM:000389762	lipid	15	0	19.3834816839668	5.32343391115307
SLM:000000426	lipid	15	0	19.3834175973627	5.32376355097774
SLM:000390175	lipid	15	0	19.3833535066924	5.32276419107092
SLM:000501295	lipid	15	0	19.3832894119552	5.32290417804646
SLM:000501296	lipid	15	0	19.3832253131507	5.32361629257181
SLM:000000265	lipid	15	0	19.3831612102784	5.32331294003051
SLM:000501298	lipid	15	0	19.3830971033377	5.32300728266232
SLM:000597619	lipid	15	0	19.3829047581005	5.32349484496284
SLM:000501299	lipid	15	0	19.3828406348813	5.32312642063721
SLM:000501300	lipid	15	0	19.3825841012901	5.32324865320814
SLM:000501301	lipid	15	0	19.3825199577111	5.32338971600372
SLM:000500469	lipid	15	0	19.2836715289332	4.56432133656164
SLM:000501479	lipid	15	0	19.3824558100586	5.32321390596239
SLM:000501480	lipid	15	0	19.382391658332	5.32328974798407
SLM:000501235	lipid	15	0	19.3846345480944	5.32267521876856
SLM:000597577	lipid	15	0	19.3845705345952	5.32408345949803
SLM:000597663	lipid	15	0	19.384506517039	5.32244959458574
SLM:000501191	lipid	15	0	19.2833177653986	4.56383397519069
SLM:000597664	lipid	15	0	19.2832469978216	4.56356797523037
SLM:000597665	lipid	15	0	19.3843144400232	5.32356581266004
SLM:000597666	lipid	15	0	19.3842504062338	5.32307476639237
SLM:000597928	lipid	15	0	19.3841863683849	5.32390982938969
SLM:000597930	lipid	15	0	19.3835457665052	5.32316536633741
SLM:000118523	lipid	12	0	19.0901985876212	2.79250357850805
SLM:000389772	lipid	15	0	19.1291067597606	3.67547943347457
SLM:000000925	lipid	15	0	19.2465670455868	3.75504069657017
SLM:000389856	lipid	3	0	19.320689444694	0.592418797015063
SLM:000389791	lipid	3	0	19.3204848396476	0.591991734447867
SLM:000500280	lipid	3	0	19.3157674484413	0.593421685737075
SLM:000500282	lipid	3	0	19.3154932997057	0.592808897657112
SLM:000000796	lipid	15	0	19.2136734870442	3.271186336213
SLM:000005321	lipid	15	0	19.3160415227911	3.2711188935052
SLM:000005332	lipid	15	0	19.316178532084	3.27132227327711
SLM:000000658	lipid	15	0	19.2135976678654	3.50431518228187
SLM:000000652	lipid	15	0	19.2229561123662	3.06951211058454
SLM:000000797	lipid	15	0	19.2230312323611	3.50394000218366
SLM:000000799	lipid	7	0	19.3282308425707	2.14486257732144
SLM:000000800	lipid	15	0	19.2231063467697	3.50470444129005
SLM:000000667	lipid	7	0	19.328298527833	2.14494592031898
SLM:000000669	lipid	7	0	19.32836620856	2.14523519686829
SLM:000013578	lipid	7	0	19.3284338847524	2.14538900011847
SLM:000005959	lipid	7	0	19.3285015564109	2.14559425551958
SLM:000005941	lipid	7	0	19.3285692235361	2.1451433137342
SLM:000389208	lipid	7	0	19.3286368861284	2.14482468991839
SLM:000389209	lipid	7	0	19.329380875657	2.1439286487768
SLM:000000692	lipid	7	0	19.3313396799281	2.14371938917713
SLM:000000557	lipid	7	0	19.3314071571992	2.14499838848997
SLM:000043242	lipid	3	0	19.4151504682038	1.20651799014181
SLM:000395786	lipid	3	0	19.4152125728495	1.20647658089909
SLM:000000650	lipid	7	0	19.2299184815239	2.1663635677368
SLM:000000647	lipid	12	0	19.331272198149	2.73086350726365
SLM:000020670	lipid	12	0	19.3320142498811	2.73097505348978
SLM:000020695	lipid	12	0	19.3320816821058	2.73042657351044
SLM:000020674	lipid	12	0	19.3321491098293	2.73214679290629
SLM:000025493	lipid	12	0	19.3322165330519	2.73159751891982
SLM:000025482	lipid	12	0	19.3322839517745	2.72964847547728
SLM:000046428	lipid	12	0	19.3323513659975	2.73243767420322
SLM:000020691	lipid	12	0	19.3324187757216	2.73062146873704
SLM:000043205	lipid	12	0	19.3324861809473	2.73127485350976
SLM:000000636	lipid	4	0	19.2296200103656	1.6155192783877
SLM:000000789	lipid	4	0	19.3464095962391	1.60221701297415
SLM:000000802	lipid	4	0	19.2295453787937	1.60219765639278
SLM:000000449	lipid	12	0	19.0958373290398	2.77093336482807
SLM:000597730	lipid	12	0	19.2240823261189	2.77098448088784
SLM:000598090	lipid	15	0	19.4323923086078	3.52416336656063
SLM:000001195	lipid	12	0	19.1234854285585	2.77657432056656
SLM:000000510	lipid	12	0	18.6564473525459	2.77121575776257
SLM:000012475	lipid	3	0	19.3563985608762	0.765350083933094
SLM:000000698	lipid	3	0	19.3558059524637	0.765291062751082
SLM:000000643	lipid	15	0	19.3307321815576	3.50525637821268
SLM:000000644	lipid	15	0	19.330799699422	3.50315796998957
SLM:000000637	lipid	15	0	19.2264058630254	3.50366455947995
SLM:000000675	lipid	15	0	19.3308672127737	3.50400230525279
SLM:000018760	lipid	15	0	19.3309347216131	3.50551822869558
SLM:000000639	lipid	15	0	19.331002225941	3.50435653930976
SLM:000000804	lipid	15	0	19.331069725758	3.50292561076636
SLM:000000641	lipid	15	0	19.3311372210645	3.50477256706715
SLM:000000642	lipid	15	0	19.3312047118613	3.50354733116822
SLM:000000372	lipid	3	0	19.1994722865486	0.691635033410067
SLM:000389260	lipid	15	0	19.384826564255	4.56391109423304
SLM:000389532	lipid	15	0	19.3848905615313	4.56365300946083
SLM:000001101	lipid	15	0	19.3849545547532	4.56440207147646
SLM:000043262	lipid	15	0	19.3808507933385	3.74614339292325
SLM:000043343	lipid	15	0	19.3809150429973	3.74581298112547
SLM:000001006	lipid	15	0	19.2761450842227	3.7460042998812
SLM:000000653	lipid	15	0	19.3236175718286	3.06975911884121
SLM:000005329	lipid	15	0	19.3236855669153	3.06997464920034
SLM:000000661	lipid	15	0	19.3237535574252	3.06985407239086
SLM:000014175	lipid	4	0	19.222279780898	1.70342133769512
SLM:000001008	lipid	1	0	19.3552129961742	0.405337148448581
SLM:000000570	lipid	3	0	19.3996924700827	1.5009466354574
SLM:000501056	lipid	12	0	19.3221886166768	2.77678618579865
SLM:000501078	lipid	12	0	19.3222567080187	2.77626444870963
SLM:000501066	lipid	12	0	19.3223247947708	2.77708702433233
SLM:000501049	lipid	12	0	19.3223928769337	2.77663237821032
SLM:000000719	lipid	12	0	19.3224609545081	2.77577388687004
SLM:000501090	lipid	12	0	19.3225290274946	2.77612490236537
SLM:000000855	lipid	12	0	19.3225970958939	2.77553673753006
SLM:000000853	lipid	12	0	19.3226651597065	2.7764954519176
SLM:000501140	lipid	12	0	19.3220524202214	2.77682243949934
SLM:000597938	lipid	12	0	19.3264016239701	2.76891506767996
SLM:000597939	lipid	12	0	19.3264694319123	2.77168581525455
SLM:000597942	lipid	12	0	19.3265372353028	2.76907353160434
SLM:000597937	lipid	12	0	19.3266050341423	2.76841786164635
SLM:000001131	lipid	13	0	19.3268761840024	2.88113039111048
SLM:000501064	lipid	15	0	19.3255197062452	3.6096802708236
SLM:000000786	lipid	4	0	19.3272827723656	1.61542906474165
SLM:000000788	lipid	4	0	19.3253839582259	1.61555989211453
SLM:000000681	lipid	4	0	19.3247728662776	1.61569085623403
SLM:000000682	lipid	4	0	19.3248407836426	1.61615430348504
SLM:000019731	lipid	4	0	19.3249086964412	1.61547485913601
SLM:000000684	lipid	4	0	19.325044508342	1.61633461156841
SLM:000000685	lipid	4	0	19.3251124074453	1.61585702017966
SLM:000000810	lipid	4	0	19.3251803019847	1.6165219523561
SLM:000000811	lipid	4	0	19.3252481919609	1.61470034817681
SLM:000000688	lipid	4	0	19.3253160773744	1.61509640618798
SLM:000000813	lipid	4	0	19.3247049443457	1.61596684777696
SLM:000042790	lipid	4	0	19.3254518345159	1.61609032164631
SLM:000000102	lipid	3	0	19.3255875734142	0.783071318463626
SLM:000390154	lipid	3	0	19.358896859363	0.819800336136842
SLM:000000411	lipid	3	0	19.3583057152754	0.820097264264327
SLM:000597735	lipid	3	0	19.3583714150387	0.819955913351152
SLM:000389419	lipid	2	0	19.2963251972138	0.459592862932728
SLM:000389837	lipid	12	0	19.2923353262852	2.77299467267933
SLM:000000897	lipid	12	0	19.433673659543	2.79917654250566
SLM:000501345	lipid	12	0	19.4337346357291	2.79943742808582
SLM:000389542	lipid	12	0	19.4337956082345	2.79854320204422
SLM:000389477	lipid	12	0	19.4338565770596	2.79952135449978
SLM:000389547	lipid	12	0	19.4339175422049	2.79886889538204
SLM:000001194	lipid	12	0	19.2503759879193	2.79905030496287
SLM:000389552	lipid	12	0	19.4339785036709	2.79936870462678
SLM:000014212	lipid	4	0	19.3276891971338	1.70361603510139
SLM:000030087	lipid	4	0	19.3277569186993	1.703905104712
SLM:000758331	lipid	4	0	19.3278246357248	1.70312253167038
SLM:000389319	lipid	4	0	19.3278923482108	1.70246994119997
SLM:000396975	lipid	12	0	19.2224301159198	2.77848151446397
SLM:000395865	lipid	15	0	19.221828641538	3.91741954137219
SLM:000597865	lipid	3	0	19.3154247508943	0.593078386370597
SLM:000389556	lipid	15	0	19.3850185439211	4.56406021263563
SLM:000049341	lipid	4	0	19.3238895247171	1.88870402686644
SLM:000000826	lipid	3	0	19.2240072842548	0.82001427877888
SLM:000389472	lipid	12	0	19.3228012735741	2.77531413638556
SLM:000501190	lipid	12	0	19.3228693236304	2.77890150148008
SLM:000501092	lipid	12	0	19.3229373691025	2.77703236035229
SLM:000501094	lipid	12	0	19.323005409991	2.77927128441779
SLM:000501139	lipid	12	0	19.3230734462965	2.77585202586175
SLM:000501142	lipid	12	0	19.3231414780198	2.77869805582871
SLM:000501143	lipid	12	0	19.3232095051613	2.77514516877446
SLM:000043040	lipid	12	0	19.3240934413444	2.77212235078824
SLM:000390105	lipid	12	0	19.3261303466729	2.77406311902997
SLM:000597940	lipid	12	0	19.3266728284314	2.77441630518174
SLM:000001196	lipid	12	0	19.3260625159634	2.77185319696054
SLM:000598092	lipid	12	0	19.3268084033609	2.76692568764766
SLM:000000414	lipid	13	0	19.326943960096	2.881062773783
SLM:000597743	lipid	3	0	19.3585028017467	0.820258358452936
pubchem:668	metabolite	3	0	18.8242670469047	1.37311499824116
pubchem:439162	metabolite	3	0	19.0816810123438	1.37228617598545
pubchem:6176	metabolite	3	0	18.443932524073	0.969540498727872
pubchem:1669	metabolite	15	1	19.0702987378181	0.348561526568035
pubchem:5951	metabolite	3	0	18.7359003402288	0.960887610798297
pubchem:5950	metabolite	15	0	18.6667926792248	3.59575232057112
pubchem:760	metabolite	7	0	18.9807230214145	2.18895624608203
pubchem:1014	metabolite	15	1	18.0952838524943	4.67941584425979
pubchem:305	metabolite	3	1	18.8356844967545	1.01634744263637
pubchem:124886	metabolite	15	0	18.2375640875615	3.09351682722339
pubchem:7427	metabolite	15	0	19.3785350796347	0.143264660467103
pubchem:644078	metabolite	3	0	19.1523322424722	0.911831294600879
pubchem:1132	metabolite	3	1	18.8122679262773	0.993170542893029
pubchem:863	metabolite	3	0	18.9203271119803	0.992888073613134
pubchem:96	metabolite	3	0	18.9001582060648	0.993567571061758
pubchem:87642	metabolite	3	0	18.0941361407356	0.990054116096249
pubchem:6306	metabolite	15	0	19.1559510947531	0.321191976464783
pubchem:7339	metabolite	15	0	18.8024054622157	5.87986988407294
pubchem:12647	metabolite	3	0	19.3837379897307	0.882313394335004
pubchem:439176	metabolite	15	0	18.7671671547876	0.314513339223747
pubchem:6137	metabolite	15	0	18.7855193182996	3.70141382873623
pubchem:1045	metabolite	15	1	18.9738248372751	3.94718963463363
pubchem:247	metabolite	6	0	19.1943074897291	1.97563219207818
pubchem:5862	metabolite	15	0	18.7409975807012	4.58868908885717
pubchem:970	metabolite	15	0	18.7098961818398	0.335158151603377
pubchem:186	metabolite	15	0	19.2815470868781	4.70458370076616
pubchem:1123	metabolite	3	1	19.0681118977994	0.596404986296412
pubchem:1110	metabolite	3	1	18.3430518461079	1.09583114348974
pubchem:17473	metabolite	4	0	18.1405934918212	1.85396498795634
pubchem:439174	metabolite	10	0	19.1202472572435	2.571379780861
pubchem:439217	metabolite	2	0	19.0238994986391	0.463848609492566
pubchem:5961	metabolite	15	0	18.5657531320708	5.87919242416011
pubchem:6133	metabolite	3	0	18.4426321041829	0.969006907673702
pubchem:445675	metabolite	4	0	19.244289477519	1.59995577770532
pubchem:439213	metabolite	15	0	19.0828898870087	3.0600571765607
pubchem:11096158	metabolite	15	0	19.0632841192799	3.60686587879229
pubchem:445063	metabolite	15	1	19.0631081281635	6.18622425357308
pubchem:1005	metabolite	15	0	18.8783111174519	4.4435481317536
pubchem:445354	metabolite	2	0	18.4012961004379	0.452419514505759
pubchem:150855	metabolite	3	0	18.7725788433046	0.969804548629903
pubchem:440864	metabolite	15	0	19.1051658405692	3.59480631593878
pubchem:1032	metabolite	15	1	19.2243824378376	4.84415315917731
pubchem:91486	metabolite	12	0	19.0901129096017	2.79088287962183
pubchem:439357	metabolite	15	1	19.0144321738589	5.87461926861411
pubchem:985	metabolite	3	0	18.6618296697079	1.14372366128405
pubchem:10917	metabolite	3	1	19.1179993496788	1.02744800943838
pubchem:892	metabolite	15	1	18.9861508692692	3.1060615320394
pubchem:5958	metabolite	15	0	18.6286911794829	3.47423509979308
pubchem:586	metabolite	4	1	19.0014200191836	1.65680035271315
pubchem:449	metabolite	15	0	19.2629456501919	3.46119508733824
pubchem:246983	metabolite	15	0	19.1910563379896	0.24113531025213
pubchem:439423	metabolite	3	1	19.1922186652362	0.898480468578283
pubchem:137	metabolite	15	0	19.1919088420576	6.10824088940178
pubchem:5353439	metabolite	4	0	19.2739333135129	1.56374430820951
pubchem:5280352	metabolite	15	1	19.2026965059166	3.32563263307722
pubchem:1052	metabolite	15	0	19.2293960991052	5.67656360889871
pubchem:1050	metabolite	3	0	19.1492661934383	0.787871634844561
pubchem:1054	metabolite	15	0	19.2293214509871	5.67656891974196
pubchem:64968	metabolite	3	0	18.7730480575785	0.969160527787595
pubchem:6047	metabolite	15	1	19.2799153166738	6.01970778930913
pubchem:439260	metabolite	15	1	19.0198660560854	0.348146301259084
pubchem:6830	metabolite	15	0	18.3567803740482	3.03157958598419
pubchem:1130	metabolite	3	1	19.3450125451907	0.993233438132436
pubchem:171548	metabolite	3	0	18.8030887323726	0.993931794437527
pubchem:440995	metabolite	4	0	19.0299196236169	1.86844549639786
pubchem:5988	metabolite	15	0	19.1701399312602	3.34249200556882
pubchem:71	metabolite	3	0	19.0821129193971	0.86423936700355
pubchem:5962	metabolite	3	0	19.0416735273954	1.09596755899177
pubchem:439227	metabolite	4	0	19.3627635930125	1.58032322238604
pubchem:10238	metabolite	15	0	19.1403379624614	4.2836332106753
pubchem:428	metabolite	3	0	19.2049932349873	1.43418103620533
pubchem:111	metabolite	3	0	19.2430383048448	0.595614210098382
pubchem:649	metabolite	4	0	19.2471539723959	1.70912919264154
pubchem:239	metabolite	3	0	18.9200229715624	0.595681862620519
pubchem:112072	metabolite	3	1	19.0561318378286	1.1593157270719
pubchem:439224	metabolite	3	1	19.1679211472596	0.587705960536846
pubchem:92135	metabolite	3	0	19.3332273417124	0.82404215762622
pubchem:638072	metabolite	15	0	19.2826098664208	3.09096843788406
pubchem:439577	metabolite	15	1	19.2453921678619	3.21077613676715
pubchem:5282367	metabolite	4	0	18.607776235843	1.75332102257013
pubchem:439220	metabolite	15	0	19.0026353752589	5.06112899241353
pubchem:65059	metabolite	3	0	19.1900479046891	0.906920587148274
pubchem:6804	metabolite	15	0	18.7487156775458	5.31890201877545
pubchem:187790	metabolite	15	0	19.12795198141	3.43318737576247
pubchem:192	metabolite	15	1	19.2467871831076	5.13740832407223
pubchem:65110	metabolite	15	0	19.174562931256	6.04899305204406
pubchem:73323	metabolite	3	0	18.6632688398382	0.782079043351624
pubchem:8582	metabolite	15	0	18.7717571934922	3.94655468251278
pubchem:13730	metabolite	3	0	18.8017217295564	0.784239954991687
pubchem:12599	metabolite	3	0	18.7661049464651	0.782256781575761
pubchem:8583	metabolite	15	0	19.13772577155	3.94674267952821
pubchem:8977	metabolite	15	0	18.4862449404739	4.09626929759972
pubchem:764	metabolite	15	0	19.1031378639601	6.04897475242609
pubchem:6021	metabolite	15	1	19.1254730019014	4.29350537568346
pubchem:6802	metabolite	15	0	19.2544619264989	3.43381858817664
pubchem:64959	metabolite	3	0	18.9202257420158	0.782550609281797
pubchem:790	metabolite	15	0	19.1259692847529	5.5655811361571
pubchem:1188	metabolite	15	0	19.1034761429352	5.56585279518632
pubchem:967	metabolite	15	0	19.2897369491181	6.00845623251517
pubchem:69507	metabolite	15	0	18.7288187375999	6.0110088368946
pubchem:79025	metabolite	15	1	18.5935884092226	0.142963470732141
pubchem:724	metabolite	15	0	18.8683289614717	5.02273842660122
pubchem:729	metabolite	15	0	18.9129002392474	6.01067963781122
pubchem:6288	metabolite	3	0	19.2613558500195	0.992253073781107
pubchem:58	metabolite	3	0	18.7231667770483	0.992968543013183
pubchem:6287	metabolite	15	0	19.156111632104	0.321441446190334
pubchem:278	metabolite	15	0	19.1251420111522	0.317688033857137
pubchem:5780	metabolite	15	0	19.1702190834766	5.7959891424973
pubchem:643975	metabolite	3	0	19.0872814502549	1.0964897625712
pubchem:1198	metabolite	3	0	18.9850105857877	1.09862027237125
pubchem:1146	metabolite	15	0	19.3331599859287	5.42397684316121
pubchem:2682	metabolite	3	0	18.9978590322519	1.30810364858991
pubchem:440120	metabolite	3	0	19.2154914421088	1.09571662497527
pubchem:6057	metabolite	15	0	18.9864357391212	0.262891943995664
pubchem:5610	metabolite	15	1	18.9416903185478	0.348623571206727
pubchem:114683	metabolite	15	0	19.4289674048322	0.348399086157872
pubchem:681	metabolite	15	1	18.9766089410472	0.348341781928285
pubchem:34755	metabolite	7	0	18.7355352654667	2.06044214490093
pubchem:91528	metabolite	15	1	18.8698219319865	5.58869457512459
pubchem:780	metabolite	15	0	19.2819723328892	5.13801512223409
pubchem:979	metabolite	15	0	19.1415601053934	0.334737083149464
pubchem:439498	metabolite	4	0	19.1373987721913	1.69789976269197
pubchem:7405	metabolite	15	1	19.2249074188845	4.01633483058597
pubchem:903	metabolite	3	0	19.2052990713412	0.988031202572944
pubchem:72886	metabolite	3	0	19.0508010082681	0.596150577433915
pubchem:2519	metabolite	3	0	19.0056208057432	1.1968284494086
pubchem:5778	metabolite	3	0	19.2742189755652	1.19697667641128
pubchem:72	metabolite	7	0	19.3663548929302	2.06037108532424
pubchem:6140	metabolite	15	0	18.8682222362341	6.01964896907952
pubchem:750	metabolite	15	1	18.3493152261469	6.10818834877307
pubchem:6912	metabolite	15	0	19.2328983524367	4.40415805535002
pubchem:736715	metabolite	4	0	19.1993953938442	1.90966603682065
pubchem:5280483	metabolite	15	0	19.2673406898742	5.09016311601604
pubchem:6267	metabolite	15	0	19.1915214293999	5.02865021154644
pubchem:6274	metabolite	15	0	18.9332191933863	6.21050402963361
pubchem:444795	metabolite	15	1	19.2970933614536	3.10741641329353
pubchem:800	metabolite	3	0	18.6619605881204	0.790127822439575
pubchem:18950	metabolite	15	0	18.8249356927875	3.0605083947657
pubchem:6262	metabolite	4	0	18.9868154406612	1.88595546729566
pubchem:1135	metabolite	4	0	19.2766438467674	1.70896247120345
pubchem:440272	metabolite	4	0	19.2443630276709	1.59985224661172
pubchem:6030	metabolite	15	0	18.4512163542818	3.07700692257185
pubchem:18068	metabolite	15	0	19.1025456030167	3.48683969216003
pubchem:6106	metabolite	15	0	19.1561918912126	0.321103981074
pubchem:9700	metabolite	3	0	18.6399923741986	0.782372672010671
pubchem:18396	metabolite	2	0	19.2850147015559	0.49881656980042
pubchem:439198	metabolite	3	0	19.1478105997046	1.46638470971022
pubchem:311	metabolite	15	0	19.0013264696573	5.47408173872013
pubchem:8892	metabolite	15	0	19.2111684443645	4.84424825608475
pubchem:774	metabolite	3	1	18.9990786778866	0.788656441953163
pubchem:880	metabolite	15	0	18.6923922793434	0.349034161423533
pubchem:1088	metabolite	7	0	18.9943796509432	2.24872837442572
pubchem:439194	metabolite	15	0	19.2936670351269	4.49469940901643
pubchem:105	metabolite	15	0	19.239423288059	4.96840735239987
pubchem:439531	metabolite	15	0	19.3341025584253	3.6099058346208
pubchem:8629	metabolite	15	0	19.1698232603554	5.66482703890066
pubchem:135	metabolite	3	0	19.2267801269928	1.2338442915698
pubchem:123912	metabolite	15	0	19.0638998468273	5.66488863107277
pubchem:1174	metabolite	4	0	19.1452988163293	1.70899864151009
pubchem:92136	metabolite	3	0	19.2296946364238	0.864125190632796
pubchem:440624	metabolite	4	0	18.6756134452679	1.85890344817659
pubchem:457	metabolite	3	0	19.2484000606619	0.787785079037897
pubchem:936	metabolite	15	0	18.2385599478513	5.13752051694967
pubchem:751	metabolite	15	0	19.1604365241017	5.79595347937489
pubchem:5280531	metabolite	3	0	18.9366161732786	0.911947082706886
pubchem:5280489	metabolite	15	0	19.2302914464915	4.27366405948544
pubchem:65094	metabolite	15	0	19.0489285514303	5.1884760396483
pubchem:440707	metabolite	15	0	19.2591114215211	6.08043292489117
pubchem:725	metabolite	15	0	19.2636674602913	6.15546599487563
pubchem:145742	metabolite	15	0	19.0368980532194	0.29941865196229
pubchem:444972	metabolite	3	0	18.8733323702871	1.09663635317286
pubchem:3469	metabolite	4	0	19.2322286475177	1.91739415447238
pubchem:763	metabolite	4	1	19.2414905958694	1.88713417424652
pubchem:14180	metabolite	15	0	18.6361050454949	3.15008929932641
pubchem:6132	metabolite	3	0	18.6113610916754	0.968508776874472
pubchem:5819	metabolite	3	0	19.1592370215144	1.14740797236994
pubchem:4687	metabolite	3	0	19.1808480943212	0.620800969781821
pubchem:5429	metabolite	3	0	19.1810047234128	0.560493707689716
pubchem:2153	metabolite	3	1	19.010824170811	1.18217104740223
pubchem:65070	metabolite	3	0	18.8250470907485	0.968804250443075
pubchem:439216	metabolite	15	0	19.2583138111203	6.00848543832201
pubchem:452110	metabolite	3	0	19.1932249347651	0.961012946475187
pubchem:379	metabolite	15	0	19.3968505822189	4.84438049626483
pubchem:2969	metabolite	15	0	19.2106362720667	4.84459600771604
pubchem:3893	metabolite	3	0	19.0785658178621	0.663375333597192
pubchem:11005	metabolite	15	0	19.3969138222258	4.84453587417588
pubchem:65065	metabolite	15	1	19.2049167614278	3.72537232325484
pubchem:1549098	metabolite	3	0	18.9730554562914	0.596360247082608
pubchem:7027	metabolite	7	0	19.1861599052387	2.25293977192856
pubchem:91493	metabolite	7	0	19.156994131752	2.25288638259173
pubchem:6058	metabolite	6	0	19.2252822383664	1.99432732026047
pubchem:89594	metabolite	3	1	19.1958519869874	1.46900051970072
pubchem:65063	metabolite	15	0	18.9146346689621	3.0290792098944
pubchem:1102	metabolite	15	1	19.2769999550066	3.94727322291709
pubchem:190	metabolite	12	0	19.0232588909555	2.72493957620439
pubchem:5281	metabolite	3	1	19.1797510101062	1.37385357611946
pubchem:122356	metabolite	15	0	19.1495085885945	0.348732192584318
pubchem:6322	metabolite	15	0	18.8761955003624	4.31524954669687
pubchem:5810	metabolite	3	0	19.0365367221441	0.724649673470182
pubchem:5960	metabolite	15	0	18.8646939623813	5.0066500786987
pubchem:890	metabolite	5	0	19.1016142050622	1.94602559194151
pubchem:439258	metabolite	6	1	19.2816888554412	2.04703131381127
pubchem:13711	metabolite	3	0	18.7933656987051	0.783464882500907
pubchem:6029	metabolite	3	0	18.7140076069837	0.781853555591859
pubchem:6131	metabolite	3	0	18.4665818378596	0.782950012316033
pubchem:164628	metabolite	3	0	18.6969548512619	0.969309798088389
pubchem:13945	metabolite	3	0	18.7930208170048	0.782696336389559
pubchem:6175	metabolite	3	0	18.7873710163619	0.781471149885888
pubchem:5789	metabolite	3	0	18.804681234295	0.781094176577078
pubchem:13712	metabolite	3	0	19.0038492707719	1.5197302448194
pubchem:71082	metabolite	7	0	19.4306201475136	2.18903791649501
pubchem:1015	metabolite	2	0	19.1530570508821	0.500115822380495
pubchem:135398651	metabolite	3	0	18.649976979484	0.970094459170047
pubchem:5280450	metabolite	7	0	19.3326883696406	2.1749465244456
pubchem:996	metabolite	15	1	19.3995663335928	6.11678080271363
pubchem:439554	metabolite	15	0	19.3769238159175	3.98698984848726
pubchem:68841	metabolite	15	0	19.2330471154724	0.032592912527086
pubchem:119	metabolite	3	1	18.7935955544372	0.596217180098654
pubchem:446284	metabolite	15	0	19.2527857727841	4.0621808719033
pubchem:1826	metabolite	3	0	18.9199215710694	0.787970789652308
pubchem:86	metabolite	3	0	19.2083523526205	0.59832918078206
pubchem:5202	metabolite	3	1	19.4047878059265	0.98801044490145
pubchem:161166	metabolite	4	1	19.0704734806626	1.82554772064601
pubchem:1150	metabolite	3	0	19.1236512091284	0.78874542893836
pubchem:998	metabolite	15	0	18.8219232945452	0.348513892601825
pubchem:997	metabolite	15	0	19.0571061121916	0.334901268558878
pubchem:4971	metabolite	3	0	19.2524210232008	1.42441790324922
pubchem:67678	metabolite	6	0	19.3965343227811	2.04689849578806
pubchem:439155	metabolite	9	0	18.0851389499515	2.38225157321974
pubchem:47	metabolite	3	0	19.190358299102	0.993008126155665
pubchem:54670067	metabolite	15	1	19.3334967199419	0.348122381027888
pubchem:547	metabolite	3	1	19.0105460975787	1.48841152644211
pubchem:85782	metabolite	3	0	19.0046888062214	1.48787087927573
pubchem:5816	metabolite	9	0	19.2571525250714	2.38152142824037
pubchem:65533	metabolite	15	0	19.1697440771147	3.4740848541702
pubchem:9750	metabolite	15	0	19.0211511720476	4.3147671332339
pubchem:1066	metabolite	3	1	19.4087331510729	1.38161880058754
pubchem:1738	metabolite	3	0	18.9634855488314	1.48797636547806
pubchem:487	metabolite	3	0	19.2774982957201	0.78808868238356
pubchem:159296	metabolite	3	1	18.9820588816263	1.41642689014698
pubchem:6723	metabolite	3	0	19.4206628827737	0.787935184854086
pubchem:1051	metabolite	15	0	19.2255819938431	5.67658105370155
pubchem:11147	metabolite	3	0	19.3666807424798	0.911892144309741
pubchem:64969	metabolite	3	0	19.2823973999498	1.15925387437906
pubchem:15993	metabolite	3	0	18.7719920187891	0.973033238452448
pubchem:65103	metabolite	15	0	19.3707774657468	4.09581660919132
pubchem:1175	metabolite	15	1	19.3329578916247	5.56560759182204
pubchem:1145	metabolite	15	0	19.3325535816753	5.42399144598164
pubchem:127	metabolite	3	0	19.0799515349757	1.48771085049176
pubchem:440667	metabolite	15	1	19.3335640532759	0.348054460955039
pubchem:1245	metabolite	3	0	19.0074822289367	1.48806790572348
pubchem:6037	metabolite	4	1	19.4326975396288	1.79670050243341
pubchem:803	metabolite	4	0	19.4039717655421	1.82587749675622
pubchem:964	metabolite	15	0	19.3793075742311	3.59578823467298
pubchem:11850	metabolite	15	1	19.4304978148248	5.79596514596778
pubchem:439756	metabolite	15	1	19.388149057764	3.55866942365086
pubchem:938	metabolite	15	0	19.4312315888217	3.4333281102909
pubchem:5754	metabolite	1	1	19.4030293605506	0.420617615771526
pubchem:10685	metabolite	3	0	19.3370592159677	0.791958330710904
pubchem:971	metabolite	7	0	19.3607993070299	2.18884530376581
pubchem:45934311	metabolite	15	0	19.2292467973519	3.46775204123766
pubchem:107812	metabolite	3	0	19.0686371713475	0.596293838463387
pubchem:11148	metabolite	3	0	19.3668110528728	0.911760849890647
pubchem:18189	metabolite	15	0	18.9933429248329	5.46221183326239
pubchem:96215	metabolite	3	0	18.9188054932992	0.790279553042405
pubchem:439182	metabolite	4	0	19.1738533968587	1.89419987696416
pubchem:119055	metabolite	8	0	19.1632298364617	2.28760755578177
pubchem:70	metabolite	15	0	19.2347563175158	0.321353599124367
pubchem:22880	metabolite	15	1	19.3677878453386	5.79386811343271
pubchem:802	metabolite	3	1	18.9189070058876	0.789902006290916
pubchem:785	metabolite	15	0	19.225207285596	6.00846105470102
pubchem:1103	metabolite	15	1	19.3702581669704	0.315364735195144
pubchem:18986	metabolite	7	0	19.3826482407961	2.0606195466565
A0A0B4J2D5	protein	3	0	18.1491120717488	0.997504611728307
A0AV02	protein	15	0	19.3690237613373	3.24085309882845
A0AV96	protein	15	0	18.6164407812626	5.89137147948177
A0AVF1	protein	15	0	18.4432825234006	4.05307026530697
A0AVI4	protein	3	0	19.2588939538658	1.2661688317626
A0AVK6	protein	15	0	19.1856923380293	4.90117639290769
A0AVT1	protein	15	0	17.4738842170496	3.30966812416373
A0FGR8	protein	3	0	18.4048483307106	1.26859483786633
A0JLT2	protein	15	0	17.1730586672053	4.21507436879495
A0MZ66	protein	15	0	18.2646957185621	3.94924785922898
A0PJW6	protein	7	0	17.9113500497598	2.13745030488808
A0PJX0	protein	3	0	19.3013426116508	0.565789667309032
A0PJX2	protein	3	0	19.008597438556	1.16553908662991
A1A4S6	protein	15	0	18.8034301942081	4.37705761352248
A1A4V9	protein	3	0	19.3153561974306	1.22870470768367
A1A519	protein	3	0	18.6120490308221	0.682474598462069
A1A5C7	protein	4	0	18.7697589712577	1.62055563712061
A1A5D9	protein	15	0	19.3087533074492	3.64066239126164
A1E959	protein	15	0	19.2783520225016	4.68526871368187
A1L020	protein	15	0	19.2855091047452	3.70777389493366
A1L0T0	protein	4	0	18.0118676113389	1.62625879589447
A1L157	protein	3	0	18.7389375095448	0.975222796475974
A1L188	protein	3	0	18.0442328396157	1.02757785712448
A1L190	protein	15	0	17.5569530031475	5.1038008819227
A1L390	protein	15	0	18.1337706896932	0.0238179699377148
A1L443	protein	15	0	19.189426829573	5.27542710169049
A1L4K1	protein	3	0	18.1326659088655	1.44946248163839
A1YPR0	protein	15	0	19.0473208211253	5.4387239702048
A2A2Y4	protein	4	0	18.6721202970831	1.62400894479396
A2A3K4	protein	15	0	18.3291341565192	4.16657504792516
A2RRL7	protein	15	0	19.0372592550863	5.32449855985961
A2RRP1	protein	3	0	18.3340362470739	1.31613034707749
A2RU14	protein	2	0	19.1516875314179	0.533605871768574
A2RU30	protein	4	0	18.8599703439905	1.8024522624906
A2RU48	protein	15	0	19.0905412270445	4.76596543862268
A2RU49	protein	15	0	19.0523142684913	6.20204835145467
A2RU67	protein	3	0	17.4489634045166	1.36733537225617
A2RUC4	protein	15	0	18.8546838219641	3.56274279259152
A2RUH7	protein	15	0	19.1550676829606	5.11463852779634
A2RUT3	protein	15	0	19.3753745809358	3.05912012483621
A2RUU4	protein	15	0	18.9809139667856	0.139685356483119
A2VCK2	protein	7	0	18.7947440491716	2.23998443291539
A2VDF0	protein	15	0	19.0409541462486	3.98693927636095
A3KMH1	protein	15	0	18.0101219728176	3.90212194305801
A4D161	protein	4	0	19.093363576227	1.5901453040223
A4D1B5	protein	15	0	19.2772135597041	5.30420995507663
A4D1E9	protein	14	0	18.3038872272834	2.96640599098565
A4D1S0	protein	3	0	17.3181764596483	1.40598993414535
A4D2B0	protein	15	0	19.2715735139664	0.129340811435991
A4FU01	protein	15	0	18.5743558896212	4.89657814912279
A4FU49	protein	15	0	19.3784706784099	4.78800358146718
A5D8T8	protein	15	0	18.9981406196746	5.15556869215903
A5D8V6	protein	15	0	18.3014584250161	5.28982829982469
A5D8V7	protein	15	0	18.1956569885024	3.9290543643037
A5PL33	protein	15	0	18.3251221956173	3.35055638503163
A5PLL7	protein	15	0	18.1871047140956	3.61046931958769
A5PLN9	protein	15	0	18.3984113076881	3.1811194522336
A5X5Y0	protein	3	0	19.1159970012704	0.923465462874297
A5YKK6	protein	3	0	16.7187920426802	0.646168415463248
A5YM69	protein	15	0	18.9835834188615	4.74616689041437
A6H8Y1	protein	4	0	18.6229928107875	1.86533373122975
A6H8Z2	protein	15	0	18.9329189106679	3.81848887385921
A6NCF5	protein	15	0	18.694169062581	6.0434731163556
A6ND01	protein	3	0	19.3652462175326	0.642152971023128
A6ND36	protein	15	0	18.7477541343889	3.64258350076508
A6ND91	protein	15	0	19.3650504425519	0.0200494050777177
A6NDB9	protein	15	0	19.0320998946533	3.1327402410032
A6NDG6	protein	3	0	19.0474102066401	0.542229811200084
A6NDS4	protein	15	0	19.2510337723274	5.60080023330327
A6NDV4	protein	2	0	19.3647893502053	0.462690354344601
A6NED2	protein	15	0	18.3446661426587	4.06357334429921
A6NFY7	protein	3	0	19.1178326388334	1.09466733107572
A6NHC0	protein	15	0	19.1205798555376	5.9647279442155
A6NHL2	protein	15	0	18.7250132848018	6.03461196065342
A6NHQ4	protein	11	0	18.3523434829202	2.64819064222532
A6NHR9	protein	15	0	18.3316789507646	5.53253457382582
A6NI79	protein	15	0	18.5598321570194	0.252241082218653
A6NIH7	protein	15	0	18.7995535177775	4.61100895723872
A6NIV6	protein	13	0	19.3723337621477	2.86975725704486
A6NJ78	protein	7	0	18.0391526897116	2.11068946399368
A6NK59	protein	15	0	19.3699334696099	3.3526530643558
A6NK89	protein	15	0	17.6246080132697	4.01497439091922
A6NLU0	protein	6	0	19.2616450907718	1.99375403191921
A6NLX3	protein	15	0	19.2614281679727	4.5330286312633
A6NMK7	protein	15	0	18.9120830053758	0.205953587890152
A6NMX2	protein	15	0	19.3688287172129	4.09369853565771
A6NNY8	protein	15	0	19.0977949722254	5.14009905375403
A6PVS8	protein	15	0	19.1396039662972	3.46257573711204
A6ZKI3	protein	1	0	18.7393013569439	0.403021786998975
A7E2Y1	protein	15	0	18.5465651420323	5.90763523338665
A7KAX9	protein	15	0	17.8712045842926	3.66489335539102
A7MCY6	protein	15	0	18.69834486976	5.10445639300862
A7MD48	protein	15	0	19.0214263414505	5.92747572520953
A7XYQ1	protein	15	0	19.150558295962	0.15927344014044
A8K0Z3	protein	4	0	18.8859957330931	1.59862811501366
A8K4G0	protein	15	0	19.0148014978155	5.61039655471582
A8K8P3	protein	15	0	18.9341195063046	4.07648349398758
A8K8V0	protein	15	0	16.7821883272623	3.9616588787336
A8K979	protein	4	0	19.1298484207436	1.71627202283575
A8MQ03	protein	7	0	18.5740703083329	2.20175723966894
A8MT69	protein	3	0	18.7008672858794	0.562149683640425
A8MT70	protein	7	0	18.0758270516912	2.23501776726727
A8MTL0	protein	15	0	19.2895259766503	3.67055779066673
A8MTZ0	protein	12	0	18.9348191953208	2.76458405068548
A8MVW5	protein	15	0	18.0298945838042	3.49690083805463
A8MW92	protein	10	0	18.1682870082018	2.58817657930702
A9UHW6	protein	15	0	18.71014583607	5.84880533932237
A9YTQ3	protein	15	0	19.3972931791444	5.04783336870471
B0YJ81	protein	4	0	19.0093402281916	1.5866914848962
B1AK53	protein	15	0	19.3971035184942	3.25145368644462
B2RC85	protein	15	0	19.2821140417854	3.90537761948023
B2RNN3	protein	4	0	19.3967240903259	1.78364124778781
B2RTY4	protein	15	0	18.0865283600882	4.33549781828681
B2RU33	protein	15	0	18.9319173230696	5.03366702065492
B2RUY7	protein	3	0	19.3857860979171	1.38588767413746
B2RV13	protein	7	0	19.0070171946252	2.12981892467123
B2RXF5	protein	12	0	18.7869084099832	2.70581005424159
B7ZAP0	protein	15	0	18.1723338073293	3.87637738113094
B9A064	protein	15	0	18.5766376378965	4.06447215404552
D6RGH6	protein	15	0	19.3896788380931	4.52907563741649
F7VJQ1	protein	15	0	17.8198000705208	0.328072425984239
O00115	protein	15	0	19.1766885489121	6.15219442751342
O00116	protein	3	0	18.4689617203948	1.14427525235744
O00124	protein	2	0	18.847519185084	0.496341806308641
O00139	protein	15	0	17.089679510538	3.28501764226772
O00141	protein	15	0	17.9266466256314	4.38466004038743
O00144	protein	6	0	19.3897425286893	2.03993733674592
O00148	protein	15	0	16.8544561728816	0.208536768490662
O00151	protein	15	0	18.5003226921814	0.142273362679753
O00154	protein	5	0	17.8222079405766	1.94969380854062
O00155	protein	6	0	19.0281902319629	1.98386446125498
O00159	protein	15	0	15.0311877604905	4.30263128757033
O00160	protein	15	0	18.7894501272368	4.333018245732
O00161	protein	15	0	17.2961515808939	3.13558152280105
O00165	protein	15	0	15.8545355612369	3.78026530793447
O00167	protein	15	0	18.7408765162784	4.34621056927854
O00168	protein	4	0	18.6830766459184	1.87767157197995
O00170	protein	15	0	17.8524154989391	4.97134540753335
O00180	protein	15	0	19.3929219490358	5.21315010809259
O00182	protein	3	0	16.3726276120015	1.49104464885142
O00186	protein	15	0	18.1748813522109	3.13393281126337
O00187	protein	10	0	18.8144090459713	2.55805056181581
O00189	protein	15	0	18.1635808958723	4.33657931549
O00192	protein	15	0	18.497861656068	3.12355295596287
O00193	protein	15	0	18.4418184907599	0.31578720310709
O00194	protein	13	0	18.4972454590014	2.89197583584963
O00198	protein	2	0	19.0421228805814	0.530971290740833
O00203	protein	9	0	17.517898868974	2.34762516429635
O00204	protein	7	0	18.8138460332986	2.13011287327444
O00206	protein	15	0	18.3343984202617	4.47791510829413
O00212	protein	15	0	18.6037626758193	3.25326618774159
O00213	protein	15	0	17.9848491756327	3.45125644288547
O00214	protein	15	0	15.9119198099038	3.05811331090631
O00217	protein	3	0	17.4674978880198	1.05441863595911
O00219	protein	15	0	19.1306718503238	5.60894371732646
O00220	protein	3	0	17.4437297088176	0.580570837625023
O00221	protein	15	0	18.3369300030658	4.9885656023302
O00222	protein	15	0	19.3673321264001	3.1182212555128
O00230	protein	4	0	18.9726705459276	1.70799290258247
O00231	protein	3	0	16.2911448816303	0.731879031431018
O00232	protein	3	0	16.6720155039751	0.731649244087726
O00233	protein	3	0	17.5824288153473	0.736632846687455
O00237	protein	15	0	19.1168317955411	4.49369235763284
O00238	protein	15	0	18.6904851083883	3.49372679236149
O00241	protein	15	0	19.2400882413866	3.48620841792813
O00244	protein	7	0	19.114910736275	2.09766072134204
O00253	protein	4	0	18.8178927376164	1.77637668783476
O00255	protein	15	0	17.6999605749791	5.35797851449342
O00257	protein	9	0	16.4825815563572	2.41896311702947
O00264	protein	3	0	17.1286514718305	1.28355523180258
O00267	protein	11	0	16.0667733592118	2.68804457505449
O00268	protein	15	0	17.6555686290015	5.14202547885349
O00273	protein	15	0	17.7960175415603	3.69595768457638
O00291	protein	15	0	18.190659570714	0.0986321230674234
O00295	protein	15	0	18.015101529415	6.09998155804685
O00299	protein	15	0	18.1894063434936	6.26088160827726
O00303	protein	9	0	17.0289080389031	2.37829693399471
O00305	protein	12	0	18.9909827643823	2.71044802193767
O00308	protein	15	0	15.3229661675321	5.24618414949031
O00311	protein	15	0	18.603069068012	3.03608488728289
O00322	protein	14	0	16.4848438216031	2.95731310054437
O00327	protein	15	0	18.0628813879386	5.19308901699563
O00329	protein	15	0	18.8302689851781	4.67943000580607
O00330	protein	3	0	18.4207636771201	1.01186319827096
O00338	protein	15	0	18.8313765521861	3.46992196510844
O00339	protein	15	0	18.9108559134937	3.93374465655487
O00358	protein	10	0	16.5858306120823	2.53783323511914
O00399	protein	15	0	17.965731603766	0.124685067507493
O00400	protein	3	0	17.3027090636652	0.95099201822307
O00401	protein	15	0	17.2726002623953	6.22905900734829
O00408	protein	15	0	19.1988569809573	4.97139916042404
O00409	protein	1	0	18.6846138956915	0.396168878309945
O00410	protein	15	0	16.69153946312	5.26543271336791
O00411	protein	15	0	17.6297132277984	3.86964126682006
O00418	protein	15	0	17.9025040073653	6.19254359226173
O00421	protein	7	0	18.9686201068144	2.23287726933557
O00422	protein	9	0	17.2600911116885	2.3415241685852
O00423	protein	15	0	18.7821544390415	4.88834483433522
O00425	protein	15	0	16.4642986860101	5.82433642563227
O00429	protein	4	0	17.4108418610996	1.59447273544557
O00442	protein	15	0	18.5592526383517	3.11149019582185
O00443	protein	15	0	17.1280539556876	0.0519485813692344
O00444	protein	15	0	18.3544756230472	3.74110058723413
O00445	protein	13	0	19.1058409289888	2.90060791922381
O00451	protein	15	0	19.246933914806	3.90696418423083
O00458	protein	15	0	18.8381065384842	5.19806370921213
O00459	protein	15	0	16.987865988702	4.68035695256317
O00463	protein	15	0	17.77607659024	4.47124457591749
O00468	protein	4	0	18.6581570480431	1.76811770194157
O00469	protein	15	0	17.5581250408077	6.01817716989216
O00470	protein	15	0	18.2685680676025	4.16938263343022
O00471	protein	7	0	17.508099914099	2.10015546767485
O00472	protein	9	0	18.2935713720385	2.34876079811143
O00479	protein	7	0	18.9095248795845	2.24737103573247
O00481	protein	3	0	19.1088732558461	0.894933641094092
O00482	protein	15	0	18.833808933202	5.16433023838211
O00483	protein	3	0	15.0070791934131	1.03641548799323
O00487	protein	3	0	16.2391893891396	0.731718427233622
O00499	protein	15	0	17.4467859925717	3.04806750811984
O00501	protein	15	0	19.1328917630869	4.03064006332991
O00505	protein	15	0	17.3693439711154	5.25937392436552
O00506	protein	15	0	17.4243040907086	4.15920909892768
O00512	protein	15	0	18.8490432088823	5.15436569740841
O00522	protein	3	0	18.8487168258722	1.13234325258674
O00526	protein	3	0	19.2331958566021	1.25456266061165
O00533	protein	15	0	19.0020746233884	3.82640890346787
O00534	protein	15	0	18.0816570402296	4.28205097095826
O00541	protein	15	0	16.5682990671767	5.58573384832183
O00548	protein	15	0	18.9987035591338	3.23131611156852
O00555	protein	12	0	18.5486175976211	2.71046473008166
O00560	protein	3	0	15.275466229507	1.42220832281013
O00562	protein	9	0	18.9599829796925	2.49422039702927
O00566	protein	15	0	18.1616493306198	5.5942025492362
O00567	protein	15	0	14.368454519198	0.172077223916255
O00571	protein	15	0	16.0870775807482	5.77281970671893
O00584	protein	3	0	19.1828823805442	1.32948661128994
O00585	protein	15	0	18.7692882262835	4.52812371188527
O00590	protein	4	0	18.9611518527372	1.7859022936441
O00592	protein	7	0	18.5249086961356	2.11812203165628
O00602	protein	7	0	18.6454628507377	2.11817959407328
O00622	protein	3	0	18.8258265326734	1.2198583021304
O00623	protein	4	0	19.1834293737166	1.92963327978873
O00624	protein	3	0	17.2034653413547	0.570584806045471
O00625	protein	15	0	18.9682335022704	3.38977035629086
O00626	protein	7	0	17.9496958313007	2.11750490647447
O00628	protein	15	0	18.1712704310756	6.03090297521865
O00629	protein	15	0	17.4734597156733	5.25986617207593
O00631	protein	3	0	19.1850685782194	1.36439985201946
O00635	protein	15	0	18.768699486388	4.91474949996618
O00712	protein	15	0	18.7688172618222	5.37245121533459
O00716	protein	15	0	18.6187661553239	5.09840402524723
O00743	protein	15	0	17.4502676022576	5.09249980773879
O00744	protein	4	0	19.0197741994936	1.76745633784898
O00746	protein	7	0	17.0721447687349	2.17875694209302
O00750	protein	15	0	18.4318392757991	3.67558898615742
O00754	protein	3	0	18.9772798179702	1.49108646895283
O00755	protein	4	0	17.9789458877766	1.77465688566051
O00757	protein	13	0	19.4150883597394	2.9194429978036
O00762	protein	15	0	18.7169872581417	5.07774047073499
O00767	protein	2	0	18.9118785935548	0.474394490659015
O14490	protein	15	0	18.6025138386397	3.07335907348726
O14492	protein	15	0	18.7103954286114	4.72836519343289
O14493	protein	15	0	19.417135925374	4.39298307676967
O14494	protein	12	0	18.7108944287501	2.79080378368753
O14495	protein	12	0	18.5640237534031	2.79250126161331
O14497	protein	15	0	17.5352210655389	5.23723012922442
O14498	protein	1	0	17.4768507419721	0.3992791235713
O14503	protein	15	0	18.1969024892892	5.19302259590899
O14508	protein	15	0	16.7339149294478	4.71603635856218
O14511	protein	15	0	19.2197960172432	4.7037430034337
O14512	protein	15	0	18.9222512109321	4.76307606937943
O14513	protein	15	0	19.1978563092708	4.67587056409048
O14514	protein	15	0	18.6808948628236	3.08046700234708
O14519	protein	10	0	17.2084453071202	2.58570891372923
O14521	protein	3	0	18.8706740682893	0.813884282471566
O14522	protein	3	0	19.0898558319307	1.3678111096593
O14524	protein	15	0	18.2383608543235	3.27105064542988
O14525	protein	15	0	19.2123837863792	3.82036364543261
O14526	protein	15	0	18.689211657627	0.0561606955179517
O14530	protein	15	0	17.7147805955558	6.03087524657987
O14543	protein	15	0	17.6009355770016	4.67204570578234
O14544	protein	15	0	16.1036914587372	3.71391422412144
O14545	protein	1	0	18.4070410865406	0.380559223857192
O14548	protein	3	0	18.585995743386	1.04865581616715
O14558	protein	15	0	18.8722698888489	4.50354685525526
O14561	protein	14	0	17.6340686826677	2.98931438602236
O14562	protein	15	0	18.0473649382806	3.60837969071051
O14576	protein	15	0	18.1266791221001	0.118955477756781
O14578	protein	15	0	18.6633995718658	3.25435607582778
O14579	protein	3	0	18.1665782304459	1.25639831108136
O14593	protein	2	0	17.8930194211533	0.490093396053889
O14594	protein	13	0	19.0178432789464	2.91088939259282
O14595	protein	15	0	18.0165906220828	3.10882780008913
O14602	protein	15	0	18.7799437695889	5.31125376092909
O14610	protein	15	0	19.1586767657993	3.0726150529005
O14613	protein	15	0	18.8940385632159	3.45292179357584
O14617	protein	15	0	18.2129557772134	3.83949389430452
O14618	protein	4	0	18.971129436049	1.85656741084777
O14625	protein	15	0	19.1589969499719	3.05972291976264
O14633	protein	3	0	19.0193147911944	0.743632055902163
O14638	protein	15	0	19.1625122935852	3.15013859620121
O14639	protein	15	0	17.5320207428298	4.27351153744048
O14640	protein	15	0	17.9478392712216	4.01508809057713
O14641	protein	15	0	15.9793491006598	4.01504391519501
O14645	protein	15	0	18.709021905795	0.0702250248508429
O14646	protein	15	0	18.5477384844149	5.46826143487451
O14647	protein	15	0	18.9036680138213	5.53423718582891
O14649	protein	15	0	19.0145245175084	3.66797507099943
O14653	protein	3	0	18.4268950612771	1.31717933039337
O14654	protein	15	0	16.5472764351101	4.75400351797051
O14656	protein	3	0	18.0340468607605	1.21900189643173
O14657	protein	4	0	18.6168515305777	1.66080466142482
O14662	protein	3	0	18.6098459743106	1.31448172867282
O14669	protein	6	0	19.2220542364044	1.98320392564269
O14672	protein	4	0	18.0643017317538	1.74615314544145
O14678	protein	3	0	18.7055172147596	0.570098277873125
O14681	protein	3	0	18.9975773663087	0.96135682026673
O14682	protein	15	0	18.8780997550301	5.19422663843232
O14684	protein	3	0	19.3427465483085	0.946650119628296
O14686	protein	15	0	18.2158103237521	5.35742850267657
O14709	protein	4	0	18.6097081236096	1.82145214514486
O14713	protein	3	0	18.6649670378627	1.25993436401862
O14727	protein	15	0	18.0091231089438	4.46583849849696
O14730	protein	3	0	18.4169334321164	0.655619325537571
O14732	protein	6	0	18.6790945550089	2.02003974994322
O14733	protein	15	0	17.6282572260903	3.785130832195
O14734	protein	15	0	18.8793672666594	3.52466865366919
O14735	protein	15	0	18.3836900359609	4.524888108994
O14737	protein	15	0	18.7210699795225	6.02455215574748
O14744	protein	15	0	15.6949543073297	6.13620652045328
O14745	protein	15	0	16.898163755978	4.54089654907148
O14746	protein	15	0	17.0517251015854	5.05248233286757
O14753	protein	7	0	19.3376629221378	2.15541446405579
O14756	protein	15	0	18.7091468487119	3.06402089113645
O14757	protein	15	0	16.9429340053818	5.0690543340431
O14763	protein	15	0	17.3343855764135	4.46803877745283
O14764	protein	3	0	18.5283512901521	1.41299382071254
O14770	protein	15	0	18.4292053733677	4.17659025330885
O14771	protein	4	0	18.828161256206	1.81960900034108
O14773	protein	3	0	18.4354497137976	1.1588951246302
O14775	protein	15	0	18.4181006971362	5.00950548349777
O14776	protein	15	0	17.2849563921283	5.39364461158811
O14777	protein	15	0	16.8489558037315	4.03323249904174
O14782	protein	15	0	18.903255727689	0.0273050423928475
O14786	protein	3	0	17.212851425383	1.29497466593568
O14787	protein	7	0	17.4844391825792	2.09905673962428
O14788	protein	3	0	18.8837910737746	1.3266078423841
O14791	protein	3	0	19.3045351831188	0.594735370876412
O14793	protein	15	0	19.1199977366337	4.99970257741876
O14795	protein	13	0	18.7835481626294	2.90300507992149
O14796	protein	15	0	18.4788964447133	4.70836363919672
O14798	protein	15	0	19.1631501346421	4.46831071590416
O14802	protein	15	0	17.3001919903215	6.12607399618491
O14807	protein	15	0	18.8291602023993	3.71574066625076
O14810	protein	13	0	18.8814762579467	2.90172594630334
O14813	protein	15	0	19.1589169134432	5.20084764898868
O14817	protein	4	0	18.8959095061445	1.74511673413768
O14818	protein	3	0	16.5430188903027	0.73084741326978
O14827	protein	15	0	18.6518298906616	5.41800490672767
O14828	protein	15	0	18.2962072382391	4.63706849258377
O14829	protein	15	0	19.0978800011416	4.30294747633609
O14830	protein	15	0	18.6191759603238	4.40631356313134
O14832	protein	3	0	18.7676388890683	0.677255554911714
O14836	protein	15	0	17.9146474444511	4.41743526436345
O14862	protein	10	0	15.8897631666045	2.56858213470183
O14863	protein	15	0	18.5216047648191	3.20377671664796
O14867	protein	15	0	17.559685645228	5.95380960690581
O14874	protein	15	0	18.0772293207874	4.78164433886138
O14879	protein	15	0	17.3309689473668	5.82002502351212
O14880	protein	3	0	17.7595795990194	1.04472982475737
O14893	protein	15	0	17.4814948927283	5.93292742442955
O14896	protein	15	0	19.087023650855	4.98748360657326
O14901	protein	15	0	18.9879536896427	6.02048535384799
O14905	protein	3	0	19.0102679477738	1.05879970022168
O14907	protein	15	0	18.9872898669581	0.120833044639091
O14908	protein	3	0	17.5896452097153	1.48328606974661
O14910	protein	15	0	18.1255665534117	3.07300154083952
O14920	protein	15	0	15.7169404451902	4.94386407389916
O14921	protein	15	0	19.0919106236414	5.09982115951794
O14924	protein	15	0	18.7645686708684	3.67997970695015
O14925	protein	3	0	18.4011266346192	0.956349839121777
O14926	protein	15	0	19.1947710869269	0.272454245367857
O14929	protein	11	0	17.9209375211553	2.64374676439236
O14931	protein	3	0	19.008411655769	0.816586086372991
O14933	protein	15	0	18.3356650047664	5.22848912847947
O14936	protein	15	0	17.0042132263014	3.1227661203328
O14939	protein	15	0	17.8314845963022	4.59230046420322
O14944	protein	15	0	18.9073710359281	4.7020182172963
O14948	protein	15	0	19.0930218930068	5.44763652018629
O14949	protein	3	0	17.6016838000063	1.04307707249327
O14950	protein	15	0	17.3440841723834	4.24062183053063
O14958	protein	13	0	17.2818815008341	2.86567996075817
O14960	protein	15	0	19.2175327382096	5.59683769142581
O14964	protein	15	0	15.1648760953235	3.99022415499859
O14965	protein	15	0	15.2976671453846	5.093662472707
O14966	protein	3	0	18.6027914914754	1.12768697695457
O14967	protein	3	0	18.3280415647306	1.27743224337847
O14972	protein	15	0	18.657762759699	3.92937137989343
O14974	protein	15	0	16.629841973995	6.22056338979813
O14976	protein	15	0	16.2534970080978	0.0959671383635312
O14977	protein	15	0	18.8256038963467	3.63961673582686
O14978	protein	15	0	16.9684537040277	5.12577837334193
O14979	protein	15	0	16.6060737947928	5.89241759033994
O14980	protein	15	0	15.3300795843255	3.78065022718025
O14981	protein	15	0	17.814361284368	3.16582752158525
O14983	protein	3	0	17.7675444802987	1.47339940474321
O14994	protein	13	0	19.2454656377685	2.90496690108339
O15013	protein	15	0	18.1939939282212	4.93152101807724
O15014	protein	15	0	18.5595424392459	3.8568207635181
O15018	protein	15	0	19.1016989131011	5.20635007846045
O15020	protein	15	0	17.9597151873691	0.0306314876611366
O15027	protein	15	0	15.3371432565386	0.103258759726065
O15031	protein	3	0	17.9704152335335	1.2937185766211
O15037	protein	15	0	19.1001730804694	5.62412566802187
O15040	protein	4	0	18.8853663212895	1.57332711762321
O15041	protein	13	0	19.4094204434083	2.83339862450769
O15042	protein	15	0	17.685608424723	5.4488955692341
O15047	protein	15	0	17.7496151168398	5.35902284808113
O15049	protein	15	0	18.562869187185	3.53882899147167
O15054	protein	11	0	19.1037297778417	2.63596550465382
O15055	protein	15	0	18.5634466352557	5.31524177083065
O15056	protein	15	0	18.6335500392479	4.77388086387562
O15060	protein	10	0	19.0969442891617	2.52251092538116
O15061	protein	15	0	18.4167665698033	4.70136343967775
O15062	protein	15	0	18.522807445134	0.253738618207624
O15063	protein	15	0	18.7536292710772	4.01171186007807
O15066	protein	3	0	18.7704646776279	1.39964168808499
O15067	protein	15	0	17.5380130543138	3.69566823071262
O15068	protein	3	0	18.9989849112576	0.958352475685678
O15069	protein	3	0	19.1050814227839	1.14760017613024
O15078	protein	15	0	17.0989493921474	3.36190837209768
O15079	protein	15	0	19.2417118423954	3.52787232603891
O15083	protein	15	0	18.5826028186784	3.62438303082071
O15084	protein	10	0	16.7988845918595	2.52470352954095
O15085	protein	15	0	17.5686126286846	3.25763795879707
O15090	protein	13	0	18.9425831159633	2.86391174613144
O15105	protein	15	0	17.3669877745487	5.20406648915592
O15111	protein	15	0	16.0718878056325	4.94424727920654
O15116	protein	15	0	17.9099729520549	5.37568573614535
O15117	protein	15	0	18.707646512736	4.6766189017639
O15118	protein	3	0	18.3661226190802	1.34240977884325
O15119	protein	15	0	18.8272724739136	5.90226632233953
O15120	protein	13	0	18.9531374630568	2.85872895173847
O15121	protein	3	0	18.3405355789452	1.35521704567171
O15123	protein	3	0	18.8451196350708	1.28548032204627
O15126	protein	15	0	18.0364814269188	3.13777695955897
O15127	protein	15	0	18.822816793949	3.13785083048085
O15131	protein	15	0	18.5420055228865	5.26952257580627
O15143	protein	15	0	16.9479469239092	0.0229429799857663
O15144	protein	15	0	17.0664433367958	6.22371774271122
O15145	protein	15	0	17.2254129948039	6.22535594057259
O15146	protein	3	0	18.8970511565214	1.44762688580173
O15151	protein	15	0	17.0600704386208	5.06898600352607
O15155	protein	3	0	17.7605387075042	1.31720589677545
O15160	protein	15	0	16.6170370115518	6.12964378255369
O15162	protein	3	0	16.3327076542618	1.39391615168131
O15164	protein	15	0	17.3617847140576	5.18319189698594
O15165	protein	15	0	17.5697712229735	4.01867674551261
O15169	protein	15	0	16.9350059510464	3.79416084728386
O15173	protein	3	0	18.6194490713192	1.28713625397413
O15178	protein	11	0	19.4361098404287	2.67871234459897
O15182	protein	15	0	18.6054253939068	4.31239328337859
O15194	protein	15	0	19.0405042727231	3.10872795522322
O15195	protein	15	0	19.1085367798236	4.80541309801171
O15197	protein	15	0	19.0404142739695	4.3304534593113
O15198	protein	2	0	16.9795920775115	0.46103949385366
O15205	protein	15	0	17.3334105753628	5.76554957343842
O15209	protein	2	0	19.0538252650485	0.461524972878937
O15211	protein	15	0	19.1097979873917	3.13939809833469
O15212	protein	15	0	17.6057891487615	6.09639189396886
O15213	protein	15	0	16.6090755830647	5.62103812915432
O15217	protein	3	0	19.1103020298224	0.740301906527176
O15218	protein	3	0	18.8349126275973	1.32433336639384
O15226	protein	15	0	17.7107602877208	5.53996011996256
O15229	protein	15	0	19.2473739820552	3.44967509834158
O15230	protein	4	0	18.2706915487689	1.77104225097634
O15231	protein	15	0	19.0470526171116	5.40209514595803
O15232	protein	15	0	18.8449012112381	3.93370811849979
O15234	protein	15	0	17.7405296626276	5.91264903865394
O15235	protein	15	0	18.5428896376126	5.9903980645688
O15244	protein	4	0	19.4235002470273	1.74626695129048
O15254	protein	15	0	18.9132065315659	6.09162630779889
O15259	protein	15	0	18.352876940028	4.61151014070606
O15260	protein	3	0	18.0809592156699	1.27435801889563
O15263	protein	3	0	19.4228224715963	1.34922844454118
O15264	protein	15	0	18.6578942062488	3.8011990895749
O15265	protein	15	0	18.104418900151	5.14418755547123
O15269	protein	3	0	18.2541656126685	0.797225190522022
O15270	protein	3	0	18.8351332218349	1.3679366041648
O15273	protein	15	0	17.9924976297184	4.99936192490121
O15287	protein	3	0	17.7509063934747	0.562718569740733
O15294	protein	15	0	16.0735868825851	6.07038825718568
O15296	protein	13	0	19.0257275708241	2.89057750727171
O15297	protein	15	0	18.621631304974	5.26464461532207
O15304	protein	15	0	18.7334640124435	4.47676409542692
O15305	protein	15	0	19.1526544437541	5.00636223013713
O15315	protein	3	0	18.7274700560727	0.601577441620295
O15335	protein	4	0	19.2352017210698	1.92221394365143
O15342	protein	3	0	18.7915249674256	1.16751080396079
O15344	protein	15	0	17.7851611387726	4.48417417897714
O15347	protein	7	0	18.2772269539353	2.26588637469541
O15350	protein	15	0	17.2674069295666	5.0900397147371
O15353	protein	15	0	18.1392765411652	5.23116431523171
O15354	protein	15	0	16.9063851192409	3.07986173234026
O15355	protein	7	0	16.50497939221	2.24536305209446
O15357	protein	15	0	16.8738594012708	4.73335992100938
O15360	protein	15	0	17.4615006633875	5.3085444868244
O15371	protein	15	0	17.4840190948168	5.7722590502246
O15372	protein	15	0	17.0771858322738	5.77225748096763
O15379	protein	15	0	15.3580426436673	5.339027908401
O15381	protein	15	0	18.0123658116006	5.61617640433862
O15382	protein	15	0	18.7539878656056	0.321207401861383
O15389	protein	15	0	18.7130124334942	4.14637440422806
O15392	protein	15	0	17.402222038212	4.22090976404517
O15393	protein	3	0	16.6317976396787	1.27800081034443
O15394	protein	15	0	19.2359436241587	5.85503017236193
O15397	protein	7	0	17.3584596665827	2.10303309615834
O15400	protein	15	0	16.4893532086018	3.13582474512476
O15403	protein	13	0	19.010731488239	2.89490046387626
O15409	protein	15	0	18.1952414800596	3.85350573008974
O15431	protein	15	0	18.9773756211675	3.14770602946304
O15432	protein	3	0	18.8410711286086	0.813627122976673
O15439	protein	15	0	18.6311235309167	3.06271897239134
O15442	protein	1	0	18.3051926289366	0.368013526547953
O15444	protein	3	0	19.153861784043	0.821702488081381
O15446	protein	15	0	17.7684960592763	4.24853192869626
O15455	protein	15	0	18.6927732818035	4.42344576852141
O15457	protein	15	0	18.9204284717727	6.09412062015108
O15460	protein	15	0	16.2897752529322	0.106155858633166
O15466	protein	3	0	19.3755037746445	0.982519137307848
O15479	protein	15	0	17.8128452987764	5.65795783556713
O15480	protein	15	0	19.2325263489669	6.19668676763049
O15481	protein	15	0	18.6231288604894	4.03855674776583
O15482	protein	3	0	18.1170707444997	1.32272273920104
O15484	protein	15	0	19.1381343719399	3.52372871946692
O15488	protein	15	0	18.6039013402453	0.143046302177292
O15492	protein	15	0	18.9208338092621	3.77330494104544
O15496	protein	4	0	17.1434756447086	1.77330395633332
O15498	protein	15	0	18.051925221467	3.13676432280238
O15503	protein	3	0	18.521454329044	1.17523222858838
O15511	protein	15	0	17.2936180932099	6.22680263574103
O15514	protein	15	0	17.4031328597436	4.21139324853253
O15516	protein	15	0	18.2662464400489	5.1925250795094
O15519	protein	15	0	17.9970590569838	4.46784177437075
O15520	protein	15	0	18.9495002894151	3.04599759502837
O15523	protein	15	0	18.9145327260837	6.13302585607358
O15524	protein	15	0	15.8795290262708	4.68441467954951
O15525	protein	15	0	18.7330980559115	5.21904095547845
O15527	protein	10	0	19.0954112519212	2.56559239441846
O15530	protein	15	0	16.1086227997445	3.66714606582558
O15533	protein	15	0	18.8234864002116	3.21796934133441
O15534	protein	3	0	17.9743017370204	1.37029582556144
O15535	protein	4	0	18.9176881809915	1.82205991021514
O15539	protein	15	0	19.0321906372317	3.77041485233176
O15541	protein	15	0	18.6401261535525	5.51584908407447
O15547	protein	15	0	19.1440811913053	4.9313585183262
O15550	protein	15	0	18.381100253301	5.35680952265157
O15551	protein	15	0	19.100003401146	4.03066939898104
O15553	protein	15	0	19.0913117410532	4.4771161506321
O15554	protein	15	0	19.0300105622629	4.30362599074819
O43143	protein	15	0	16.347054068583	5.54141744296149
O43147	protein	3	0	19.0949849950005	1.36806717239693
O43148	protein	15	0	18.5298444183029	5.38032174578874
O43149	protein	15	0	17.0282484887588	0.276612261105614
O43150	protein	15	0	18.6315283539841	4.75763701804347
O43151	protein	15	0	18.9678467497013	5.65595974261133
O43155	protein	3	0	19.37414641586	1.04962995029843
O43156	protein	15	0	17.6934931833175	4.10426895300297
O43157	protein	15	0	18.2049610242872	3.25708676790629
O43159	protein	15	0	15.6469054013508	5.62080837984748
O43164	protein	2	0	18.4759105352357	0.473173272185884
O43166	protein	15	0	18.1161722778983	3.64471003891027
O43167	protein	3	0	17.655214020955	1.5199823734008
O43169	protein	3	0	18.5072123809542	1.09756805360615
O43172	protein	15	0	16.2577500712658	3.41288233051751
O43173	protein	3	0	18.7316329024912	1.4057900024898
O43175	protein	15	0	17.5324213381196	5.53355403089257
O43181	protein	3	0	17.2537779598247	1.05433145536251
O43184	protein	15	0	18.4754382679427	4.77754140666034
O43186	protein	6	0	18.3929586574158	2.04066203408487
O43187	protein	15	0	17.9667742887722	4.42363514071808
O43189	protein	10	0	17.5659040627748	2.5990130295866
O43194	protein	15	0	19.3801437772356	3.76690050756319
O43196	protein	15	0	19.0339131991706	3.9066749544893
O43236	protein	15	0	18.5956873938598	3.45461065973282
O43237	protein	15	0	17.938504938036	5.80706375454741
O43240	protein	4	0	18.605563830282	1.91702852441563
O43242	protein	3	0	16.4596757900228	0.732529509164757
O43246	protein	15	0	19.3818141093762	4.69546745732611
O43247	protein	15	0	19.048392925606	3.06025455439883
O43251	protein	3	0	17.0262672504445	0.556215994291449
O43252	protein	15	0	17.6157957348249	4.13266192598049
O43255	protein	15	0	17.6001867993468	5.2252171622443
O43257	protein	9	0	18.4732314296521	2.45098012727587
O43264	protein	3	0	17.7287269848953	0.892585608448885
O43272	protein	15	0	19.1199145493979	4.83460319819425
O43278	protein	15	0	19.1132372749743	3.48480839328386
O43280	protein	15	0	19.1422926820072	0.143259240785056
O43281	protein	15	0	18.6573683173861	4.74857691532091
O43283	protein	15	0	18.9860558947959	4.76672401046732
O43290	protein	15	0	17.1866858689639	5.40751098758147
O43291	protein	15	0	16.270402858962	4.2874763091739
O43292	protein	3	0	18.0980330517693	1.35181113608644
O43293	protein	15	0	17.8720633920615	0.0339983685518043
O43294	protein	15	0	18.3680507951297	4.74943104221483
O43295	protein	15	0	18.1912856017289	4.02573735744478
O43296	protein	4	0	18.3537654096165	1.66309129157176
O43298	protein	6	0	18.490132042208	2.01299628908301
O43300	protein	4	0	18.8957017946467	1.92202727437986
O43301	protein	7	0	18.1224448259509	2.11754465424501
O43306	protein	7	0	18.4227563149719	2.1407113388743
O43307	protein	15	0	18.8953901472919	3.61529576741146
O43309	protein	3	0	17.8076738623421	1.46773088312154
O43310	protein	15	0	18.984249681036	3.34529872130293
O43312	protein	15	0	19.2369813738751	3.20528429272987
O43313	protein	15	0	19.1175825209641	0.0409794294683641
O43318	protein	15	0	15.657212643951	4.90653811528729
O43323	protein	4	0	18.8185656149656	1.71534696682151
O43324	protein	15	0	17.6205785931988	5.8013559298594
O43325	protein	14	0	19.2131426332409	2.98933776568028
O43347	protein	3	0	19.0307377768444	0.956569228652406
O43353	protein	15	0	17.0645356855959	4.46230353183206
O43365	protein	15	0	18.9509763981246	3.46847241992551
O43379	protein	15	0	17.8258090175104	3.75946900059875
O43390	protein	15	0	16.1844159168586	5.83808890773519
O43395	protein	15	0	16.5301375126285	5.40768520828905
O43396	protein	3	0	18.2206851420298	0.734074336385337
O43399	protein	15	0	17.309224250297	0.258673931039765
O43402	protein	3	0	18.2681815000471	1.24691328854216
O43422	protein	15	0	18.1573436931964	3.53078226179302
O43424	protein	15	0	18.8556568923194	3.05111306857492
O43426	protein	15	0	18.4765398816798	6.27665271863875
O43427	protein	15	0	18.5116276309253	3.96530811004845
O43432	protein	15	0	18.0916065751311	5.76964058744574
O43435	protein	6	0	19.3655724248696	1.99821787569104
O43439	protein	15	0	18.6977132802877	5.15198535790383
O43447	protein	15	0	18.4329894519414	5.37371604592273
O43448	protein	15	0	19.0208759276633	4.76711737758379
O43462	protein	3	0	19.1369898740721	1.23090486045547
O43463	protein	11	0	15.1773210290488	2.64718030937403
O43464	protein	6	0	16.1248888679936	1.97834755066409
O43474	protein	15	0	18.6821788352986	5.36259155726698
O43482	protein	15	0	17.8686237712233	3.57517282869163
O43488	protein	15	0	18.5436258092144	6.27175379419038
O43490	protein	15	0	19.1517681428069	5.28966785070194
O43491	protein	9	0	17.2292052798004	2.34735434923009
O43493	protein	3	0	16.7574777493043	1.25658891367693
O43502	protein	3	0	18.464514727633	0.601296169271009
O43504	protein	15	0	17.1075251951099	5.17690413571352
O43505	protein	3	0	17.3368189695684	1.30724525936438
O43508	protein	15	0	18.904595042805	4.46087343887622
O43513	protein	15	0	17.4823369944946	4.21590493017933
O43516	protein	15	0	18.6135608497466	4.60143774132692
O43520	protein	15	0	19.2079711968067	3.21199972317202
O43521	protein	2	0	17.648452706581	0.530425310573808
O43524	protein	15	0	17.5585154180145	5.1154637869129
O43525	protein	15	0	19.0411340395723	4.43016908482255
O43526	protein	15	0	18.8995375602633	4.43023628970366
O43529	protein	4	0	18.5467118843889	1.61394483209788
O43541	protein	15	0	18.2180475362062	5.2038738732486
O43542	protein	1	0	15.5604268632467	0.415323025405197
O43548	protein	15	0	18.7043881195553	3.31796374542446
O43557	protein	15	0	18.8610458349461	4.470846784778
O43559	protein	15	0	18.7584000959107	4.62921715706333
O43561	protein	15	0	17.9691164021727	4.66596100634875
O43566	protein	15	0	18.7586380466797	3.76780465091681
O43567	protein	15	0	18.0751251864562	4.48892366391224
O43570	protein	3	0	19.3689587508137	0.939127317149065
O43572	protein	15	0	18.9335193868632	3.8901833017094
O43581	protein	15	0	19.1473249352942	5.65545628358285
O43583	protein	15	0	17.5435739862283	5.32962176469809
O43586	protein	15	0	17.5388093499878	4.73527343009009
O43592	protein	15	0	18.1397157155243	4.3811172335469
O43593	protein	15	0	18.9074737041205	5.18061325189101
O43597	protein	15	0	17.9536627208478	4.55291482821258
O43598	protein	15	0	19.2107883499066	3.46532999005724
O43602	protein	13	0	18.0170864988773	2.91424432489712
O43603	protein	4	0	19.3683084153482	1.78889060370783
O43609	protein	3	0	18.358372895897	1.38441291443762
O43610	protein	15	0	19.3687636941345	3.13737775545614
O43615	protein	3	0	17.9217550857569	1.03374664951719
O43617	protein	15	0	18.1699929001169	3.18086904170039
O43623	protein	15	0	18.9672663430524	4.94744538430762
O43633	protein	3	0	18.2920620687915	1.11009597949333
O43638	protein	15	0	16.6869250146651	4.17919398614311
O43639	protein	15	0	15.6699505304075	3.96774596860777
O43660	protein	15	0	17.6412862983008	5.39681477917873
O43663	protein	9	0	17.9706747995146	2.32936089575015
O43665	protein	15	0	18.9149404358814	3.76970418772216
O43670	protein	15	0	18.9765130651029	5.44700636667579
O43674	protein	3	0	17.2798263607353	1.0203827781608
O43678	protein	3	0	17.6463081176435	1.05504980196512
O43679	protein	15	0	19.041763414026	5.16227279047593
O43680	protein	15	0	19.1071897537729	5.17561100473289
O43681	protein	2	0	18.2221025436998	0.492163536495878
O43683	protein	15	0	17.6150578962164	3.81382597463826
O43684	protein	15	0	17.1487595330091	6.04186500852232
O43687	protein	15	0	18.3394552569063	3.89072815026041
O43688	protein	12	0	19.1949255720553	2.79258199259875
O43699	protein	15	0	19.3922233347094	4.14670287921728
O43707	protein	15	0	16.8860846761913	0.0666449016095206
O43708	protein	7	0	19.1227390791061	2.18893176251577
O43709	protein	15	0	19.0478570156049	5.92049038322851
O43711	protein	15	0	19.1106379184314	5.97801813312317
O43715	protein	7	0	18.9284039247097	2.23103564451184
O43716	protein	3	0	18.7224272277706	1.09424469891089
O43719	protein	15	0	18.0235108420259	3.41891387065722
O43731	protein	15	0	18.4385574677173	3.08424368757461
O43734	protein	15	0	18.4576470684108	4.46978739334417
O43736	protein	4	0	18.6767751486853	1.61440650574783
O43739	protein	15	0	18.6801236951999	4.04142352478457
O43741	protein	6	0	16.4916003752908	2.02808624993735
O43745	protein	15	0	19.0287366755846	4.5428131042219
O43747	protein	15	0	17.7211135379938	0.113589713528056
O43752	protein	3	0	16.9138014595329	1.31731159722693
O43759	protein	3	0	19.1042368566727	0.979230888257172
O43760	protein	3	0	17.9552451248426	0.887034873599513
O43761	protein	3	0	19.0353615026862	0.824405571039775
O43763	protein	15	0	18.9256852142739	5.9781797794943
O43765	protein	4	0	16.2246761939204	1.78867574459727
O43768	protein	15	0	18.1776339612157	3.47521372900336
O43776	protein	15	0	17.5577345126721	3.28931047897687
O43791	protein	15	0	16.9967535676171	5.22295662306249
O43795	protein	15	0	17.2139499584006	0.00567980185976967
O43805	protein	15	0	18.5160236653709	4.20476893741031
O43808	protein	3	0	18.6844858808621	0.907800431135747
O43809	protein	15	0	17.2404974502173	5.94795852164443
O43813	protein	15	0	18.4090609525896	4.29612142698982
O43815	protein	15	0	16.9086157443875	4.15847088215415
O43818	protein	15	0	18.4254070654125	5.46662501600958
O43820	protein	15	0	19.2045343067604	3.91502052567191
O43822	protein	15	0	18.1977319707647	3.65767323976541
O43823	protein	15	0	17.4873749152128	5.35542010814242
O43825	protein	3	0	19.054269245984	1.2289517863153
O43827	protein	3	0	18.6872984661779	1.34618025720897
O43829	protein	3	0	18.4082198325393	1.52479732192645
O43837	protein	3	0	18.7232899826361	1.09831976681448
O43847	protein	15	0	17.2859792793145	6.21266949120199
O43852	protein	15	0	16.1828935337368	0.260543032706061
O43854	protein	4	0	18.8621201820056	1.81672220441885
O43865	protein	9	0	17.1696229461715	2.38252401686825
O43889	protein	3	0	17.4558997477228	0.97915672897421
O43896	protein	15	0	17.951548985292	3.64988754041018
O43897	protein	15	0	19.0439182969981	3.91325092562594
O43900	protein	15	0	17.1340132709676	3.71786115276747
O43913	protein	15	0	18.1179684126416	3.03666113384833
O43914	protein	15	0	18.8181170798738	3.4860615080812
O43915	protein	1	0	18.7223039168982	0.419455408983723
O43918	protein	15	0	18.1016870499122	5.42735387606702
O43920	protein	3	0	17.1256603502782	1.01900753210655
O43921	protein	4	0	19.1186659180509	1.74591326935394
O43924	protein	15	0	18.0369676368007	3.32924070548851
O43927	protein	15	0	19.2008553552404	4.52838503059318
O43929	protein	15	0	18.0881469267778	3.03657177239695
O43933	protein	15	0	18.8227051497367	4.10702426478686
O43934	protein	15	0	19.1666510790246	0.100207536096177
O60216	protein	15	0	16.9912935488626	0.188083531171446
O60218	protein	15	0	18.6161668555633	3.35289289724374
O60220	protein	1	0	18.6403936591182	0.416886677365915
O60224	protein	15	0	19.3852744600639	5.16047405059271
O60225	protein	15	0	19.1990877644799	3.89494140388946
O60229	protein	15	0	18.9374138051512	6.16933752151479
O60231	protein	15	0	18.2247295959221	5.42302694342422
O60232	protein	3	0	16.1737107340386	0.660944819940786
O60234	protein	7	0	19.1691896205573	2.24432636243243
O60237	protein	15	0	18.4664229794791	6.21962392973411
O60238	protein	2	0	18.3664734704245	0.533091879807326
O60239	protein	3	0	18.499246726612	0.661653723635265
O60240	protein	2	0	19.0963483844568	0.459877606900652
O60244	protein	15	0	17.1440641102132	4.21554040850991
O60245	protein	15	0	17.8564920147463	3.47984812476229
O60248	protein	15	0	18.4046794598567	5.97534070396863
O60256	protein	15	0	17.2506065254766	4.60565247414896
O60259	protein	2	0	18.8229284258229	0.445039192497149
O60260	protein	2	0	13.940359320434	0.512742724013825
O60262	protein	15	0	18.7307772472006	3.77024483821007
O60264	protein	15	0	16.3431615743245	5.4699343490441
O60269	protein	3	0	18.9239696719092	1.3939821554269
O60271	protein	7	0	17.0021842312902	2.09274800231796
O60282	protein	15	0	18.2835299588502	3.63962279785436
O60285	protein	15	0	18.5243087846049	6.21968567823822
O60291	protein	4	0	18.3760744336691	1.6903735587132
O60293	protein	15	0	16.5827588377633	5.98193563741913
O60294	protein	15	0	18.7127634868485	6.01358209647909
O60296	protein	15	0	17.8645960204746	3.63862266163756
O60303	protein	15	0	18.9629026300828	4.05628880432179
[truncated: 14,626 more rows]
