# Supplementary material for: A Map of the Lipid–Metabolite–Protein Network to Aid Multi-Omics Integration
Source: Biomolecules. 2025 Mar 26;15(4):484. doi: 10.3390/biom15040484 (PMC12024871; doi:10.3390/biom15040484)
Supplement: Supplementary file 1 [file biomolecules-15-00484-s001.zip › SupplTableS2_edges.csv]

id1	category1	id2	category2	edge_category
A0A0B4J2D5	protein	O14561	protein	HIPPIE
A0A0B4J2D5	protein	O75306	protein	HIPPIE
A0A0B4J2D5	protein	O75390	protein	HIPPIE
A0A0B4J2D5	protein	O94925	protein	HIPPIE
A0A0B4J2D5	protein	P08559	protein	HIPPIE
A0A0B4J2D5	protein	P13073	protein	HIPPIE
A0A0B4J2D5	protein	P20674	protein	HIPPIE
A0A0B4J2D5	protein	P29084	protein	HIPPIE
A0A0B4J2D5	protein	P30038	protein	HIPPIE
A0A0B4J2D5	protein	P34897	protein	HIPPIE
A0A0B4J2D5	protein	P48735	protein	HIPPIE
A0A0B4J2D5	protein	Q07021	protein	HIPPIE
A0A0B4J2D5	protein	Q10713	protein	HIPPIE
A0A0B4J2D5	protein	Q13011	protein	HIPPIE
A0A0B4J2D5	protein	Q15118	protein	HIPPIE
A0A0B4J2D5	protein	Q16836	protein	HIPPIE
A0A0B4J2D5	protein	Q5JTZ9	protein	HIPPIE
A0A0B4J2D5	protein	Q9BX68	protein	HIPPIE
A0A0B4J2D5	protein	Q9H2U2	protein	HIPPIE
A0A0B4J2D5	protein	Q9NWU5	protein	HIPPIE
A0A0B4J2D5	protein	Q9Y2S7	protein	HIPPIE
A0A0B4J2D5	protein	Q9Y696	protein	HIPPIE
A0A0B4J2D5	protein	P11182	protein	HIPPIE
A0A0B4J2D5	protein	Q96DP5	protein	HIPPIE
A0AV02	protein	Q8N5V2	protein	HIPPIE
A0AV96	protein	O00425	protein	HIPPIE
A0AV96	protein	O00443	protein	HIPPIE
A0AV96	protein	P42694	protein	HIPPIE
A0AV96	protein	Q13315	protein	HIPPIE
A0AV96	protein	Q14671	protein	HIPPIE
A0AV96	protein	Q15717	protein	HIPPIE
A0AV96	protein	Q6P1W5	protein	HIPPIE
A0AV96	protein	Q8TB72	protein	HIPPIE
A0AV96	protein	Q92900	protein	HIPPIE
A0AV96	protein	Q99700	protein	HIPPIE
A0AV96	protein	Q9NZB2	protein	HIPPIE
A0AV96	protein	Q9Y6M1	protein	HIPPIE
A0AV96	protein	Q71RC2	protein	HIPPIE
A0AVF1	protein	P08151	protein	HIPPIE
A0AVF1	protein	P52790	protein	HIPPIE
A0AVF1	protein	Q13099	protein	HIPPIE
A0AVF1	protein	Q86VQ0	protein	HIPPIE
A0AVF1	protein	Q86WT1	protein	HIPPIE
A0AVF1	protein	Q8IY31	protein	HIPPIE
A0AVF1	protein	Q8N4P2	protein	HIPPIE
A0AVF1	protein	Q8WYA0	protein	HIPPIE
A0AVF1	protein	Q96LB3	protein	HIPPIE
A0AVF1	protein	Q9BW83	protein	HIPPIE
A0AVF1	protein	Q9H7X7	protein	HIPPIE
A0AVF1	protein	Q9NQC8	protein	HIPPIE
A0AVF1	protein	Q9NWB7	protein	HIPPIE
A0AVF1	protein	Q9P2H3	protein	HIPPIE
A0AVF1	protein	Q9UG01	protein	HIPPIE
A0AVF1	protein	Q9Y366	protein	HIPPIE
A0AVF1	protein	Q9Y547	protein	HIPPIE
A0AVI4	protein	P04439	protein	HIPPIE
A0AVI4	protein	Q9BUN8	protein	HIPPIE
A0AVK6	protein	P51957	protein	HIPPIE
A0AVK6	protein	Q6PID6	protein	HIPPIE
A0AVK6	protein	Q96AV8	protein	HIPPIE
A0AVT1	protein	O14933	protein	HIPPIE
A0AVT1	protein	O15198	protein	HIPPIE
A0AVT1	protein	O15205	protein	HIPPIE
A0AVT1	protein	O43865	protein	HIPPIE
A0AVT1	protein	O60936	protein	HIPPIE
A0AVT1	protein	O95221	protein	HIPPIE
A0AVT1	protein	O95302	protein	HIPPIE
A0AVT1	protein	O95747	protein	HIPPIE
A0AVT1	protein	P06865	protein	HIPPIE
A0AVT1	protein	P11216	protein	HIPPIE
A0AVT1	protein	P15374	protein	HIPPIE
A0AVT1	protein	P17812	protein	HIPPIE
A0AVT1	protein	P25791	protein	HIPPIE
A0AVT1	protein	P29084	protein	HIPPIE
A0AVT1	protein	P38919	protein	HIPPIE
A0AVT1	protein	P42331	protein	HIPPIE
A0AVT1	protein	P43353	protein	HIPPIE
A0AVT1	protein	P46926	protein	HIPPIE
A0AVT1	protein	P51114	protein	HIPPIE
A0AVT1	protein	P53609	protein	HIPPIE
A0AVT1	protein	P54725	protein	HIPPIE
A0AVT1	protein	P54727	protein	HIPPIE
A0AVT1	protein	P62837	protein	HIPPIE
A0AVT1	protein	Q00341	protein	HIPPIE
A0AVT1	protein	Q06787	protein	HIPPIE
A0AVT1	protein	Q53GL0	protein	HIPPIE
A0AVT1	protein	Q6IBS0	protein	HIPPIE
A0AVT1	protein	Q71UI9	protein	HIPPIE
A0AVT1	protein	Q86UV5	protein	HIPPIE
A0AVT1	protein	Q8N543	protein	HIPPIE
A0AVT1	protein	Q8WUD1	protein	HIPPIE
A0AVT1	protein	Q8WUM4	protein	HIPPIE
A0AVT1	protein	Q8WVK2	protein	HIPPIE
A0AVT1	protein	Q8WY64	protein	HIPPIE
A0AVT1	protein	Q96Q11	protein	HIPPIE
A0AVT1	protein	Q96QD9	protein	HIPPIE
A0AVT1	protein	Q9H4M9	protein	HIPPIE
A0AVT1	protein	Q9H832	protein	HIPPIE
A0AVT1	protein	Q9NQW7	protein	HIPPIE
A0AVT1	protein	Q9UGP4	protein	HIPPIE
A0AVT1	protein	Q9Y5Y2	protein	HIPPIE
A0AVT1	protein	Q9Y6Q1	protein	HIPPIE
A0FGR8	protein	P01111	protein	HIPPIE
A0FGR8	protein	P01116	protein	HIPPIE
A0FGR8	protein	P02751	protein	HIPPIE
A0FGR8	protein	P03372	protein	HIPPIE
A0FGR8	protein	P13569	protein	HIPPIE
A0FGR8	protein	P62745	protein	HIPPIE
A0FGR8	protein	Q00765	protein	HIPPIE
A0FGR8	protein	Q13286	protein	HIPPIE
A0FGR8	protein	Q14653	protein	HIPPIE
A0FGR8	protein	Q8IWL3	protein	HIPPIE
A0FGR8	protein	Q8TD08	protein	HIPPIE
A0FGR8	protein	Q96RR4	protein	HIPPIE
A0FGR8	protein	Q99442	protein	HIPPIE
A0FGR8	protein	Q9BSJ8	protein	HIPPIE
A0FGR8	protein	Q9BUN8	protein	HIPPIE
A0FGR8	protein	Q9H1X3	protein	HIPPIE
A0FGR8	protein	Q9UMX0	protein	HIPPIE
A0FGR8	protein	A0FGR9	protein	HIPPIE
A0JLT2	protein	O00472	protein	HIPPIE
A0JLT2	protein	O15514	protein	HIPPIE
A0JLT2	protein	O43513	protein	HIPPIE
A0JLT2	protein	O60244	protein	HIPPIE
A0JLT2	protein	O60885	protein	HIPPIE
A0JLT2	protein	O75448	protein	HIPPIE
A0JLT2	protein	O75586	protein	HIPPIE
A0JLT2	protein	O95071	protein	HIPPIE
A0JLT2	protein	O95402	protein	HIPPIE
A0JLT2	protein	P03372	protein	HIPPIE
A0JLT2	protein	P19387	protein	HIPPIE
A0JLT2	protein	P19388	protein	HIPPIE
A0JLT2	protein	P24863	protein	HIPPIE
A0JLT2	protein	P24928	protein	HIPPIE
A0JLT2	protein	P30876	protein	HIPPIE
A0JLT2	protein	P36954	protein	HIPPIE
A0JLT2	protein	P49336	protein	HIPPIE
A0JLT2	protein	P52434	protein	HIPPIE
A0JLT2	protein	P52435	protein	HIPPIE
A0JLT2	protein	P53803	protein	HIPPIE
A0JLT2	protein	P61218	protein	HIPPIE
A0JLT2	protein	P62487	protein	HIPPIE
A0JLT2	protein	P62875	protein	HIPPIE
A0JLT2	protein	Q13148	protein	HIPPIE
A0JLT2	protein	Q13503	protein	HIPPIE
A0JLT2	protein	Q15528	protein	HIPPIE
A0JLT2	protein	Q15648	protein	HIPPIE
A0JLT2	protein	Q6P2C8	protein	HIPPIE
A0JLT2	protein	Q71F56	protein	HIPPIE
A0JLT2	protein	Q71SY5	protein	HIPPIE
A0JLT2	protein	Q86YW9	protein	HIPPIE
A0JLT2	protein	Q8IXW5	protein	HIPPIE
A0JLT2	protein	Q93074	protein	HIPPIE
A0JLT2	protein	Q96G25	protein	HIPPIE
A0JLT2	protein	Q96HR3	protein	HIPPIE
A0JLT2	protein	Q96JH8	protein	HIPPIE
A0JLT2	protein	Q96RN5	protein	HIPPIE
A0JLT2	protein	Q9BTT4	protein	HIPPIE
A0JLT2	protein	Q9BUE0	protein	HIPPIE
A0JLT2	protein	Q9BWU1	protein	HIPPIE
A0JLT2	protein	Q9H204	protein	HIPPIE
A0JLT2	protein	Q9H944	protein	HIPPIE
A0JLT2	protein	Q9NPJ6	protein	HIPPIE
A0JLT2	protein	Q9NVC6	protein	HIPPIE
A0JLT2	protein	Q9NWA0	protein	HIPPIE
A0JLT2	protein	Q9NX70	protein	HIPPIE
A0JLT2	protein	Q9P086	protein	HIPPIE
A0JLT2	protein	Q9UHB7	protein	HIPPIE
A0JLT2	protein	Q9UHV7	protein	HIPPIE
A0JLT2	protein	Q9ULK4	protein	HIPPIE
A0JLT2	protein	Q9Y2X0	protein	HIPPIE
A0JLT2	protein	Q9Y3C7	protein	HIPPIE
A0MZ66	protein	O60831	protein	HIPPIE
A0MZ66	protein	O75915	protein	HIPPIE
A0MZ66	protein	P05413	protein	HIPPIE
A0MZ66	protein	P06276	protein	HIPPIE
A0MZ66	protein	P09493	protein	HIPPIE
A0MZ66	protein	P14625	protein	HIPPIE
A0MZ66	protein	P49327	protein	HIPPIE
A0MZ66	protein	P56539	protein	HIPPIE
A0MZ66	protein	P62508	protein	HIPPIE
A0MZ66	protein	P67936	protein	HIPPIE
A0MZ66	protein	Q01518	protein	HIPPIE
A0MZ66	protein	Q8IV03	protein	HIPPIE
A0MZ66	protein	Q8TBB1	protein	HIPPIE
A0MZ66	protein	Q96CX2	protein	HIPPIE
A0MZ66	protein	Q96EB6	protein	HIPPIE
A0MZ66	protein	Q96KS9	protein	HIPPIE
A0MZ66	protein	Q9GZM8	protein	HIPPIE
A0MZ66	protein	Q9H4P4	protein	HIPPIE
A0MZ66	protein	Q9NP64	protein	HIPPIE
A0MZ66	protein	Q9NZT2	protein	HIPPIE
A0MZ66	protein	Q9UJA5	protein	HIPPIE
A0MZ66	protein	Q9Y5B8	protein	HIPPIE
A0PJW6	protein	O00322	protein	HIPPIE
A0PJW6	protein	O00560	protein	HIPPIE
A0PJW6	protein	O14763	protein	HIPPIE
A0PJW6	protein	P08473	protein	HIPPIE
A0PJW6	protein	P10321	protein	HIPPIE
A0PJW6	protein	P22460	protein	HIPPIE
A0PJW6	protein	P23468	protein	HIPPIE
A0PJW6	protein	P30825	protein	HIPPIE
A0PJW6	protein	P32297	protein	HIPPIE
A0PJW6	protein	P32929	protein	HIPPIE
A0PJW6	protein	P35670	protein	HIPPIE
A0PJW6	protein	P48960	protein	HIPPIE
A0PJW6	protein	Q13061	protein	HIPPIE
A0PJW6	protein	Q15116	protein	HIPPIE
A0PJW6	protein	Q53GT1	protein	HIPPIE
A0PJW6	protein	Q6ZMH5	protein	HIPPIE
A0PJW6	protein	Q86UE6	protein	HIPPIE
A0PJW6	protein	Q8NFQ8	protein	HIPPIE
A0PJW6	protein	Q8WXA8	protein	HIPPIE
A0PJW6	protein	Q92633	protein	HIPPIE
A0PJW6	protein	Q9GZM5	protein	HIPPIE
A0PJW6	protein	Q9H496	protein	HIPPIE
A0PJW6	protein	Q9H8X2	protein	HIPPIE
A0PJW6	protein	Q9UN74	protein	HIPPIE
A0PJW6	protein	Q9Y282	protein	HIPPIE
A0PJW6	protein	Q9Y5I4	protein	HIPPIE
A0PJW6	protein	Q5BVD1	protein	HIPPIE
A0PJW6	protein	P42898	protein	HIPPIE
A0PJW6	protein	Q9P2N5	protein	HIPPIE
A0PJW6	protein	P54707	protein	HIPPIE
A0PJX0	protein	P0CG47	protein	HIPPIE
A0PJX2	protein	P21281	protein	HIPPIE
A0PJX2	protein	P21283	protein	HIPPIE
A0PJX2	protein	P36543	protein	HIPPIE
A0PJX2	protein	Q96M94	protein	HIPPIE
A0PJX2	protein	Q9Y5K8	protein	HIPPIE
A1A4S6	protein	P03372	protein	HIPPIE
A1A4S6	protein	P46013	protein	HIPPIE
A1A4S6	protein	P61586	protein	HIPPIE
A1A4S6	protein	Q02539	protein	HIPPIE
A1A4S6	protein	Q05209	protein	HIPPIE
A1A4S6	protein	Q6P5Z2	protein	HIPPIE
A1A4S6	protein	Q9C009	protein	HIPPIE
A1A4S6	protein	Q9UNA1	protein	HIPPIE
A1A4S6	protein	Q9Y426	protein	HIPPIE
A1A4V9	protein	O95969	protein	HIPPIE
A1A519	protein	O14777	protein	HIPPIE
A1A519	protein	O95292	protein	HIPPIE
A1A519	protein	P14373	protein	HIPPIE
A1A519	protein	P48729	protein	HIPPIE
A1A519	protein	Q8N108	protein	HIPPIE
A1A519	protein	Q8NBT2	protein	HIPPIE
A1A519	protein	Q93009	protein	HIPPIE
A1A519	protein	Q96DF8	protein	HIPPIE
A1A519	protein	Q9HBM1	protein	HIPPIE
A1A519	protein	Q9P0L0	protein	HIPPIE
A1A519	protein	Q8N752	protein	HIPPIE
A1A519	protein	Q2KHR3	protein	HIPPIE
A1A519	protein	Q9NW07	protein	HIPPIE
A1A5C7	protein	O00214	protein	HIPPIE
A1A5C7	protein	P12644	protein	HIPPIE
A1A5C7	protein	P61421	protein	HIPPIE
A1A5C7	protein	Q6UY11	protein	HIPPIE
A1A5C7	protein	Q86VP1	protein	HIPPIE
A1A5C7	protein	Q8IXJ6	protein	HIPPIE
A1A5C7	protein	Q9BVC3	protein	HIPPIE
A1A5C7	protein	Q9UHP7	protein	HIPPIE
A1A5C7	protein	Q9Y5B6	protein	HIPPIE
A1A5C7	protein	Q5T749	protein	HIPPIE
A1A5D9	protein	Q6P597	protein	HIPPIE
A1E959	protein	Q14192	protein	HIPPIE
A1E959	protein	Q9Y2I1	protein	HIPPIE
A1L020	protein	P11940	protein	HIPPIE
A1L020	protein	Q9BS26	protein	HIPPIE
A1L0T0	protein	O75170	protein	HIPPIE
A1L0T0	protein	P00533	protein	HIPPIE
A1L0T0	protein	P01106	protein	HIPPIE
A1L0T0	protein	P03372	protein	HIPPIE
A1L0T0	protein	P16444	protein	HIPPIE
A1L0T0	protein	P34972	protein	HIPPIE
A1L0T0	protein	P52732	protein	HIPPIE
A1L0T0	protein	P83436	protein	HIPPIE
A1L0T0	protein	Q05707	protein	HIPPIE
A1L0T0	protein	Q13144	protein	HIPPIE
A1L0T0	protein	Q13418	protein	HIPPIE
A1L0T0	protein	Q13618	protein	HIPPIE
A1L0T0	protein	Q5VZL5	protein	HIPPIE
A1L0T0	protein	Q6YHU6	protein	HIPPIE
A1L0T0	protein	Q8IWL3	protein	HIPPIE
A1L0T0	protein	Q8N201	protein	HIPPIE
A1L0T0	protein	Q92696	protein	HIPPIE
A1L0T0	protein	Q96BD8	protein	HIPPIE
A1L0T0	protein	Q96QU8	protein	HIPPIE
A1L0T0	protein	Q96T76	protein	HIPPIE
A1L0T0	protein	Q9H4L5	protein	HIPPIE
A1L0T0	protein	Q9HCG7	protein	HIPPIE
A1L0T0	protein	Q9NRD5	protein	HIPPIE
A1L0T0	protein	Q9P296	protein	HIPPIE
A1L0T0	protein	Q9UPN7	protein	HIPPIE
A1L0T0	protein	Q9C0E2	protein	HIPPIE
A1L0T0	protein	Q9BZF3	protein	HIPPIE
A1L0T0	protein	Q96CB8	protein	HIPPIE
A1L157	protein	B9A064	protein	HIPPIE
A1L157	protein	O60462	protein	HIPPIE
A1L157	protein	O75915	protein	HIPPIE
A1L157	protein	P00387	protein	HIPPIE
A1L157	protein	P01189	protein	HIPPIE
A1L157	protein	P05556	protein	HIPPIE
A1L157	protein	P23229	protein	HIPPIE
A1L157	protein	Q00765	protein	HIPPIE
A1L157	protein	Q13683	protein	HIPPIE
A1L157	protein	Q92544	protein	HIPPIE
A1L157	protein	Q9BSJ8	protein	HIPPIE
A1L188	protein	O75439	protein	HIPPIE
A1L188	protein	O75489	protein	HIPPIE
A1L188	protein	O75947	protein	HIPPIE
A1L188	protein	O95900	protein	HIPPIE
A1L188	protein	P24539	protein	HIPPIE
A1L188	protein	P36542	protein	HIPPIE
A1L188	protein	P42356	protein	HIPPIE
A1L188	protein	P48047	protein	HIPPIE
A1L188	protein	P53985	protein	HIPPIE
A1L188	protein	P82673	protein	HIPPIE
A1L188	protein	Q07021	protein	HIPPIE
A1L188	protein	Q10713	protein	HIPPIE
A1L188	protein	Q13011	protein	HIPPIE
A1L188	protein	Q16718	protein	HIPPIE
A1L188	protein	Q3ZCQ8	protein	HIPPIE
A1L188	protein	Q5TEU4	protein	HIPPIE
A1L188	protein	Q6DKK2	protein	HIPPIE
A1L188	protein	Q7Z3D6	protein	HIPPIE
A1L188	protein	Q9BTZ2	protein	HIPPIE
A1L188	protein	Q9H078	protein	HIPPIE
A1L188	protein	Q9NQZ5	protein	HIPPIE
A1L188	protein	Q9UJZ1	protein	HIPPIE
A1L188	protein	Q9Y2S7	protein	HIPPIE
A1L188	protein	Q9Y697	protein	HIPPIE
A1L188	protein	Q9Y6H1	protein	HIPPIE
A1L188	protein	P23786	protein	HIPPIE
A1L188	protein	P12074	protein	HIPPIE
A1L190	protein	O15164	protein	HIPPIE
A1L190	protein	O94927	protein	HIPPIE
A1L190	protein	O95229	protein	HIPPIE
A1L190	protein	O96011	protein	HIPPIE
A1L190	protein	P02008	protein	HIPPIE
A1L190	protein	P0CG47	protein	HIPPIE
A1L190	protein	P61201	protein	HIPPIE
A1L190	protein	Q02224	protein	HIPPIE
A1L190	protein	Q06455	protein	HIPPIE
A1L190	protein	Q08AD1	protein	HIPPIE
A1L190	protein	Q13617	protein	HIPPIE
A1L190	protein	Q2M2Z5	protein	HIPPIE
A1L190	protein	Q2Q1W2	protein	HIPPIE
A1L190	protein	Q5VIR6	protein	HIPPIE
A1L190	protein	Q68CZ6	protein	HIPPIE
A1L190	protein	Q6UVJ0	protein	HIPPIE
A1L190	protein	Q7L5N1	protein	HIPPIE
A1L190	protein	Q7Z7A1	protein	HIPPIE
A1L190	protein	Q86VS8	protein	HIPPIE
A1L190	protein	Q86YM7	protein	HIPPIE
A1L190	protein	Q8N4C6	protein	HIPPIE
A1L190	protein	Q8TDY2	protein	HIPPIE
A1L190	protein	Q96E52	protein	HIPPIE
A1L190	protein	Q96NL6	protein	HIPPIE
A1L190	protein	Q96R06	protein	HIPPIE
A1L190	protein	Q9BVG8	protein	HIPPIE
A1L190	protein	Q9GZM5	protein	HIPPIE
A1L190	protein	Q9H3R5	protein	HIPPIE
A1L190	protein	Q9H6D7	protein	HIPPIE
A1L190	protein	Q9H9Q2	protein	HIPPIE
A1L190	protein	Q9NQX0	protein	HIPPIE
A1L190	protein	Q9NVX0	protein	HIPPIE
A1L190	protein	Q9NX40	protein	HIPPIE
A1L190	protein	Q9UK73	protein	HIPPIE
A1L190	protein	Q9UPV0	protein	HIPPIE
A1L190	protein	Q9Y2V7	protein	HIPPIE
A1L190	protein	Q9Y448	protein	HIPPIE
A1L190	protein	O15258	protein	HIPPIE
A1L190	protein	Q6ZN16	protein	HIPPIE
A1L190	protein	Q9NRK6	protein	HIPPIE
A1L390	protein	O00159	protein	HIPPIE
A1L390	protein	O60341	protein	HIPPIE
A1L390	protein	P03372	protein	HIPPIE
A1L390	protein	P21333	protein	HIPPIE
A1L390	protein	P33241	protein	HIPPIE
A1L390	protein	P35579	protein	HIPPIE
A1L390	protein	P46940	protein	HIPPIE
A1L390	protein	P47755	protein	HIPPIE
A1L390	protein	P60953	protein	HIPPIE
A1L390	protein	P61981	protein	HIPPIE
A1L390	protein	P62140	protein	HIPPIE
A1L390	protein	P62273	protein	HIPPIE
A1L390	protein	P62745	protein	HIPPIE
A1L390	protein	Q04917	protein	HIPPIE
A1L390	protein	Q16643	protein	HIPPIE
A1L390	protein	Q5VT97	protein	HIPPIE
A1L390	protein	Q92614	protein	HIPPIE
A1L390	protein	Q96GD4	protein	HIPPIE
A1L390	protein	Q96H55	protein	HIPPIE
A1L390	protein	Q9NQW6	protein	HIPPIE
A1L390	protein	Q9NZR1	protein	HIPPIE
A1L390	protein	Q9UBW7	protein	HIPPIE
A1L390	protein	Q9UHB6	protein	HIPPIE
A1L390	protein	Q9UQN3	protein	HIPPIE
A1L390	protein	Q6S8J3	protein	HIPPIE
A1L443	protein	P62993	protein	HIPPIE
A1L443	protein	Q8NDC4	protein	HIPPIE
A1L443	protein	Q9UQR1	protein	HIPPIE
A1L4K1	protein	P10768	protein	HIPPIE
A1L4K1	protein	P31146	protein	HIPPIE
A1L4K1	protein	P40426	protein	HIPPIE
A1L4K1	protein	P46013	protein	HIPPIE
A1L4K1	protein	Q00994	protein	HIPPIE
A1L4K1	protein	Q06787	protein	HIPPIE
A1L4K1	protein	Q08117	protein	HIPPIE
A1L4K1	protein	Q14324	protein	HIPPIE
A1L4K1	protein	Q6NYC8	protein	HIPPIE
A1L4K1	protein	Q6P1J9	protein	HIPPIE
A1L4K1	protein	Q7Z3I7	protein	HIPPIE
A1L4K1	protein	Q86VK4	protein	HIPPIE
A1L4K1	protein	Q86YD7	protein	HIPPIE
A1L4K1	protein	Q8TAU3	protein	HIPPIE
A1L4K1	protein	Q8TD31	protein	HIPPIE
A1L4K1	protein	Q96BZ8	protein	HIPPIE
A1L4K1	protein	Q96SQ5	protein	HIPPIE
A1L4K1	protein	Q9H0A9	protein	HIPPIE
A1L4K1	protein	Q9H0E9	protein	HIPPIE
A1L4K1	protein	Q9H788	protein	HIPPIE
A1L4K1	protein	Q9HC52	protein	HIPPIE
A1L4K1	protein	Q9P0T4	protein	HIPPIE
A1L4K1	protein	Q9UGP5	protein	HIPPIE
A1L4K1	protein	Q9Y394	protein	HIPPIE
A1L4K1	protein	Q9Y3B7	protein	HIPPIE
A1YPR0	protein	O75925	protein	HIPPIE
A1YPR0	protein	P36956	protein	HIPPIE
A1YPR0	protein	Q13105	protein	HIPPIE
A1YPR0	protein	Q8IWL3	protein	HIPPIE
A1YPR0	protein	Q99459	protein	HIPPIE
A2A2Y4	protein	A2RU67	protein	HIPPIE
A2A2Y4	protein	P30049	protein	HIPPIE
A2A2Y4	protein	P48047	protein	HIPPIE
A2A2Y4	protein	Q07065	protein	HIPPIE
A2A2Y4	protein	Q15070	protein	HIPPIE
A2A2Y4	protein	Q5KU26	protein	HIPPIE
A2A2Y4	protein	Q96M94	protein	HIPPIE
A2A2Y4	protein	Q9H6H4	protein	HIPPIE
A2A2Y4	protein	Q6UWP7	protein	HIPPIE
A2A2Y4	protein	Q8WVP7	protein	HIPPIE
A2A2Y4	protein	Q8N3Y3	protein	HIPPIE
A2A2Y4	protein	SLM:000390724	lipid	PheWeb
A2A3K4	protein	O14936	protein	HIPPIE
A2A3K4	protein	O75663	protein	HIPPIE
A2A3K4	protein	P12081	protein	HIPPIE
A2A3K4	protein	P27348	protein	HIPPIE
A2A3K4	protein	P27361	protein	HIPPIE
A2A3K4	protein	P28482	protein	HIPPIE
A2A3K4	protein	P30153	protein	HIPPIE
A2A3K4	protein	P30154	protein	HIPPIE
A2A3K4	protein	P31946	protein	HIPPIE
A2A3K4	protein	P36404	protein	HIPPIE
A2A3K4	protein	P61962	protein	HIPPIE
A2A3K4	protein	P61981	protein	HIPPIE
A2A3K4	protein	P62258	protein	HIPPIE
A2A3K4	protein	P63104	protein	HIPPIE
A2A3K4	protein	P63151	protein	HIPPIE
A2A3K4	protein	P67775	protein	HIPPIE
A2A3K4	protein	Q66LE6	protein	HIPPIE
A2A3K4	protein	Q6ZW61	protein	HIPPIE
A2A3K4	protein	Q93008	protein	HIPPIE
A2A3K4	protein	Q9UK99	protein	HIPPIE
A2RRL7	protein	P50579	protein	HIPPIE
A2RRL7	protein	P98172	protein	HIPPIE
A2RRL7	protein	Q92990	protein	HIPPIE
A2RRL7	protein	Q9BTE7	protein	HIPPIE
A2RRL7	protein	Q2TAA5	protein	HIPPIE
A2RRP1	protein	O14641	protein	HIPPIE
A2RRP1	protein	O15482	protein	HIPPIE
A2RRP1	protein	O43264	protein	HIPPIE
A2RRP1	protein	O43752	protein	HIPPIE
A2RRP1	protein	O75379	protein	HIPPIE
A2RRP1	protein	O75396	protein	HIPPIE
A2RRP1	protein	O94826	protein	HIPPIE
A2RRP1	protein	O95183	protein	HIPPIE
A2RRP1	protein	P00568	protein	HIPPIE
A2RRP1	protein	P04843	protein	HIPPIE
A2RRP1	protein	P54920	protein	HIPPIE
A2RRP1	protein	Q6NUQ1	protein	HIPPIE
A2RRP1	protein	Q86Y82	protein	HIPPIE
A2RRP1	protein	Q8IWL3	protein	HIPPIE
A2RRP1	protein	Q8WU76	protein	HIPPIE
A2RRP1	protein	Q99747	protein	HIPPIE
A2RRP1	protein	Q9NZ43	protein	HIPPIE
A2RRP1	protein	Q9P2W9	protein	HIPPIE
A2RRP1	protein	Q9P2Y5	protein	HIPPIE
A2RRP1	protein	Q9UEU0	protein	HIPPIE
A2RU14	protein	P12004	protein	HIPPIE
A2RU14	protein	Q96BA8	protein	HIPPIE
A2RU14	protein	Q5T700	protein	HIPPIE
A2RU30	protein	P28290	protein	HIPPIE
A2RU30	protein	P61981	protein	HIPPIE
A2RU30	protein	P63104	protein	HIPPIE
A2RU30	protein	Q14573	protein	HIPPIE
A2RU30	protein	Q14643	protein	HIPPIE
A2RU30	protein	Q9P0J7	protein	HIPPIE
A2RU30	protein	Q14571	protein	HIPPIE
A2RU30	protein	Q9UMX3	protein	HIPPIE
A2RU48	protein	P35637	protein	HIPPIE
A2RU48	protein	P45984	protein	HIPPIE
A2RU48	protein	P67775	protein	HIPPIE
A2RU48	protein	Q9H668	protein	HIPPIE
A2RU49	protein	P55884	protein	HIPPIE
A2RU49	protein	Q14657	protein	HIPPIE
A2RU49	protein	Q92466	protein	HIPPIE
A2RU49	protein	Q96IK5	protein	HIPPIE
A2RU49	protein	Q9NPF4	protein	HIPPIE
A2RU67	protein	O14678	protein	HIPPIE
A2RU67	protein	O14787	protein	HIPPIE
A2RU67	protein	O43913	protein	HIPPIE
A2RU67	protein	O60858	protein	HIPPIE
A2RU67	protein	O75146	protein	HIPPIE
A2RU67	protein	O75396	protein	HIPPIE
A2RU67	protein	O95067	protein	HIPPIE
A2RU67	protein	O95968	protein	HIPPIE
A2RU67	protein	O96011	protein	HIPPIE
A2RU67	protein	P18031	protein	HIPPIE
A2RU67	protein	P41273	protein	HIPPIE
A2RU67	protein	P68871	protein	HIPPIE
A2RU67	protein	Q14008	protein	HIPPIE
A2RU67	protein	Q15386	protein	HIPPIE
A2RU67	protein	Q401N2	protein	HIPPIE
A2RU67	protein	Q5TB30	protein	HIPPIE
A2RU67	protein	Q6PP77	protein	HIPPIE
A2RU67	protein	Q7Z6J6	protein	HIPPIE
A2RU67	protein	Q86Y82	protein	HIPPIE
A2RU67	protein	Q8N5I3	protein	HIPPIE
A2RU67	protein	Q8TDX6	protein	HIPPIE
A2RU67	protein	Q969Z0	protein	HIPPIE
A2RU67	protein	Q96EA4	protein	HIPPIE
A2RU67	protein	Q96FL8	protein	HIPPIE
A2RU67	protein	Q96R06	protein	HIPPIE
A2RU67	protein	Q9BRR6	protein	HIPPIE
A2RU67	protein	Q9GZP1	protein	HIPPIE
A2RU67	protein	Q9NTI5	protein	HIPPIE
A2RU67	protein	Q9NU53	protein	HIPPIE
A2RU67	protein	Q9UII4	protein	HIPPIE
A2RU67	protein	Q9Y2U8	protein	HIPPIE
A2RU67	protein	Q9Y394	protein	HIPPIE
A2RU67	protein	Q9Y5Y5	protein	HIPPIE
A2RU67	protein	P15291	protein	HIPPIE
A2RU67	protein	P56182	protein	HIPPIE
A2RU67	protein	Q9H330	protein	HIPPIE
A2RU67	protein	Q9H2C2	protein	HIPPIE
A2RU67	protein	Q15012	protein	HIPPIE
A2RU67	protein	O43286	protein	HIPPIE
A2RU67	protein	Q9H1U9	protein	HIPPIE
A2RU67	protein	Q6NUQ4	protein	HIPPIE
A2RU67	protein	Q9H1E5	protein	HIPPIE
A2RUC4	protein	O15400	protein	HIPPIE
A2RUC4	protein	O94901	protein	HIPPIE
A2RUC4	protein	O95478	protein	HIPPIE
A2RUC4	protein	P20036	protein	HIPPIE
A2RUC4	protein	Q5T0L3	protein	HIPPIE
A2RUC4	protein	Q8TCB7	protein	HIPPIE
A2RUC4	protein	Q9NZ43	protein	HIPPIE
A2RUC4	protein	A5A3E0	protein	HIPPIE
A2RUH7	protein	O14936	protein	HIPPIE
A2RUH7	protein	P14136	protein	HIPPIE
A2RUH7	protein	Q9Y2H5	protein	HIPPIE
A2RUT3	protein	P0C0L4	protein	HIPPIE
A2RUU4	protein	Q13829	protein	HIPPIE
A2RUU4	protein	Q7Z7L7	protein	HIPPIE
A2RUU4	protein	Q8TAD4	protein	HIPPIE
A2RUU4	protein	Q99442	protein	HIPPIE
A2RUU4	protein	Q9C0D3	protein	HIPPIE
A2RUU4	protein	Q9NV35	protein	HIPPIE
A2VCK2	protein	P05114	protein	HIPPIE
A2VCK2	protein	P11142	protein	HIPPIE
A2VCK2	protein	Q13643	protein	HIPPIE
A2VCK2	protein	Q14192	protein	HIPPIE
A2VCK2	protein	Q5JS54	protein	HIPPIE
A2VCK2	protein	Q6V0I7	protein	HIPPIE
A2VCK2	protein	Q8N6Y1	protein	HIPPIE
A2VCK2	protein	Q9BT73	protein	HIPPIE
A2VCK2	protein	Q8TDW7	protein	HIPPIE
A2VDF0	protein	Q05639	protein	HIPPIE
A2VDF0	protein	Q15785	protein	HIPPIE
A2VDF0	protein	Q16512	protein	HIPPIE
A2VDF0	protein	Q7Z5A8	protein	HIPPIE
A2VDF0	protein	pubchem:439554	metabolite	PubChem
A3KMH1	protein	O43464	protein	HIPPIE
A3KMH1	protein	O60938	protein	HIPPIE
A3KMH1	protein	O75390	protein	HIPPIE
A3KMH1	protein	P04040	protein	HIPPIE
A3KMH1	protein	P08559	protein	HIPPIE
A3KMH1	protein	P18075	protein	HIPPIE
A3KMH1	protein	P22003	protein	HIPPIE
A3KMH1	protein	P29692	protein	HIPPIE
A3KMH1	protein	Q12849	protein	HIPPIE
A3KMH1	protein	Q13907	protein	HIPPIE
A3KMH1	protein	Q14145	protein	HIPPIE
A3KMH1	protein	Q15118	protein	HIPPIE
A3KMH1	protein	Q86VQ0	protein	HIPPIE
A3KMH1	protein	Q86WR7	protein	HIPPIE
A3KMH1	protein	Q8IUR7	protein	HIPPIE
A3KMH1	protein	Q8IWL3	protein	HIPPIE
A3KMH1	protein	Q8N5Y8	protein	HIPPIE
A3KMH1	protein	Q8N8Q3	protein	HIPPIE
A3KMH1	protein	Q96EL2	protein	HIPPIE
A3KMH1	protein	Q96RS6	protein	HIPPIE
A3KMH1	protein	Q9BQG2	protein	HIPPIE
A3KMH1	protein	Q9H0R6	protein	HIPPIE
A3KMH1	protein	Q9H871	protein	HIPPIE
A3KMH1	protein	Q9UJX2	protein	HIPPIE
A3KMH1	protein	Q9UJY1	protein	HIPPIE
A3KMH1	protein	Q9UK85	protein	HIPPIE
A3KMH1	protein	Q9Y240	protein	HIPPIE
A3KMH1	protein	P27144	protein	HIPPIE
A4D161	protein	O60749	protein	HIPPIE
A4D161	protein	P49639	protein	HIPPIE
A4D161	protein	Q9UNH7	protein	HIPPIE
A4D161	protein	Q9Y5X3	protein	HIPPIE
A4D1B5	protein	P05067	protein	HIPPIE
A4D1B5	protein	P14625	protein	HIPPIE
A4D1E9	protein	O75390	protein	HIPPIE
A4D1E9	protein	O95861	protein	HIPPIE
A4D1E9	protein	P03372	protein	HIPPIE
A4D1E9	protein	P11487	protein	HIPPIE
A4D1E9	protein	P27635	protein	HIPPIE
A4D1E9	protein	P51608	protein	HIPPIE
A4D1E9	protein	P57723	protein	HIPPIE
A4D1E9	protein	Q12849	protein	HIPPIE
A4D1E9	protein	Q14197	protein	HIPPIE
A4D1E9	protein	Q16778	protein	HIPPIE
A4D1E9	protein	Q53GL0	protein	HIPPIE
A4D1E9	protein	Q5JR59	protein	HIPPIE
A4D1E9	protein	Q7Z6G3	protein	HIPPIE
A4D1E9	protein	Q86VP6	protein	HIPPIE
A4D1E9	protein	Q8N5N7	protein	HIPPIE
A4D1E9	protein	Q8NC51	protein	HIPPIE
A4D1E9	protein	Q8ND90	protein	HIPPIE
A4D1E9	protein	Q96LZ2	protein	HIPPIE
A4D1E9	protein	Q9H078	protein	HIPPIE
A4D1E9	protein	Q9NP92	protein	HIPPIE
A4D1E9	protein	Q9P2R7	protein	HIPPIE
A4D1S0	protein	O14657	protein	HIPPIE
A4D1S0	protein	O14965	protein	HIPPIE
A4D1S0	protein	O43173	protein	HIPPIE
A4D1S0	protein	O76003	protein	HIPPIE
A4D1S0	protein	O95084	protein	HIPPIE
A4D1S0	protein	O95210	protein	HIPPIE
A4D1S0	protein	O95271	protein	HIPPIE
A4D1S0	protein	P12259	protein	HIPPIE
A4D1S0	protein	P16298	protein	HIPPIE
A4D1S0	protein	P20036	protein	HIPPIE
A4D1S0	protein	P28335	protein	HIPPIE
A4D1S0	protein	P35625	protein	HIPPIE
A4D1S0	protein	P41273	protein	HIPPIE
A4D1S0	protein	P48454	protein	HIPPIE
A4D1S0	protein	P54762	protein	HIPPIE
A4D1S0	protein	P54764	protein	HIPPIE
A4D1S0	protein	P62987	protein	HIPPIE
A4D1S0	protein	P63098	protein	HIPPIE
A4D1S0	protein	P81408	protein	HIPPIE
A4D1S0	protein	Q04323	protein	HIPPIE
A4D1S0	protein	Q08209	protein	HIPPIE
A4D1S0	protein	Q08722	protein	HIPPIE
A4D1S0	protein	Q14766	protein	HIPPIE
A4D1S0	protein	Q3MIR4	protein	HIPPIE
A4D1S0	protein	Q53EP0	protein	HIPPIE
A4D1S0	protein	Q5KU26	protein	HIPPIE
A4D1S0	protein	Q8IY95	protein	HIPPIE
A4D1S0	protein	Q8IZF4	protein	HIPPIE
A4D1S0	protein	Q8N441	protein	HIPPIE
A4D1S0	protein	Q8NDV1	protein	HIPPIE
A4D1S0	protein	Q96HA1	protein	HIPPIE
A4D1S0	protein	Q99767	protein	HIPPIE
A4D1S0	protein	Q9H8J5	protein	HIPPIE
A4D1S0	protein	Q9UEW8	protein	HIPPIE
A4D1S0	protein	Q9UHF1	protein	HIPPIE
A4D1S0	protein	Q9UN75	protein	HIPPIE
A4D1S0	protein	Q9H4F1	protein	HIPPIE
A4D1S0	protein	Q9NT99	protein	HIPPIE
A4D1S0	protein	Q9H1J7	protein	HIPPIE
A4D1S0	protein	A0PJZ3	protein	HIPPIE
A4D1S0	protein	Q9NUE0	protein	HIPPIE
A4D1S0	protein	P54760	protein	HIPPIE
A4D1S0	protein	Q13332	protein	HIPPIE
A4D1S0	protein	A8MVW0	protein	HIPPIE
A4D1S0	protein	O96014	protein	HIPPIE
A4D1S0	protein	Q9H6R6	protein	HIPPIE
A4D1S0	protein	Q9NT22	protein	HIPPIE
A4D2B0	protein	Q92989	protein	HIPPIE
A4D2B0	protein	Q75WM6	protein	HIPPIE
A4FU01	protein	O14654	protein	HIPPIE
A4FU01	protein	O60884	protein	HIPPIE
A4FU01	protein	O95831	protein	HIPPIE
A4FU01	protein	P13073	protein	HIPPIE
A4FU01	protein	P27708	protein	HIPPIE
A4FU01	protein	P31689	protein	HIPPIE
A4FU01	protein	P36776	protein	HIPPIE
A4FU01	protein	Q13496	protein	HIPPIE
A4FU01	protein	Q13614	protein	HIPPIE
A4FU01	protein	Q14318	protein	HIPPIE
A4FU01	protein	Q3ZCQ8	protein	HIPPIE
A4FU01	protein	Q8N163	protein	HIPPIE
A4FU01	protein	Q96EY1	protein	HIPPIE
A4FU01	protein	Q9BUF5	protein	HIPPIE
A4FU49	protein	P00533	protein	HIPPIE
A5D8T8	protein	P11021	protein	HIPPIE
A5D8T8	protein	P81877	protein	HIPPIE
A5D8T8	protein	Q14160	protein	HIPPIE
A5D8T8	protein	Q66LE6	protein	HIPPIE
A5D8T8	protein	Q9UBS3	protein	HIPPIE
A5D8V6	protein	O00308	protein	HIPPIE
A5D8V6	protein	O14964	protein	HIPPIE
A5D8V6	protein	O60504	protein	HIPPIE
A5D8V6	protein	O75340	protein	HIPPIE
A5D8V6	protein	O75886	protein	HIPPIE
A5D8V6	protein	O94875	protein	HIPPIE
A5D8V6	protein	P09067	protein	HIPPIE
A5D8V6	protein	P35638	protein	HIPPIE
A5D8V6	protein	P55347	protein	HIPPIE
A5D8V6	protein	P98170	protein	HIPPIE
A5D8V6	protein	Q08117	protein	HIPPIE
A5D8V6	protein	Q15038	protein	HIPPIE
A5D8V6	protein	Q15052	protein	HIPPIE
A5D8V6	protein	Q53EZ4	protein	HIPPIE
A5D8V6	protein	Q6P1W5	protein	HIPPIE
A5D8V6	protein	Q8NDC0	protein	HIPPIE
A5D8V6	protein	Q92734	protein	HIPPIE
A5D8V6	protein	Q93062	protein	HIPPIE
A5D8V6	protein	Q99816	protein	HIPPIE
A5D8V6	protein	Q99961	protein	HIPPIE
A5D8V6	protein	Q9UK41	protein	HIPPIE
A5D8V7	protein	O43463	protein	HIPPIE
A5D8V7	protein	O60341	protein	HIPPIE
A5D8V7	protein	O60826	protein	HIPPIE
A5D8V7	protein	O95295	protein	HIPPIE
A5D8V7	protein	Q13099	protein	HIPPIE
A5D8V7	protein	Q5SW79	protein	HIPPIE
A5D8V7	protein	Q6NS38	protein	HIPPIE
A5D8V7	protein	Q86X83	protein	HIPPIE
A5D8V7	protein	Q8TBA6	protein	HIPPIE
A5D8V7	protein	Q8WYA0	protein	HIPPIE
A5D8V7	protein	Q96DX7	protein	HIPPIE
A5D8V7	protein	Q96LB3	protein	HIPPIE
A5D8V7	protein	Q99666	protein	HIPPIE
A5D8V7	protein	Q9H3R5	protein	HIPPIE
A5D8V7	protein	Q9H5I1	protein	HIPPIE
A5D8V7	protein	Q9H7X7	protein	HIPPIE
A5D8V7	protein	Q9NQC8	protein	HIPPIE
A5D8V7	protein	Q9NX08	protein	HIPPIE
A5D8V7	protein	Q9NXX6	protein	HIPPIE
A5D8V7	protein	Q9UBB9	protein	HIPPIE
A5D8V7	protein	Q9UBI1	protein	HIPPIE
A5D8V7	protein	Q9UKA2	protein	HIPPIE
A5D8V7	protein	Q15390	protein	HIPPIE
A5PL33	protein	O60232	protein	HIPPIE
A5PL33	protein	O96008	protein	HIPPIE
A5PL33	protein	P14373	protein	HIPPIE
A5PL33	protein	P40425	protein	HIPPIE
A5PL33	protein	P55345	protein	HIPPIE
A5PL33	protein	Q13042	protein	HIPPIE
A5PL33	protein	Q32P28	protein	HIPPIE
A5PL33	protein	Q5SZD1	protein	HIPPIE
A5PL33	protein	Q6ZMP0	protein	HIPPIE
A5PL33	protein	Q6ZWI9	protein	HIPPIE
A5PL33	protein	Q8NEM2	protein	HIPPIE
A5PL33	protein	Q96E35	protein	HIPPIE
A5PL33	protein	Q9HDC5	protein	HIPPIE
A5PL33	protein	Q9NVR7	protein	HIPPIE
A5PL33	protein	Q9UG01	protein	HIPPIE
A5PL33	protein	Q9UHQ7	protein	HIPPIE
A5PL33	protein	Q9UNI1	protein	HIPPIE
A5PL33	protein	Q9Y2M5	protein	HIPPIE
A5PL33	protein	Q9Y5P8	protein	HIPPIE
A5PL33	protein	Q8IVL5	protein	HIPPIE
A5PLL7	protein	O00762	protein	HIPPIE
A5PLL7	protein	O14964	protein	HIPPIE
A5PLL7	protein	O60260	protein	HIPPIE
A5PLL7	protein	P07195	protein	HIPPIE
A5PLL7	protein	P11413	protein	HIPPIE
A5PLL7	protein	P21980	protein	HIPPIE
A5PLL7	protein	P27348	protein	HIPPIE
A5PLL7	protein	P30084	protein	HIPPIE
A5PLL7	protein	P31947	protein	HIPPIE
A5PLL7	protein	P61088	protein	HIPPIE
A5PLL7	protein	P61981	protein	HIPPIE
A5PLL7	protein	P63104	protein	HIPPIE
A5PLL7	protein	P98170	protein	HIPPIE
A5PLL7	protein	Q12933	protein	HIPPIE
A5PLL7	protein	Q13049	protein	HIPPIE
A5PLL7	protein	Q15051	protein	HIPPIE
A5PLL7	protein	Q15819	protein	HIPPIE
A5PLL7	protein	Q6ZNA4	protein	HIPPIE
A5PLL7	protein	Q8NBS9	protein	HIPPIE
A5PLL7	protein	Q9UMX0	protein	HIPPIE
A5PLL7	protein	Q9UNE7	protein	HIPPIE
A5PLL7	protein	Q9Y3C5	protein	HIPPIE
A5PLL7	protein	Q9Y4K3	protein	HIPPIE
A5PLN9	protein	O43617	protein	HIPPIE
A5PLN9	protein	P01100	protein	HIPPIE
A5PLN9	protein	P0CG47	protein	HIPPIE
A5PLN9	protein	P0DI81	protein	HIPPIE
A5PLN9	protein	P0DI82	protein	HIPPIE
A5PLN9	protein	P41743	protein	HIPPIE
A5PLN9	protein	Q05655	protein	HIPPIE
A5PLN9	protein	Q5K651	protein	HIPPIE
A5PLN9	protein	Q8IUR0	protein	HIPPIE
A5PLN9	protein	Q8IXB1	protein	HIPPIE
A5PLN9	protein	Q8WVT3	protein	HIPPIE
A5PLN9	protein	Q9H211	protein	HIPPIE
A5PLN9	protein	Q9NY27	protein	HIPPIE
A5PLN9	protein	Q9P2M4	protein	HIPPIE
A5PLN9	protein	Q9UL33	protein	HIPPIE
A5PLN9	protein	Q9Y2L5	protein	HIPPIE
A5PLN9	protein	Q9Y2V7	protein	HIPPIE
A5PLN9	protein	Q9Y5R8	protein	HIPPIE
A5X5Y0	protein	O75915	protein	HIPPIE
A5X5Y0	protein	P46098	protein	HIPPIE
A5X5Y0	protein	Q9UKV5	protein	HIPPIE
A5X5Y0	protein	Q93084	protein	HIPPIE
A5YKK6	protein	O00560	protein	HIPPIE
A5YKK6	protein	O15160	protein	HIPPIE
A5YKK6	protein	O75175	protein	HIPPIE
A5YKK6	protein	O75293	protein	HIPPIE
A5YKK6	protein	O95628	protein	HIPPIE
A5YKK6	protein	O95793	protein	HIPPIE
A5YKK6	protein	P02751	protein	HIPPIE
A5YKK6	protein	P02768	protein	HIPPIE
A5YKK6	protein	P05783	protein	HIPPIE
A5YKK6	protein	P09237	protein	HIPPIE
A5YKK6	protein	P17480	protein	HIPPIE
A5YKK6	protein	P26196	protein	HIPPIE
A5YKK6	protein	P26651	protein	HIPPIE
A5YKK6	protein	P42677	protein	HIPPIE
A5YKK6	protein	P46100	protein	HIPPIE
A5YKK6	protein	P46379	protein	HIPPIE
A5YKK6	protein	P46531	protein	HIPPIE
A5YKK6	protein	P47755	protein	HIPPIE
A5YKK6	protein	P47756	protein	HIPPIE
A5YKK6	protein	P50616	protein	HIPPIE
A5YKK6	protein	P52655	protein	HIPPIE
A5YKK6	protein	P52907	protein	HIPPIE
A5YKK6	protein	P60321	protein	HIPPIE
A5YKK6	protein	P62993	protein	HIPPIE
A5YKK6	protein	P78543	protein	HIPPIE
A5YKK6	protein	Q00765	protein	HIPPIE
A5YKK6	protein	Q13283	protein	HIPPIE
A5YKK6	protein	Q13573	protein	HIPPIE
A5YKK6	protein	Q14106	protein	HIPPIE
A5YKK6	protein	Q14192	protein	HIPPIE
A5YKK6	protein	Q14201	protein	HIPPIE
A5YKK6	protein	Q5TC82	protein	HIPPIE
A5YKK6	protein	Q5W0B1	protein	HIPPIE
A5YKK6	protein	Q6P9B9	protein	HIPPIE
A5YKK6	protein	Q7KZF4	protein	HIPPIE
A5YKK6	protein	Q86TB9	protein	HIPPIE
A5YKK6	protein	Q8IWR0	protein	HIPPIE
A5YKK6	protein	Q8IYV9	protein	HIPPIE
A5YKK6	protein	Q8N163	protein	HIPPIE
A5YKK6	protein	Q8N443	protein	HIPPIE
A5YKK6	protein	Q8N4C8	protein	HIPPIE
A5YKK6	protein	Q8NDV7	protein	HIPPIE
A5YKK6	protein	Q8NE71	protein	HIPPIE
A5YKK6	protein	Q8WY41	protein	HIPPIE
A5YKK6	protein	Q92600	protein	HIPPIE
A5YKK6	protein	Q96LI5	protein	HIPPIE
A5YKK6	protein	Q99459	protein	HIPPIE
A5YKK6	protein	Q9BTU6	protein	HIPPIE
A5YKK6	protein	Q9BXU3	protein	HIPPIE
A5YKK6	protein	Q9C0C2	protein	HIPPIE
A5YKK6	protein	Q9H6Z9	protein	HIPPIE
A5YKK6	protein	Q9H9A5	protein	HIPPIE
A5YKK6	protein	Q9HBD1	protein	HIPPIE
A5YKK6	protein	Q9HC44	protein	HIPPIE
A5YKK6	protein	Q9HCJ0	protein	HIPPIE
A5YKK6	protein	Q9NWT6	protein	HIPPIE
A5YKK6	protein	Q9NWT8	protein	HIPPIE
A5YKK6	protein	Q9NZN8	protein	HIPPIE
A5YKK6	protein	Q9UFF9	protein	HIPPIE
A5YKK6	protein	Q9UHB7	protein	HIPPIE
A5YKK6	protein	Q9UIV1	protein	HIPPIE
A5YKK6	protein	Q9UKB1	protein	HIPPIE
A5YKK6	protein	Q9UKV8	protein	HIPPIE
A5YKK6	protein	Q9UKZ1	protein	HIPPIE
A5YKK6	protein	Q9UPQ9	protein	HIPPIE
A5YKK6	protein	Q9UPT9	protein	HIPPIE
A5YKK6	protein	Q9Y2I6	protein	HIPPIE
A5YKK6	protein	O15504	protein	HIPPIE
A5YM69	protein	O75147	protein	HIPPIE
A5YM69	protein	P04818	protein	HIPPIE
A5YM69	protein	P13716	protein	HIPPIE
A5YM69	protein	P62993	protein	HIPPIE
A5YM69	protein	Q12774	protein	HIPPIE
A5YM69	protein	Q7Z494	protein	HIPPIE
A6H8Y1	protein	O43298	protein	HIPPIE
A6H8Y1	protein	P05141	protein	HIPPIE
A6H8Y1	protein	P06748	protein	HIPPIE
A6H8Y1	protein	P13533	protein	HIPPIE
A6H8Y1	protein	P27797	protein	HIPPIE
A6H8Y1	protein	P30040	protein	HIPPIE
A6H8Y1	protein	P61218	protein	HIPPIE
A6H8Y1	protein	P63104	protein	HIPPIE
A6H8Y1	protein	Q07812	protein	HIPPIE
A6H8Y1	protein	Q96B86	protein	HIPPIE
A6H8Y1	protein	Q96FF9	protein	HIPPIE
A6H8Y1	protein	Q9NVU0	protein	HIPPIE
A6H8Y1	protein	Q9Y4G8	protein	HIPPIE
A6H8Z2	protein	O75143	protein	HIPPIE
A6H8Z2	protein	P49815	protein	HIPPIE
A6H8Z2	protein	Q15768	protein	HIPPIE
A6H8Z2	protein	Q86US8	protein	HIPPIE
A6H8Z2	protein	Q8TDY2	protein	HIPPIE
A6H8Z2	protein	Q9BSB4	protein	HIPPIE
A6H8Z2	protein	Q9BVL4	protein	HIPPIE
A6NCF5	protein	P10809	protein	HIPPIE
A6NCF5	protein	P17987	protein	HIPPIE
A6NCF5	protein	P40227	protein	HIPPIE
A6NCF5	protein	P48643	protein	HIPPIE
A6NCF5	protein	P49368	protein	HIPPIE
A6NCF5	protein	P50990	protein	HIPPIE
A6NCF5	protein	P50991	protein	HIPPIE
A6NCF5	protein	P68366	protein	HIPPIE
A6NCF5	protein	P78371	protein	HIPPIE
A6NCF5	protein	Q92526	protein	HIPPIE
A6NCF5	protein	Q99832	protein	HIPPIE
A6NCF5	protein	Q9H4B7	protein	HIPPIE
A6ND01	protein	Q8IYV9	protein	HIPPIE
A6ND36	protein	O95292	protein	HIPPIE
A6ND36	protein	P27348	protein	HIPPIE
A6ND36	protein	P31946	protein	HIPPIE
A6ND36	protein	P48729	protein	HIPPIE
A6ND36	protein	P61981	protein	HIPPIE
A6ND36	protein	P84022	protein	HIPPIE
A6ND36	protein	Q04917	protein	HIPPIE
A6ND36	protein	Q15796	protein	HIPPIE
A6ND36	protein	Q9P0L0	protein	HIPPIE
A6ND36	protein	Q8N752	protein	HIPPIE
A6ND91	protein	P07951	protein	HIPPIE
A6NDB9	protein	O95136	protein	HIPPIE
A6NDB9	protein	P03372	protein	HIPPIE
A6NDB9	protein	Q07108	protein	HIPPIE
A6NDB9	protein	Q6IA17	protein	HIPPIE
A6NDB9	protein	Q6PEY0	protein	HIPPIE
A6NDG6	protein	P17813	protein	HIPPIE
A6NDG6	protein	P49917	protein	HIPPIE
A6NDG6	protein	Q8IUE0	protein	HIPPIE
A6NDG6	protein	Q99496	protein	HIPPIE
A6NDG6	protein	Q9H8Y8	protein	HIPPIE
A6NDS4	protein	Q9BRX9	protein	HIPPIE
A6NDS4	protein	A6NER0	protein	HIPPIE
A6NDV4	protein	P08172	protein	HIPPIE
A6NED2	protein	O15014	protein	HIPPIE
A6NED2	protein	O60271	protein	HIPPIE
A6NED2	protein	O94830	protein	HIPPIE
A6NED2	protein	P10071	protein	HIPPIE
A6NED2	protein	P11142	protein	HIPPIE
A6NED2	protein	P13994	protein	HIPPIE
A6NED2	protein	P30838	protein	HIPPIE
A6NED2	protein	P62875	protein	HIPPIE
A6NED2	protein	Q14642	protein	HIPPIE
A6NED2	protein	Q15042	protein	HIPPIE
A6NED2	protein	Q5K4L6	protein	HIPPIE
A6NED2	protein	Q71U36	protein	HIPPIE
A6NED2	protein	Q7L273	protein	HIPPIE
A6NED2	protein	Q8N371	protein	HIPPIE
A6NED2	protein	Q99576	protein	HIPPIE
A6NED2	protein	Q9NXB0	protein	HIPPIE
A6NED2	protein	Q9P2Y4	protein	HIPPIE
A6NED2	protein	Q9UPT6	protein	HIPPIE
A6NED2	protein	Q9Y467	protein	HIPPIE
A6NED2	protein	Q96MH7	protein	HIPPIE
A6NFY7	protein	P21912	protein	HIPPIE
A6NFY7	protein	P38646	protein	HIPPIE
A6NFY7	protein	Q8IWL3	protein	HIPPIE
A6NFY7	protein	Q9H1K1	protein	HIPPIE
A6NHC0	protein	P07384	protein	HIPPIE
A6NHC0	protein	P20810	protein	HIPPIE
A6NHC0	protein	P23396	protein	HIPPIE
A6NHC0	protein	P49356	protein	HIPPIE
A6NHL2	protein	O14530	protein	HIPPIE
A6NHL2	protein	P07900	protein	HIPPIE
A6NHL2	protein	P17987	protein	HIPPIE
A6NHL2	protein	P40227	protein	HIPPIE
A6NHL2	protein	P49368	protein	HIPPIE
A6NHL2	protein	P51957	protein	HIPPIE
A6NHL2	protein	P78371	protein	HIPPIE
A6NHL2	protein	Q71U36	protein	HIPPIE
A6NHL2	protein	Q86U44	protein	HIPPIE
A6NHL2	protein	Q92526	protein	HIPPIE
A6NHL2	protein	Q99832	protein	HIPPIE
A6NHQ4	protein	O14929	protein	HIPPIE
A6NHQ4	protein	O43189	protein	HIPPIE
A6NHQ4	protein	O75530	protein	HIPPIE
A6NHQ4	protein	P50990	protein	HIPPIE
A6NHQ4	protein	Q09028	protein	HIPPIE
A6NHQ4	protein	Q12873	protein	HIPPIE
A6NHQ4	protein	Q13618	protein	HIPPIE
A6NHQ4	protein	Q15022	protein	HIPPIE
A6NHQ4	protein	Q15365	protein	HIPPIE
A6NHQ4	protein	Q15369	protein	HIPPIE
A6NHQ4	protein	Q15370	protein	HIPPIE
A6NHQ4	protein	Q15910	protein	HIPPIE
A6NHQ4	protein	Q16576	protein	HIPPIE
A6NHQ4	protein	Q5T6S3	protein	HIPPIE
A6NHQ4	protein	Q92769	protein	HIPPIE
A6NHQ4	protein	Q92800	protein	HIPPIE
A6NHQ4	protein	Q96M94	protein	HIPPIE
A6NHQ4	protein	Q9BQE3	protein	HIPPIE
A6NHQ4	protein	Q9Y483	protein	HIPPIE
A6NHR9	protein	O15294	protein	HIPPIE
A6NHR9	protein	P01222	protein	HIPPIE
A6NHR9	protein	P02751	protein	HIPPIE
A6NHR9	protein	P46531	protein	HIPPIE
A6NHR9	protein	P51957	protein	HIPPIE
A6NHR9	protein	P61956	protein	HIPPIE
A6NHR9	protein	P62805	protein	HIPPIE
A6NHR9	protein	P62807	protein	HIPPIE
A6NHR9	protein	P63165	protein	HIPPIE
A6NHR9	protein	P68431	protein	HIPPIE
A6NHR9	protein	Q13185	protein	HIPPIE
A6NHR9	protein	Q13573	protein	HIPPIE
A6NHR9	protein	Q14258	protein	HIPPIE
A6NHR9	protein	Q16181	protein	HIPPIE
A6NHR9	protein	Q5T3J3	protein	HIPPIE
A6NHR9	protein	Q8TEL6	protein	HIPPIE
A6NHR9	protein	Q96EQ0	protein	HIPPIE
A6NHR9	protein	Q96GD4	protein	HIPPIE
A6NHR9	protein	Q99459	protein	HIPPIE
A6NHR9	protein	Q5SW24	protein	HIPPIE
A6NI79	protein	O75439	protein	HIPPIE
A6NI79	protein	O94776	protein	HIPPIE
A6NI79	protein	O95749	protein	HIPPIE
A6NI79	protein	P21399	protein	HIPPIE
A6NI79	protein	P28799	protein	HIPPIE
A6NI79	protein	P61289	protein	HIPPIE
A6NI79	protein	Q13472	protein	HIPPIE
A6NI79	protein	Q5JS54	protein	HIPPIE
A6NI79	protein	Q9BT73	protein	HIPPIE
A6NI79	protein	Q9GZU8	protein	HIPPIE
A6NI79	protein	Q9H9A7	protein	HIPPIE
A6NI79	protein	P53675	protein	HIPPIE
A6NI79	protein	Q9H3L0	protein	HIPPIE
A6NI79	protein	Q96E14	protein	HIPPIE
A6NI79	protein	Q8WV74	protein	HIPPIE
A6NIH7	protein	O60293	protein	HIPPIE
A6NIH7	protein	P11488	protein	HIPPIE
A6NIH7	protein	P19087	protein	HIPPIE
A6NIH7	protein	P36405	protein	HIPPIE
A6NIH7	protein	Q13432	protein	HIPPIE
A6NIH7	protein	Q7Z494	protein	HIPPIE
A6NIH7	protein	Q969K3	protein	HIPPIE
A6NIH7	protein	Q96QS6	protein	HIPPIE
A6NIH7	protein	Q9BRK4	protein	HIPPIE
A6NIV6	protein	P05204	protein	HIPPIE
A6NJ78	protein	O75390	protein	HIPPIE
A6NJ78	protein	P04201	protein	HIPPIE
A6NJ78	protein	P06028	protein	HIPPIE
A6NJ78	protein	P08559	protein	HIPPIE
A6NJ78	protein	P11912	protein	HIPPIE
A6NJ78	protein	P14866	protein	HIPPIE
A6NJ78	protein	P24539	protein	HIPPIE
A6NJ78	protein	P32322	protein	HIPPIE
A6NJ78	protein	P32970	protein	HIPPIE
A6NJ78	protein	P35414	protein	HIPPIE
A6NJ78	protein	P35613	protein	HIPPIE
A6NJ78	protein	P43630	protein	HIPPIE
A6NJ78	protein	P46059	protein	HIPPIE
A6NJ78	protein	Q13618	protein	HIPPIE
A6NJ78	protein	Q14627	protein	HIPPIE
A6NJ78	protein	Q15645	protein	HIPPIE
A6NJ78	protein	Q53GT1	protein	HIPPIE
A6NJ78	protein	Q8N0V3	protein	HIPPIE
A6NJ78	protein	Q8TD20	protein	HIPPIE
A6NJ78	protein	Q8WVZ9	protein	HIPPIE
A6NJ78	protein	Q96DV4	protein	HIPPIE
A6NJ78	protein	Q9H0R6	protein	HIPPIE
A6NJ78	protein	Q9H7P6	protein	HIPPIE
A6NJ78	protein	Q9UQV4	protein	HIPPIE
A6NJ78	protein	Q9Y234	protein	HIPPIE
A6NJ78	protein	Q9Y6C2	protein	HIPPIE
A6NJ78	protein	Q9Y3D5	protein	HIPPIE
A6NK59	protein	A5A3E0	protein	HIPPIE
A6NK89	protein	O14640	protein	HIPPIE
A6NK89	protein	O14641	protein	HIPPIE
A6NK89	protein	O43900	protein	HIPPIE
A6NK89	protein	P01040	protein	HIPPIE
A6NK89	protein	P02814	protein	HIPPIE
A6NK89	protein	P04083	protein	HIPPIE
A6NK89	protein	P07339	protein	HIPPIE
A6NK89	protein	P29508	protein	HIPPIE
A6NK89	protein	P33993	protein	HIPPIE
A6NK89	protein	P50395	protein	HIPPIE
A6NK89	protein	P62136	protein	HIPPIE
A6NK89	protein	P67870	protein	HIPPIE
A6NK89	protein	P68400	protein	HIPPIE
A6NK89	protein	Q02833	protein	HIPPIE
A6NK89	protein	Q09028	protein	HIPPIE
A6NK89	protein	Q12923	protein	HIPPIE
A6NK89	protein	Q13283	protein	HIPPIE
A6NK89	protein	Q13625	protein	HIPPIE
A6NK89	protein	Q15365	protein	HIPPIE
A6NK89	protein	Q16531	protein	HIPPIE
A6NK89	protein	Q5VUJ6	protein	HIPPIE
A6NK89	protein	Q8TAA9	protein	HIPPIE
A6NK89	protein	Q8TEW0	protein	HIPPIE
A6NK89	protein	Q92997	protein	HIPPIE
A6NK89	protein	Q93008	protein	HIPPIE
A6NK89	protein	Q96KQ4	protein	HIPPIE
A6NK89	protein	Q96N67	protein	HIPPIE
A6NK89	protein	Q9BU76	protein	HIPPIE
A6NK89	protein	Q9H3G5	protein	HIPPIE
A6NK89	protein	Q9HCY8	protein	HIPPIE
A6NK89	protein	Q9P0J7	protein	HIPPIE
A6NK89	protein	Q9UQ35	protein	HIPPIE
A6NK89	protein	O75223	protein	HIPPIE
A6NK89	protein	Q96MT3	protein	HIPPIE
A6NK89	protein	P31151	protein	HIPPIE
A6NK89	protein	A6NKD9	protein	HIPPIE
A6NK89	protein	P22531	protein	HIPPIE
A6NK89	protein	P25311	protein	HIPPIE
A6NLU0	protein	Q6ZWI9	protein	HIPPIE
A6NLU0	protein	Q86YD7	protein	HIPPIE
A6NLX3	protein	P61024	protein	HIPPIE
A6NLX3	protein	Q00535	protein	HIPPIE
A6NMK7	protein	O94973	protein	HIPPIE
A6NMK7	protein	P51946	protein	HIPPIE
A6NMK7	protein	P51959	protein	HIPPIE
A6NMK7	protein	Q6UN15	protein	HIPPIE
A6NMK7	protein	Q8N9N5	protein	HIPPIE
A6NMK7	protein	Q9UKF6	protein	HIPPIE
A6NMK7	protein	Q9C0J8	protein	HIPPIE
A6NMX2	protein	Q13541	protein	HIPPIE
A6NNY8	protein	Q70EK9	protein	HIPPIE
A6NNY8	protein	Q96B97	protein	HIPPIE
A6NNY8	protein	Q9UPT9	protein	HIPPIE
A6NNY8	protein	Q9Y2M5	protein	HIPPIE
A6PVS8	protein	O43639	protein	HIPPIE
A6PVS8	protein	Q00839	protein	HIPPIE
A6PVS8	protein	Q7Z5L2	protein	HIPPIE
A6ZKI3	protein	P00480	protein	HIPPIE
A6ZKI3	protein	P05543	protein	HIPPIE
A6ZKI3	protein	P13747	protein	HIPPIE
A6ZKI3	protein	P20851	protein	HIPPIE
A6ZKI3	protein	P46059	protein	HIPPIE
A6ZKI3	protein	P49146	protein	HIPPIE
A6ZKI3	protein	Q15116	protein	HIPPIE
A6ZKI3	protein	Q86TG7	protein	HIPPIE
A6ZKI3	protein	Q8WWB7	protein	HIPPIE
A6ZKI3	protein	Q9BU02	protein	HIPPIE
A6ZKI3	protein	Q9UMX0	protein	HIPPIE
A7E2Y1	protein	O00629	protein	HIPPIE
A7E2Y1	protein	O75340	protein	HIPPIE
A7E2Y1	protein	P50747	protein	HIPPIE
A7E2Y1	protein	P51114	protein	HIPPIE
A7E2Y1	protein	P52298	protein	HIPPIE
A7E2Y1	protein	Q15291	protein	HIPPIE
A7E2Y1	protein	Q8NB12	protein	HIPPIE
A7E2Y1	protein	Q92552	protein	HIPPIE
A7E2Y1	protein	Q96HS1	protein	HIPPIE
A7E2Y1	protein	Q99442	protein	HIPPIE
A7E2Y1	protein	Q9BY77	protein	HIPPIE
A7E2Y1	protein	Q9C099	protein	HIPPIE
A7E2Y1	protein	Q9H9Q2	protein	HIPPIE
A7E2Y1	protein	Q9NYF8	protein	HIPPIE
A7E2Y1	protein	P54289	protein	HIPPIE
A7KAX9	protein	O60506	protein	HIPPIE
A7KAX9	protein	O95229	protein	HIPPIE
A7KAX9	protein	P01116	protein	HIPPIE
A7KAX9	protein	P04629	protein	HIPPIE
A7KAX9	protein	P06241	protein	HIPPIE
A7KAX9	protein	P27348	protein	HIPPIE
A7KAX9	protein	P31946	protein	HIPPIE
A7KAX9	protein	P31947	protein	HIPPIE
A7KAX9	protein	P46108	protein	HIPPIE
A7KAX9	protein	P49407	protein	HIPPIE
A7KAX9	protein	P56945	protein	HIPPIE
A7KAX9	protein	P60468	protein	HIPPIE
A7KAX9	protein	P60953	protein	HIPPIE
A7KAX9	protein	P61586	protein	HIPPIE
A7KAX9	protein	P61981	protein	HIPPIE
A7KAX9	protein	P62745	protein	HIPPIE
A7KAX9	protein	P63000	protein	HIPPIE
A7KAX9	protein	Q04917	protein	HIPPIE
A7KAX9	protein	Q08379	protein	HIPPIE
A7KAX9	protein	Q13224	protein	HIPPIE
A7KAX9	protein	Q13480	protein	HIPPIE
A7KAX9	protein	Q14103	protein	HIPPIE
A7KAX9	protein	Q8N264	protein	HIPPIE
A7KAX9	protein	Q96EQ0	protein	HIPPIE
A7KAX9	protein	Q99523	protein	HIPPIE
A7KAX9	protein	Q9BRK4	protein	HIPPIE
A7KAX9	protein	Q9H6Z9	protein	HIPPIE
A7KAX9	protein	Q9NQX3	protein	HIPPIE
A7KAX9	protein	Q9NYB9	protein	HIPPIE
A7KAX9	protein	Q9UQC2	protein	HIPPIE
A7KAX9	protein	Q9Y575	protein	HIPPIE
A7MCY6	protein	O75147	protein	HIPPIE
A7MCY6	protein	O96018	protein	HIPPIE
A7MCY6	protein	P51116	protein	HIPPIE
A7MCY6	protein	Q06787	protein	HIPPIE
A7MCY6	protein	Q13137	protein	HIPPIE
A7MCY6	protein	Q14164	protein	HIPPIE
A7MCY6	protein	Q8TDY2	protein	HIPPIE
A7MCY6	protein	Q9H6Z9	protein	HIPPIE
A7MCY6	protein	Q9UHD2	protein	HIPPIE
A7MCY6	protein	Q9UKV8	protein	HIPPIE
A7MCY6	protein	Q709F0	protein	HIPPIE
A7MD48	protein	P49759	protein	HIPPIE
A7MD48	protein	Q05519	protein	HIPPIE
A7MD48	protein	Q15696	protein	HIPPIE
A7MD48	protein	Q9BU76	protein	HIPPIE
A7MD48	protein	Q9Y383	protein	HIPPIE
A7XYQ1	protein	P61956	protein	HIPPIE
A7XYQ1	protein	Q13363	protein	HIPPIE
A7XYQ1	protein	Q5SZQ8	protein	HIPPIE
A8K0Z3	protein	O14964	protein	HIPPIE
A8K0Z3	protein	Q12768	protein	HIPPIE
A8K0Z3	protein	Q14457	protein	HIPPIE
A8K0Z3	protein	Q2M389	protein	HIPPIE
A8K0Z3	protein	Q8IYI6	protein	HIPPIE
A8K0Z3	protein	Q96QK1	protein	HIPPIE
A8K0Z3	protein	Q99496	protein	HIPPIE
A8K0Z3	protein	Q9NV70	protein	HIPPIE
A8K4G0	protein	Q08708	protein	HIPPIE
A8K4G0	protein	Q496F6	protein	HIPPIE
A8K4G0	protein	Q6UXZ3	protein	HIPPIE
A8K4G0	protein	Q8TDQ1	protein	HIPPIE
A8K4G0	protein	Q9UGN4	protein	HIPPIE
A8K8P3	protein	P41208	protein	HIPPIE
A8K8P3	protein	Q03252	protein	HIPPIE
A8K8P3	protein	Q12798	protein	HIPPIE
A8K8P3	protein	Q2TAC2	protein	HIPPIE
A8K8P3	protein	Q96JH8	protein	HIPPIE
A8K8P3	protein	Q99459	protein	HIPPIE
A8K8P3	protein	Q99750	protein	HIPPIE
A8K8V0	protein	O14936	protein	HIPPIE
A8K8V0	protein	O15084	protein	HIPPIE
A8K8V0	protein	O15164	protein	HIPPIE
A8K8V0	protein	O75170	protein	HIPPIE
A8K8V0	protein	O75496	protein	HIPPIE
A8K8V0	protein	O75962	protein	HIPPIE
A8K8V0	protein	O94964	protein	HIPPIE
A8K8V0	protein	P14373	protein	HIPPIE
A8K8V0	protein	P19174	protein	HIPPIE
A8K8V0	protein	P21953	protein	HIPPIE
A8K8V0	protein	P25054	protein	HIPPIE
A8K8V0	protein	P30154	protein	HIPPIE
A8K8V0	protein	P45973	protein	HIPPIE
A8K8V0	protein	P67775	protein	HIPPIE
A8K8V0	protein	Q06190	protein	HIPPIE
A8K8V0	protein	Q12769	protein	HIPPIE
A8K8V0	protein	Q12789	protein	HIPPIE
A8K8V0	protein	Q13263	protein	HIPPIE
A8K8V0	protein	Q14592	protein	HIPPIE
A8K8V0	protein	Q16513	protein	HIPPIE
A8K8V0	protein	Q16537	protein	HIPPIE
A8K8V0	protein	Q2M1P5	protein	HIPPIE
A8K8V0	protein	Q5JR59	protein	HIPPIE
A8K8V0	protein	Q5MIZ7	protein	HIPPIE
A8K8V0	protein	Q5T5X7	protein	HIPPIE
A8K8V0	protein	Q5VU43	protein	HIPPIE
A8K8V0	protein	Q66LE6	protein	HIPPIE
A8K8V0	protein	Q6IN85	protein	HIPPIE
A8K8V0	protein	Q6P5Z2	protein	HIPPIE
A8K8V0	protein	Q7L7V1	protein	HIPPIE
A8K8V0	protein	Q86XK2	protein	HIPPIE
A8K8V0	protein	Q8N302	protein	HIPPIE
A8K8V0	protein	Q8N3F8	protein	HIPPIE
A8K8V0	protein	Q8NAF0	protein	HIPPIE
A8K8V0	protein	Q8NB46	protein	HIPPIE
A8K8V0	protein	Q8NEM2	protein	HIPPIE
A8K8V0	protein	Q8WUA4	protein	HIPPIE
A8K8V0	protein	Q8WV44	protein	HIPPIE
A8K8V0	protein	Q92624	protein	HIPPIE
A8K8V0	protein	Q96EB6	protein	HIPPIE
A8K8V0	protein	Q96EP0	protein	HIPPIE
A8K8V0	protein	Q96HP0	protein	HIPPIE
A8K8V0	protein	Q96N67	protein	HIPPIE
A8K8V0	protein	Q96RT1	protein	HIPPIE
A8K8V0	protein	Q9BRK4	protein	HIPPIE
A8K8V0	protein	Q9BT73	protein	HIPPIE
A8K8V0	protein	Q9BV97	protein	HIPPIE
A8K8V0	protein	Q9BW27	protein	HIPPIE
A8K8V0	protein	Q9H4L7	protein	HIPPIE
A8K8V0	protein	Q9NY27	protein	HIPPIE
A8K8V0	protein	Q9UGM1	protein	HIPPIE
A8K8V0	protein	Q9UKN8	protein	HIPPIE
A8K8V0	protein	Q9UL42	protein	HIPPIE
A8K8V0	protein	Q9UMX1	protein	HIPPIE
A8K8V0	protein	Q9UPQ7	protein	HIPPIE
A8K8V0	protein	Q9Y2K1	protein	HIPPIE
A8K8V0	protein	Q9Y496	protein	HIPPIE
A8K8V0	protein	Q9Y5Q9	protein	HIPPIE
A8K8V0	protein	Q9BVL4	protein	HIPPIE
A8K8V0	protein	Q69YQ0	protein	HIPPIE
A8K8V0	protein	Q9Y4B5	protein	HIPPIE
A8K8V0	protein	O75467	protein	HIPPIE
A8K8V0	protein	Q07973	protein	HIPPIE
A8K8V0	protein	Q9NYW8	protein	HIPPIE
A8K8V0	protein	Q70CQ2	protein	HIPPIE
A8K8V0	protein	Q96RT7	protein	HIPPIE
A8K979	protein	O14958	protein	HIPPIE
A8K979	protein	Q14315	protein	HIPPIE
A8K979	protein	Q9UKB3	protein	HIPPIE
A8MQ03	protein	O43741	protein	HIPPIE
A8MQ03	protein	P13569	protein	HIPPIE
A8MQ03	protein	Q5T752	protein	HIPPIE
A8MQ03	protein	Q5TA76	protein	HIPPIE
A8MQ03	protein	Q5TA78	protein	HIPPIE
A8MQ03	protein	Q5TA81	protein	HIPPIE
A8MQ03	protein	Q64LD2	protein	HIPPIE
A8MQ03	protein	Q8N393	protein	HIPPIE
A8MQ03	protein	Q92731	protein	HIPPIE
A8MQ03	protein	Q9BYQ0	protein	HIPPIE
A8MQ03	protein	Q9Y342	protein	HIPPIE
A8MQ03	protein	Q5T749	protein	HIPPIE
A8MQ03	protein	Q8IUG1	protein	HIPPIE
A8MQ03	protein	Q9BYR3	protein	HIPPIE
A8MT69	protein	O15287	protein	HIPPIE
A8MT69	protein	O15360	protein	HIPPIE
A8MT69	protein	P63279	protein	HIPPIE
A8MT69	protein	Q71F23	protein	HIPPIE
A8MT69	protein	Q7L2Z9	protein	HIPPIE
A8MT69	protein	Q8IYD8	protein	HIPPIE
A8MT69	protein	Q8N137	protein	HIPPIE
A8MT69	protein	Q8N2Z9	protein	HIPPIE
A8MT69	protein	Q9BU64	protein	HIPPIE
A8MT69	protein	Q9BYV2	protein	HIPPIE
A8MT69	protein	Q9NW38	protein	HIPPIE
A8MT70	protein	O43149	protein	HIPPIE
A8MT70	protein	O43379	protein	HIPPIE
A8MT70	protein	O75096	protein	HIPPIE
A8MT70	protein	O94763	protein	HIPPIE
A8MT70	protein	P0DTE7	protein	HIPPIE
A8MT70	protein	P0DTE8	protein	HIPPIE
A8MT70	protein	P0DUB6	protein	HIPPIE
A8MT70	protein	P50570	protein	HIPPIE
A8MT70	protein	Q05193	protein	HIPPIE
A8MT70	protein	Q07864	protein	HIPPIE
A8MT70	protein	Q0D2I5	protein	HIPPIE
A8MT70	protein	Q14181	protein	HIPPIE
A8MT70	protein	Q15751	protein	HIPPIE
A8MT70	protein	Q5T447	protein	HIPPIE
A8MT70	protein	Q6V0I7	protein	HIPPIE
A8MT70	protein	Q7L7V1	protein	HIPPIE
A8MT70	protein	Q92673	protein	HIPPIE
A8MT70	protein	Q96DA0	protein	HIPPIE
A8MT70	protein	Q9HA65	protein	HIPPIE
A8MT70	protein	Q9UQ16	protein	HIPPIE
A8MT70	protein	Q8TDW7	protein	HIPPIE
A8MT70	protein	Q9HCU4	protein	HIPPIE
A8MT70	protein	Q9NPG1	protein	HIPPIE
A8MT70	protein	Q9NYQ6	protein	HIPPIE
A8MT70	protein	Q92628	protein	HIPPIE
A8MT70	protein	Q5SZK8	protein	HIPPIE
A8MTL0	protein	P40818	protein	HIPPIE
A8MTL0	protein	Q8WW32	protein	HIPPIE
A8MTZ0	protein	P10412	protein	HIPPIE
A8MTZ0	protein	Q8IWZ6	protein	HIPPIE
A8MTZ0	protein	Q8N3I7	protein	HIPPIE
A8MTZ0	protein	Q8NFJ9	protein	HIPPIE
A8MTZ0	protein	Q8TAM2	protein	HIPPIE
A8MTZ0	protein	Q96RK4	protein	HIPPIE
A8MTZ0	protein	Q9BXC9	protein	HIPPIE
A8MVW5	protein	O00459	protein	HIPPIE
A8MVW5	protein	O14763	protein	HIPPIE
A8MVW5	protein	O95819	protein	HIPPIE
A8MVW5	protein	P09382	protein	HIPPIE
A8MVW5	protein	P10586	protein	HIPPIE
A8MVW5	protein	P11362	protein	HIPPIE
A8MVW5	protein	P27037	protein	HIPPIE
A8MVW5	protein	P36894	protein	HIPPIE
A8MVW5	protein	Q13705	protein	HIPPIE
A8MVW5	protein	Q16739	protein	HIPPIE
A8MVW5	protein	Q86YB8	protein	HIPPIE
A8MVW5	protein	Q8IWV8	protein	HIPPIE
A8MVW5	protein	Q8TCT0	protein	HIPPIE
A8MVW5	protein	Q969Z4	protein	HIPPIE
A8MVW5	protein	Q9BT67	protein	HIPPIE
A8MVW5	protein	Q9BV94	protein	HIPPIE
A8MVW5	protein	Q9UI95	protein	HIPPIE
A8MVW5	protein	Q13332	protein	HIPPIE
A8MVW5	protein	Q8WUY8	protein	HIPPIE
A8MVW5	protein	P55082	protein	HIPPIE
A8MVW5	protein	Q8NFZ8	protein	HIPPIE
A8MVW5	protein	Q7Z4F1	protein	HIPPIE
A8MVW5	protein	Q8NC42	protein	HIPPIE
A8MVW5	protein	Q9UHQ9	protein	HIPPIE
A8MVW5	protein	Q9NPF0	protein	HIPPIE
A8MVW5	protein	Q7Z736	protein	HIPPIE
A8MVW5	protein	Q9BXB1	protein	HIPPIE
A8MW92	protein	O60341	protein	HIPPIE
A8MW92	protein	O75792	protein	HIPPIE
A8MW92	protein	O94776	protein	HIPPIE
A8MW92	protein	O95983	protein	HIPPIE
A8MW92	protein	P08571	protein	HIPPIE
A8MW92	protein	P48431	protein	HIPPIE
A8MW92	protein	Q12873	protein	HIPPIE
A8MW92	protein	Q13330	protein	HIPPIE
A8MW92	protein	Q13547	protein	HIPPIE
A8MW92	protein	Q13637	protein	HIPPIE
A8MW92	protein	Q14839	protein	HIPPIE
A8MW92	protein	Q16576	protein	HIPPIE
A8MW92	protein	Q5TKA1	protein	HIPPIE
A8MW92	protein	Q7Z3B3	protein	HIPPIE
A8MW92	protein	Q86YP4	protein	HIPPIE
A8MW92	protein	Q8WXI9	protein	HIPPIE
A8MW92	protein	Q92769	protein	HIPPIE
A8MW92	protein	Q96EZ8	protein	HIPPIE
A8MW92	protein	Q9BTC8	protein	HIPPIE
A8MW92	protein	Q9H165	protein	HIPPIE
A8MW92	protein	Q9H7Z6	protein	HIPPIE
A8MW92	protein	Q9H9L4	protein	HIPPIE
A8MW92	protein	Q9P2N6	protein	HIPPIE
A8MW92	protein	Q9UBB5	protein	HIPPIE
A9UHW6	protein	O14964	protein	HIPPIE
A9UHW6	protein	O43310	protein	HIPPIE
A9UHW6	protein	O75821	protein	HIPPIE
A9UHW6	protein	P07288	protein	HIPPIE
A9UHW6	protein	P56524	protein	HIPPIE
A9UHW6	protein	P62191	protein	HIPPIE
A9UHW6	protein	Q14493	protein	HIPPIE
A9UHW6	protein	Q1RMZ1	protein	HIPPIE
A9UHW6	protein	Q5RKV6	protein	HIPPIE
A9UHW6	protein	Q9NUU7	protein	HIPPIE
A9UHW6	protein	Q9UMR2	protein	HIPPIE
A9YTQ3	protein	P27540	protein	HIPPIE
B0YJ81	protein	P04279	protein	HIPPIE
B0YJ81	protein	P46059	protein	HIPPIE
B0YJ81	protein	Q02383	protein	HIPPIE
B0YJ81	protein	Q9BV94	protein	HIPPIE
B0YJ81	protein	Q9BVX2	protein	HIPPIE
B1AK53	protein	Q9UQB8	protein	HIPPIE
B2RC85	protein	P27482	protein	HIPPIE
B2RC85	protein	Q9UL63	protein	HIPPIE
B2RNN3	protein	P0C862	protein	HIPPIE
B2RTY4	protein	O15460	protein	HIPPIE
B2RTY4	protein	O75947	protein	HIPPIE
B2RTY4	protein	O95861	protein	HIPPIE
B2RTY4	protein	P00533	protein	HIPPIE
B2RTY4	protein	P01106	protein	HIPPIE
B2RTY4	protein	P04626	protein	HIPPIE
B2RTY4	protein	P04637	protein	HIPPIE
B2RTY4	protein	P12268	protein	HIPPIE
B2RTY4	protein	P48039	protein	HIPPIE
B2RTY4	protein	P52948	protein	HIPPIE
B2RTY4	protein	P60953	protein	HIPPIE
B2RTY4	protein	P61586	protein	HIPPIE
B2RTY4	protein	P62745	protein	HIPPIE
B2RTY4	protein	Q00005	protein	HIPPIE
B2RTY4	protein	Q13042	protein	HIPPIE
B2RTY4	protein	Q5TCS8	protein	HIPPIE
B2RTY4	protein	Q6IBW4	protein	HIPPIE
B2RTY4	protein	Q6TDU7	protein	HIPPIE
B2RTY4	protein	Q86UP2	protein	HIPPIE
B2RTY4	protein	Q86WV1	protein	HIPPIE
B2RTY4	protein	Q8TE96	protein	HIPPIE
B2RTY4	protein	Q9BRK4	protein	HIPPIE
B2RTY4	protein	Q9H3U1	protein	HIPPIE
B2RTY4	protein	Q9NQC1	protein	HIPPIE
B2RTY4	protein	Q9NZQ9	protein	HIPPIE
B2RTY4	protein	Q9Y2S2	protein	HIPPIE
B2RU33	protein	O75330	protein	HIPPIE
B2RU33	protein	P48729	protein	HIPPIE
B2RU33	protein	Q15034	protein	HIPPIE
B2RU33	protein	Q93009	protein	HIPPIE
B2RU33	protein	Q99933	protein	HIPPIE
B2RU33	protein	Q9Y592	protein	HIPPIE
B2RU33	protein	A5A3E0	protein	HIPPIE
B2RUY7	protein	P32242	protein	HIPPIE
B2RV13	protein	P07951	protein	HIPPIE
B2RV13	protein	P23284	protein	HIPPIE
B2RV13	protein	P27482	protein	HIPPIE
B2RV13	protein	P29034	protein	HIPPIE
B2RV13	protein	Q15828	protein	HIPPIE
B2RXF5	protein	O15344	protein	HIPPIE
B2RXF5	protein	O75312	protein	HIPPIE
B2RXF5	protein	O95749	protein	HIPPIE
B2RXF5	protein	P56545	protein	HIPPIE
B2RXF5	protein	Q5TA31	protein	HIPPIE
B2RXF5	protein	Q6P2P2	protein	HIPPIE
B2RXF5	protein	Q92618	protein	HIPPIE
B2RXF5	protein	Q99592	protein	HIPPIE
B2RXF5	protein	Q99986	protein	HIPPIE
B2RXF5	protein	Q9UF56	protein	HIPPIE
B7ZAP0	protein	O00154	protein	HIPPIE
B7ZAP0	protein	P00167	protein	HIPPIE
B7ZAP0	protein	P09017	protein	HIPPIE
B7ZAP0	protein	P31146	protein	HIPPIE
B7ZAP0	protein	P41587	protein	HIPPIE
B7ZAP0	protein	P58340	protein	HIPPIE
B7ZAP0	protein	Q03112	protein	HIPPIE
B7ZAP0	protein	Q12816	protein	HIPPIE
B7ZAP0	protein	Q13387	protein	HIPPIE
B7ZAP0	protein	Q14699	protein	HIPPIE
B7ZAP0	protein	Q52LD8	protein	HIPPIE
B7ZAP0	protein	Q5TBB1	protein	HIPPIE
B7ZAP0	protein	Q6UY11	protein	HIPPIE
B7ZAP0	protein	Q8TAL5	protein	HIPPIE
B7ZAP0	protein	Q96ES7	protein	HIPPIE
B7ZAP0	protein	Q96F44	protein	HIPPIE
B7ZAP0	protein	Q9BZD4	protein	HIPPIE
B7ZAP0	protein	Q9NNX1	protein	HIPPIE
B7ZAP0	protein	Q9NV70	protein	HIPPIE
B7ZAP0	protein	Q9UGU5	protein	HIPPIE
B7ZAP0	protein	Q9UJY5	protein	HIPPIE
B7ZAP0	protein	Q9Y3P9	protein	HIPPIE
B7ZAP0	protein	Q9Y4Z0	protein	HIPPIE
B7ZAP0	protein	Q5TGL8	protein	HIPPIE
B9A064	protein	P17813	protein	HIPPIE
B9A064	protein	P30838	protein	HIPPIE
B9A064	protein	P35219	protein	HIPPIE
B9A064	protein	Q13797	protein	HIPPIE
B9A064	protein	Q6AZZ1	protein	HIPPIE
B9A064	protein	Q8N878	protein	HIPPIE
B9A064	protein	Q8N9N2	protein	HIPPIE
B9A064	protein	Q96L08	protein	HIPPIE
B9A064	protein	Q96L92	protein	HIPPIE
B9A064	protein	Q9BZM6	protein	HIPPIE
B9A064	protein	Q9H8H2	protein	HIPPIE
B9A064	protein	Q9UMR2	protein	HIPPIE
B9A064	protein	P15814	protein	HIPPIE
D6RGH6	protein	O75496	protein	HIPPIE
F7VJQ1	protein	O00165	protein	HIPPIE
F7VJQ1	protein	O75084	protein	HIPPIE
F7VJQ1	protein	O94985	protein	HIPPIE
F7VJQ1	protein	P04156	protein	HIPPIE
F7VJQ1	protein	P05067	protein	HIPPIE
F7VJQ1	protein	P07237	protein	HIPPIE
F7VJQ1	protein	P07550	protein	HIPPIE
F7VJQ1	protein	P08865	protein	HIPPIE
F7VJQ1	protein	P10809	protein	HIPPIE
F7VJQ1	protein	P10909	protein	HIPPIE
F7VJQ1	protein	P11021	protein	HIPPIE
F7VJQ1	protein	P11940	protein	HIPPIE
F7VJQ1	protein	P13591	protein	HIPPIE
F7VJQ1	protein	P20916	protein	HIPPIE
F7VJQ1	protein	P21281	protein	HIPPIE
F7VJQ1	protein	P25105	protein	HIPPIE
F7VJQ1	protein	P29372	protein	HIPPIE
F7VJQ1	protein	P31948	protein	HIPPIE
F7VJQ1	protein	P32004	protein	HIPPIE
F7VJQ1	protein	P32246	protein	HIPPIE
F7VJQ1	protein	P42858	protein	HIPPIE
F7VJQ1	protein	P49639	protein	HIPPIE
F7VJQ1	protein	P51693	protein	HIPPIE
F7VJQ1	protein	P55085	protein	HIPPIE
F7VJQ1	protein	P62993	protein	HIPPIE
F7VJQ1	protein	P68400	protein	HIPPIE
F7VJQ1	protein	Q13642	protein	HIPPIE
F7VJQ1	protein	Q15139	protein	HIPPIE
F7VJQ1	protein	Q8N3V7	protein	HIPPIE
F7VJQ1	protein	Q9BSJ6	protein	HIPPIE
F7VJQ1	protein	Q9H4B4	protein	HIPPIE
F7VJQ1	protein	Q9UL18	protein	HIPPIE
O00115	protein	P27824	protein	HIPPIE
O00115	protein	Q9Y230	protein	HIPPIE
O00115	protein	Q9Y265	protein	HIPPIE
O00116	protein	O75381	protein	HIPPIE
O00116	protein	P04040	protein	HIPPIE
O00116	protein	P08559	protein	HIPPIE
O00116	protein	P22307	protein	HIPPIE
O00116	protein	P50542	protein	HIPPIE
O00116	protein	Q15006	protein	HIPPIE
O00116	protein	Q676U5	protein	HIPPIE
O00116	protein	Q8IWL3	protein	HIPPIE
O00116	protein	Q96DB2	protein	HIPPIE
O00116	protein	Q9BQQ3	protein	HIPPIE
O00116	protein	Q9BYG5	protein	HIPPIE
O00116	protein	Q9UHD1	protein	HIPPIE
O00116	protein	O15228	protein	HIPPIE
O00116	protein	pubchem:668	metabolite	PubChem
O00116	protein	pubchem:985	metabolite	PubChem
O00116	protein	pubchem:2682	metabolite	PubChem
O00116	protein	pubchem:5281	metabolite	PubChem
O00124	protein	P46059	protein	HIPPIE
O00124	protein	P55072	protein	HIPPIE
O00124	protein	P60468	protein	HIPPIE
O00124	protein	Q8TAT6	protein	HIPPIE
O00124	protein	Q8TC07	protein	HIPPIE
O00124	protein	Q92890	protein	HIPPIE
O00124	protein	Q96JH7	protein	HIPPIE
O00124	protein	Q9P296	protein	HIPPIE
O00139	protein	O00303	protein	HIPPIE
O00139	protein	O60303	protein	HIPPIE
O00139	protein	O60645	protein	HIPPIE
O00139	protein	O60885	protein	HIPPIE
O00139	protein	O94822	protein	HIPPIE
O00139	protein	O95071	protein	HIPPIE
O00139	protein	P02675	protein	HIPPIE
O00139	protein	P03372	protein	HIPPIE
O00139	protein	P11441	protein	HIPPIE
O00139	protein	P15586	protein	HIPPIE
O00139	protein	P17252	protein	HIPPIE
O00139	protein	P33981	protein	HIPPIE
O00139	protein	P46379	protein	HIPPIE
O00139	protein	P46531	protein	HIPPIE
O00139	protein	P49419	protein	HIPPIE
O00139	protein	P49674	protein	HIPPIE
O00139	protein	P49748	protein	HIPPIE
O00139	protein	P51858	protein	HIPPIE
O00139	protein	P57727	protein	HIPPIE
O00139	protein	Q01085	protein	HIPPIE
O00139	protein	Q12931	protein	HIPPIE
O00139	protein	Q13043	protein	HIPPIE
O00139	protein	Q13418	protein	HIPPIE
O00139	protein	Q14203	protein	HIPPIE
O00139	protein	Q15058	protein	HIPPIE
O00139	protein	Q5S007	protein	HIPPIE
O00139	protein	Q5SW79	protein	HIPPIE
O00139	protein	Q659C4	protein	HIPPIE
O00139	protein	Q68CZ1	protein	HIPPIE
O00139	protein	Q6IPR3	protein	HIPPIE
O00139	protein	Q6UN15	protein	HIPPIE
O00139	protein	Q7L5D6	protein	HIPPIE
O00139	protein	Q8IX90	protein	HIPPIE
O00139	protein	Q8TAE8	protein	HIPPIE
O00139	protein	Q8TCX5	protein	HIPPIE
O00139	protein	Q8TCZ2	protein	HIPPIE
O00139	protein	Q8TEP8	protein	HIPPIE
O00139	protein	Q8WVZ9	protein	HIPPIE
O00139	protein	Q92879	protein	HIPPIE
O00139	protein	Q96BD8	protein	HIPPIE
O00139	protein	Q96EL3	protein	HIPPIE
O00139	protein	Q96K37	protein	HIPPIE
O00139	protein	Q99598	protein	HIPPIE
O00139	protein	Q99661	protein	HIPPIE
O00139	protein	Q9H2D6	protein	HIPPIE
O00139	protein	Q9H6R7	protein	HIPPIE
O00139	protein	Q9HCK4	protein	HIPPIE
O00139	protein	Q9P2L0	protein	HIPPIE
O00139	protein	Q9UBC1	protein	HIPPIE
O00139	protein	Q9UBK8	protein	HIPPIE
O00139	protein	Q9UI95	protein	HIPPIE
O00139	protein	Q9Y483	protein	HIPPIE
O00139	protein	Q9Y4F5	protein	HIPPIE
O00139	protein	Q5SVZ6	protein	HIPPIE
O00139	protein	Q99766	protein	HIPPIE
O00141	protein	O15530	protein	HIPPIE
O00141	protein	P01112	protein	HIPPIE
O00141	protein	P02788	protein	HIPPIE
O00141	protein	P04049	protein	HIPPIE
O00141	protein	P10636	protein	HIPPIE
O00141	protein	P25942	protein	HIPPIE
O00141	protein	P30533	protein	HIPPIE
O00141	protein	P41252	protein	HIPPIE
O00141	protein	P42336	protein	HIPPIE
O00141	protein	P42345	protein	HIPPIE
O00141	protein	P46934	protein	HIPPIE
O00141	protein	P49411	protein	HIPPIE
O00141	protein	P49815	protein	HIPPIE
O00141	protein	P52292	protein	HIPPIE
O00141	protein	P55072	protein	HIPPIE
O00141	protein	P67775	protein	HIPPIE
O00141	protein	Q13164	protein	HIPPIE
O00141	protein	Q13451	protein	HIPPIE
O00141	protein	Q15599	protein	HIPPIE
O00141	protein	Q16543	protein	HIPPIE
O00141	protein	Q96PU5	protein	HIPPIE
O00141	protein	Q96RR4	protein	HIPPIE
O00141	protein	Q99576	protein	HIPPIE
O00141	protein	Q9H4A3	protein	HIPPIE
O00141	protein	Q9UNE7	protein	HIPPIE
O00141	protein	Q9UQ80	protein	HIPPIE
O00141	protein	Q9Y2V2	protein	HIPPIE
O00141	protein	P01833	protein	HIPPIE
O00141	protein	Q96KC2	protein	HIPPIE
O00141	protein	Q86U10	protein	HIPPIE
O00144	protein	Q99750	protein	HIPPIE
O00148	protein	O00358	protein	HIPPIE
O00148	protein	O00487	protein	HIPPIE
O00148	protein	O14508	protein	HIPPIE
O00148	protein	O14862	protein	HIPPIE
O00148	protein	O43638	protein	HIPPIE
O00148	protein	O75593	protein	HIPPIE
O00148	protein	O95433	protein	HIPPIE
O00148	protein	P00390	protein	HIPPIE
O00148	protein	P48431	protein	HIPPIE
O00148	protein	P52788	protein	HIPPIE
O00148	protein	P54274	protein	HIPPIE
O00148	protein	P55316	protein	HIPPIE
O00148	protein	P55318	protein	HIPPIE
O00148	protein	P58012	protein	HIPPIE
O00148	protein	P61956	protein	HIPPIE
O00148	protein	P63279	protein	HIPPIE
O00148	protein	P68366	protein	HIPPIE
O00148	protein	P78362	protein	HIPPIE
O00148	protein	P82979	protein	HIPPIE
O00148	protein	Q00796	protein	HIPPIE
O00148	protein	Q12948	protein	HIPPIE
O00148	protein	Q12951	protein	HIPPIE
O00148	protein	Q12952	protein	HIPPIE
O00148	protein	Q13509	protein	HIPPIE
O00148	protein	Q13573	protein	HIPPIE
O00148	protein	Q13619	protein	HIPPIE
O00148	protein	Q13769	protein	HIPPIE
O00148	protein	Q13838	protein	HIPPIE
O00148	protein	Q15007	protein	HIPPIE
O00148	protein	Q15554	protein	HIPPIE
O00148	protein	Q15562	protein	HIPPIE
O00148	protein	Q16627	protein	HIPPIE
O00148	protein	Q53F19	protein	HIPPIE
O00148	protein	Q5JSP0	protein	HIPPIE
O00148	protein	Q5T3F8	protein	HIPPIE
O00148	protein	Q6I9Y2	protein	HIPPIE
O00148	protein	Q6V0I7	protein	HIPPIE
O00148	protein	Q6ZQN5	protein	HIPPIE
O00148	protein	Q86U44	protein	HIPPIE
O00148	protein	Q86V81	protein	HIPPIE
O00148	protein	Q8IVH2	protein	HIPPIE
O00148	protein	Q8IWL3	protein	HIPPIE
O00148	protein	Q8NEZ3	protein	HIPPIE
O00148	protein	Q8NI27	protein	HIPPIE
O00148	protein	Q92731	protein	HIPPIE
O00148	protein	Q969H0	protein	HIPPIE
O00148	protein	Q96FV9	protein	HIPPIE
O00148	protein	Q99459	protein	HIPPIE
O00148	protein	Q99853	protein	HIPPIE
O00148	protein	Q9BRN9	protein	HIPPIE
O00148	protein	Q9BZZ5	protein	HIPPIE
O00148	protein	Q9C009	protein	HIPPIE
O00148	protein	Q9H4M7	protein	HIPPIE
O00148	protein	Q9HB07	protein	HIPPIE
O00148	protein	Q9NWV8	protein	HIPPIE
O00148	protein	Q9NYB0	protein	HIPPIE
O00148	protein	Q9UJ70	protein	HIPPIE
O00148	protein	Q9UKV8	protein	HIPPIE
O00148	protein	Q9UL18	protein	HIPPIE
O00148	protein	Q9Y2Z0	protein	HIPPIE
O00148	protein	Q9Y3Y2	protein	HIPPIE
O00148	protein	Q8TDW7	protein	HIPPIE
O00148	protein	Q9HCU4	protein	HIPPIE
O00151	protein	O43707	protein	HIPPIE
O00151	protein	O95376	protein	HIPPIE
O00151	protein	P03372	protein	HIPPIE
O00151	protein	P12814	protein	HIPPIE
O00151	protein	P14136	protein	HIPPIE
O00151	protein	P35408	protein	HIPPIE
O00151	protein	P35609	protein	HIPPIE
O00151	protein	P48431	protein	HIPPIE
O00151	protein	P52789	protein	HIPPIE
O00151	protein	P53384	protein	HIPPIE
O00151	protein	Q08043	protein	HIPPIE
O00151	protein	Q14103	protein	HIPPIE
O00151	protein	Q5XUX0	protein	HIPPIE
O00151	protein	Q8TDR2	protein	HIPPIE
O00151	protein	Q9BQG2	protein	HIPPIE
O00151	protein	Q9UHB6	protein	HIPPIE
O00154	protein	O95379	protein	HIPPIE
O00154	protein	P04406	protein	HIPPIE
O00154	protein	P25705	protein	HIPPIE
O00154	protein	P30101	protein	HIPPIE
O00154	protein	P31150	protein	HIPPIE
O00154	protein	P43360	protein	HIPPIE
O00154	protein	P49189	protein	HIPPIE
O00154	protein	P54274	protein	HIPPIE
O00154	protein	P55347	protein	HIPPIE
O00154	protein	Q00796	protein	HIPPIE
O00154	protein	Q01484	protein	HIPPIE
O00154	protein	Q03135	protein	HIPPIE
O00154	protein	Q06787	protein	HIPPIE
O00154	protein	Q13554	protein	HIPPIE
O00154	protein	Q13618	protein	HIPPIE
O00154	protein	Q5R372	protein	HIPPIE
O00154	protein	Q6PKH6	protein	HIPPIE
O00154	protein	Q6ZQN5	protein	HIPPIE
O00154	protein	Q8N5H7	protein	HIPPIE
O00154	protein	Q8NBF2	protein	HIPPIE
O00154	protein	Q92597	protein	HIPPIE
O00154	protein	Q969Z4	protein	HIPPIE
O00154	protein	Q96FC7	protein	HIPPIE
O00154	protein	Q9BSI4	protein	HIPPIE
O00154	protein	Q9H9S4	protein	HIPPIE
O00154	protein	Q9HCK8	protein	HIPPIE
O00154	protein	Q9NUX5	protein	HIPPIE
O00154	protein	Q9NVV9	protein	HIPPIE
O00154	protein	Q9P258	protein	HIPPIE
O00154	protein	Q9UMX0	protein	HIPPIE
O00154	protein	Q9Y297	protein	HIPPIE
O00155	protein	O95292	protein	HIPPIE
O00155	protein	Q8N6L0	protein	HIPPIE
O00155	protein	Q969F0	protein	HIPPIE
O00155	protein	Q96BA8	protein	HIPPIE
O00155	protein	Q9UJ14	protein	HIPPIE
O00159	protein	O14639	protein	HIPPIE
O00159	protein	O14908	protein	HIPPIE
O00159	protein	O14974	protein	HIPPIE
O00159	protein	O14976	protein	HIPPIE
O00159	protein	O15020	protein	HIPPIE
O00159	protein	O15042	protein	HIPPIE
O00159	protein	O15143	protein	HIPPIE
O00159	protein	O15145	protein	HIPPIE
O00159	protein	O15393	protein	HIPPIE
O00159	protein	O43707	protein	HIPPIE
O00159	protein	O43795	protein	HIPPIE
O00159	protein	O60264	protein	HIPPIE
O00159	protein	O60496	protein	HIPPIE
O00159	protein	O75083	protein	HIPPIE
O00159	protein	O75128	protein	HIPPIE
O00159	protein	O75365	protein	HIPPIE
O00159	protein	O75368	protein	HIPPIE
O00159	protein	O75528	protein	HIPPIE
O00159	protein	O75533	protein	HIPPIE
O00159	protein	O76071	protein	HIPPIE
O00159	protein	O94875	protein	HIPPIE
O00159	protein	O95425	protein	HIPPIE
O00159	protein	O95985	protein	HIPPIE
O00159	protein	P03372	protein	HIPPIE
O00159	protein	P07711	protein	HIPPIE
O00159	protein	P07858	protein	HIPPIE
O00159	protein	P0DP23	protein	HIPPIE
O00159	protein	P0DP24	protein	HIPPIE
O00159	protein	P0DP25	protein	HIPPIE
O00159	protein	P11142	protein	HIPPIE
O00159	protein	P11233	protein	HIPPIE
O00159	protein	P12268	protein	HIPPIE
O00159	protein	P13164	protein	HIPPIE
O00159	protein	P13569	protein	HIPPIE
O00159	protein	P16234	protein	HIPPIE
O00159	protein	P17252	protein	HIPPIE
O00159	protein	P18206	protein	HIPPIE
O00159	protein	P20839	protein	HIPPIE
O00159	protein	P20936	protein	HIPPIE
O00159	protein	P21333	protein	HIPPIE
O00159	protein	P22681	protein	HIPPIE
O00159	protein	P23528	protein	HIPPIE
O00159	protein	P24941	protein	HIPPIE
O00159	protein	P26583	protein	HIPPIE
O00159	protein	P27487	protein	HIPPIE
O00159	protein	P28289	protein	HIPPIE
O00159	protein	P28290	protein	HIPPIE
O00159	protein	P28324	protein	HIPPIE
O00159	protein	P29353	protein	HIPPIE
O00159	protein	P32121	protein	HIPPIE
O00159	protein	P35269	protein	HIPPIE
O00159	protein	P35579	protein	HIPPIE
O00159	protein	P35611	protein	HIPPIE
O00159	protein	P46940	protein	HIPPIE
O00159	protein	P47755	protein	HIPPIE
O00159	protein	P49407	protein	HIPPIE
O00159	protein	P52732	protein	HIPPIE
O00159	protein	P52756	protein	HIPPIE
O00159	protein	P52943	protein	HIPPIE
O00159	protein	P55884	protein	HIPPIE
O00159	protein	P60981	protein	HIPPIE
O00159	protein	P62136	protein	HIPPIE
O00159	protein	P62140	protein	HIPPIE
O00159	protein	P63261	protein	HIPPIE
O00159	protein	P80723	protein	HIPPIE
O00159	protein	P98175	protein	HIPPIE
O00159	protein	Q01082	protein	HIPPIE
O00159	protein	Q0ZGT2	protein	HIPPIE
O00159	protein	Q12792	protein	HIPPIE
O00159	protein	Q13045	protein	HIPPIE
O00159	protein	Q13115	protein	HIPPIE
O00159	protein	Q13347	protein	HIPPIE
O00159	protein	Q13435	protein	HIPPIE
O00159	protein	Q13813	protein	HIPPIE
O00159	protein	Q13838	protein	HIPPIE
O00159	protein	Q14151	protein	HIPPIE
O00159	protein	Q15051	protein	HIPPIE
O00159	protein	Q15139	protein	HIPPIE
O00159	protein	Q155Q3	protein	HIPPIE
O00159	protein	Q16643	protein	HIPPIE
O00159	protein	Q16670	protein	HIPPIE
O00159	protein	Q4KMQ1	protein	HIPPIE
O00159	protein	Q53F19	protein	HIPPIE
O00159	protein	Q5S007	protein	HIPPIE
O00159	protein	Q5T5U3	protein	HIPPIE
O00159	protein	Q5TB80	protein	HIPPIE
O00159	protein	Q6IBS0	protein	HIPPIE
O00159	protein	Q6IN84	protein	HIPPIE
O00159	protein	Q6P4F7	protein	HIPPIE
O00159	protein	Q6PJ61	protein	HIPPIE
O00159	protein	Q6WCQ1	protein	HIPPIE
O00159	protein	Q7Z460	protein	HIPPIE
O00159	protein	Q7Z4V5	protein	HIPPIE
O00159	protein	Q86SQ0	protein	HIPPIE
O00159	protein	Q8IVT2	protein	HIPPIE
O00159	protein	Q8IWX8	protein	HIPPIE
O00159	protein	Q8IX12	protein	HIPPIE
O00159	protein	Q8IXM2	protein	HIPPIE
O00159	protein	Q8IZP0	protein	HIPPIE
O00159	protein	Q8N302	protein	HIPPIE
O00159	protein	Q8N3V7	protein	HIPPIE
O00159	protein	Q8N556	protein	HIPPIE
O00159	protein	Q8N573	protein	HIPPIE
O00159	protein	Q8N9B5	protein	HIPPIE
O00159	protein	Q8TB52	protein	HIPPIE
O00159	protein	Q8WX93	protein	HIPPIE
O00159	protein	Q8WXI8	protein	HIPPIE
O00159	protein	Q8WYL5	protein	HIPPIE
O00159	protein	Q92614	protein	HIPPIE
O00159	protein	Q92828	protein	HIPPIE
O00159	protein	Q93074	protein	HIPPIE
O00159	protein	Q96EV2	protein	HIPPIE
O00159	protein	Q96FS4	protein	HIPPIE
O00159	protein	Q96H55	protein	HIPPIE
O00159	protein	Q96I25	protein	HIPPIE
O00159	protein	Q96N67	protein	HIPPIE
O00159	protein	Q96RN5	protein	HIPPIE
O00159	protein	Q99759	protein	HIPPIE
O00159	protein	Q9BQ61	protein	HIPPIE
O00159	protein	Q9BSF4	protein	HIPPIE
O00159	protein	Q9BWT7	protein	HIPPIE
O00159	protein	Q9H0G5	protein	HIPPIE
O00159	protein	Q9H0L4	protein	HIPPIE
O00159	protein	Q9H2D6	protein	HIPPIE
O00159	protein	Q9H3F6	protein	HIPPIE
O00159	protein	Q9H3U1	protein	HIPPIE
O00159	protein	Q9H9Y6	protein	HIPPIE
O00159	protein	Q9HC98	protein	HIPPIE
O00159	protein	Q9NQW6	protein	HIPPIE
O00159	protein	Q9NR12	protein	HIPPIE
O00159	protein	Q9NVS9	protein	HIPPIE
O00159	protein	Q9NX63	protein	HIPPIE
O00159	protein	Q9NYL9	protein	HIPPIE
O00159	protein	Q9P0K7	protein	HIPPIE
O00159	protein	Q9P2S5	protein	HIPPIE
O00159	protein	Q9UDY2	protein	HIPPIE
O00159	protein	Q9UHB6	protein	HIPPIE
O00159	protein	Q9UIG0	protein	HIPPIE
O00159	protein	Q9ULV4	protein	HIPPIE
O00159	protein	Q9ULY5	protein	HIPPIE
O00159	protein	Q9ULZ3	protein	HIPPIE
O00159	protein	Q9UPN6	protein	HIPPIE
O00159	protein	Q9Y281	protein	HIPPIE
O00159	protein	Q9Y2K6	protein	HIPPIE
O00159	protein	Q9Y2T2	protein	HIPPIE
O00159	protein	Q9Y2X0	protein	HIPPIE
O00159	protein	Q9Y4F1	protein	HIPPIE
O00159	protein	Q9Y572	protein	HIPPIE
O00159	protein	Q9Y5L4	protein	HIPPIE
O00159	protein	Q9Y6J8	protein	HIPPIE
O00159	protein	Q9Y6K9	protein	HIPPIE
O00159	protein	Q71RC2	protein	HIPPIE
O00159	protein	Q9Y5J9	protein	HIPPIE
O00159	protein	Q9Y6N5	protein	HIPPIE
O00159	protein	Q8WW12	protein	HIPPIE
O00159	protein	Q96BQ5	protein	HIPPIE
O00159	protein	Q9Y4I1	protein	HIPPIE
O00159	protein	O60292	protein	HIPPIE
O00159	protein	Q5M775	protein	HIPPIE
O00159	protein	Q27J81	protein	HIPPIE
O00159	protein	Q7Z7F7	protein	HIPPIE
O00160	protein	O75366	protein	HIPPIE
O00160	protein	O95235	protein	HIPPIE
O00160	protein	P07305	protein	HIPPIE
O00160	protein	P20700	protein	HIPPIE
O00160	protein	P58166	protein	HIPPIE
O00160	protein	Q01844	protein	HIPPIE
O00160	protein	Q92882	protein	HIPPIE
O00160	protein	Q96C36	protein	HIPPIE
O00160	protein	Q9HB29	protein	HIPPIE
O00160	protein	Q9UPQ4	protein	HIPPIE
O00161	protein	O00186	protein	HIPPIE
O00161	protein	O15126	protein	HIPPIE
O00161	protein	O15127	protein	HIPPIE
O00161	protein	O15155	protein	HIPPIE
O00161	protein	O15400	protein	HIPPIE
O00161	protein	O43633	protein	HIPPIE
O00161	protein	O43752	protein	HIPPIE
O00161	protein	O75379	protein	HIPPIE
O00161	protein	O75558	protein	HIPPIE
O00161	protein	O76038	protein	HIPPIE
O00161	protein	O95183	protein	HIPPIE
O00161	protein	O95295	protein	HIPPIE
O00161	protein	P01111	protein	HIPPIE
O00161	protein	P01112	protein	HIPPIE
O00161	protein	P01116	protein	HIPPIE
O00161	protein	P02751	protein	HIPPIE
O00161	protein	P03372	protein	HIPPIE
O00161	protein	P11279	protein	HIPPIE
O00161	protein	P13569	protein	HIPPIE
O00161	protein	P17813	protein	HIPPIE
O00161	protein	P23763	protein	HIPPIE
O00161	protein	P32856	protein	HIPPIE
O00161	protein	P33176	protein	HIPPIE
O00161	protein	P46459	protein	HIPPIE
O00161	protein	P51116	protein	HIPPIE
O00161	protein	P51151	protein	HIPPIE
O00161	protein	P51809	protein	HIPPIE
O00161	protein	P54920	protein	HIPPIE
O00161	protein	P61266	protein	HIPPIE
O00161	protein	P62745	protein	HIPPIE
O00161	protein	P63027	protein	HIPPIE
O00161	protein	Q12846	protein	HIPPIE
O00161	protein	Q13190	protein	HIPPIE
O00161	protein	Q13277	protein	HIPPIE
O00161	protein	Q15811	protein	HIPPIE
O00161	protein	Q15836	protein	HIPPIE
O00161	protein	Q16623	protein	HIPPIE
O00161	protein	Q5T5C0	protein	HIPPIE
O00161	protein	Q6PEY0	protein	HIPPIE
O00161	protein	Q86Y82	protein	HIPPIE
O00161	protein	Q8IUH5	protein	HIPPIE
O00161	protein	Q8N4C7	protein	HIPPIE
O00161	protein	Q8NFX7	protein	HIPPIE
O00161	protein	Q92777	protein	HIPPIE
O00161	protein	Q9BV40	protein	HIPPIE
O00161	protein	Q9NSN8	protein	HIPPIE
O00161	protein	Q9P2W9	protein	HIPPIE
O00165	protein	O00400	protein	HIPPIE
[truncated: 186,884 more rows]
