# Supplementary material for: A Map of the Lipid–Metabolite–Protein Network to Aid Multi-Omics Integration
Source: Biomolecules. 2025 Mar 26;15(4):484. doi: 10.3390/biom15040484 (PMC12024871; doi:10.3390/biom15040484)
Supplement: Supplementary file 1 [file biomolecules-15-00484-s001.zip › SupplTableS3_protein_tissue.csv]

Protein	Tissue	nTPM
A0AVI4	adipose tissue	20.1
A0FGR8	adipose tissue	49.2
A0JLT2	adipose tissue	11
A0PJW6	adipose tissue	12.7
A1A4S6	adipose tissue	33.9
A1L0T0	adipose tissue	28.8
A1L188	adipose tissue	46.2
A1L390	adipose tissue	24.4
A2RRP1	adipose tissue	10.1
A2RU14	adipose tissue	17.2
A2VDF0	adipose tissue	12.5
A5D8V6	adipose tissue	13.7
A5PLL7	adipose tissue	12.8
A5YKK6	adipose tissue	28.8
A6NDV4	adipose tissue	10.1
A6NFY7	adipose tissue	14.9
A6NHR9	adipose tissue	10.2
A6NI79	adipose tissue	105.2
A6NIH7	adipose tissue	14.1
A6ZKI3	adipose tissue	169.5
A7MCY6	adipose tissue	13.4
A8K0Z3	adipose tissue	15.2
A8MT69	adipose tissue	37.7
A8MTZ0	adipose tissue	17.1
A8MW92	adipose tissue	11.7
A9UHW6	adipose tissue	28.7
B7ZAP0	adipose tissue	11.7
B9A064	adipose tissue	15.8
F7VJQ1	adipose tissue	84
O00115	adipose tissue	25.4
O00116	adipose tissue	13.8
O00124	adipose tissue	10.3
O00139	adipose tissue	11.5
O00141	adipose tissue	142.7
O00148	adipose tissue	27.3
O00151	adipose tissue	292
O00159	adipose tissue	163.4
O00160	adipose tissue	10.6
O00161	adipose tissue	42.9
O00165	adipose tissue	56.6
O00167	adipose tissue	11.6
O00168	adipose tissue	136.8
O00170	adipose tissue	60.9
O00182	adipose tissue	20
O00186	adipose tissue	22.5
O00203	adipose tissue	20.8
O00206	adipose tissue	30
O00212	adipose tissue	12.6
O00213	adipose tissue	16.3
O00214	adipose tissue	27.6
O00217	adipose tissue	96
O00231	adipose tissue	26
O00232	adipose tissue	14.3
O00233	adipose tissue	15.8
O00237	adipose tissue	14.1
O00244	adipose tissue	98.7
O00255	adipose tissue	14.3
O00264	adipose tissue	104.2
O00267	adipose tissue	41.9
O00273	adipose tissue	12.8
O00291	adipose tissue	16.2
O00299	adipose tissue	283.4
O00303	adipose tissue	214.9
O00308	adipose tissue	26.4
O00327	adipose tissue	14.5
O00330	adipose tissue	22.7
O00339	adipose tissue	52.5
O00399	adipose tissue	48.8
O00400	adipose tissue	10.8
O00401	adipose tissue	19.8
O00408	adipose tissue	86.4
O00409	adipose tissue	44.9
O00410	adipose tissue	51.2
O00411	adipose tissue	16.7
O00418	adipose tissue	19.2
O00421	adipose tissue	11.3
O00422	adipose tissue	121.6
O00423	adipose tissue	15
O00429	adipose tissue	19.4
O00442	adipose tissue	21
O00443	adipose tissue	18.4
O00458	adipose tissue	34
O00468	adipose tissue	11.1
O00469	adipose tissue	47.4
O00470	adipose tissue	21.1
O00472	adipose tissue	47.3
O00479	adipose tissue	38.4
O00481	adipose tissue	18.5
O00483	adipose tissue	76.1
O00487	adipose tissue	34
O00499	adipose tissue	42.3
O00501	adipose tissue	425.6
O00505	adipose tissue	20.1
O00506	adipose tissue	51.5
O00533	adipose tissue	13.1
O00534	adipose tissue	16.7
O00541	adipose tissue	32.2
O00548	adipose tissue	20.2
O00560	adipose tissue	221.2
O00562	adipose tissue	10.2
O00566	adipose tissue	20.9
O00567	adipose tissue	40
O00571	adipose tissue	159
O00584	adipose tissue	32.1
O00585	adipose tissue	167.7
O00592	adipose tissue	20.1
O00602	adipose tissue	14
O00622	adipose tissue	552.8
O00625	adipose tissue	18.4
O00629	adipose tissue	19.5
O00712	adipose tissue	27.3
O00743	adipose tissue	31.7
O00746	adipose tissue	86.4
O00754	adipose tissue	34.6
O00767	adipose tissue	1190.8
O14494	adipose tissue	166.8
O14495	adipose tissue	163
O14497	adipose tissue	15.8
O14498	adipose tissue	86.4
O14503	adipose tissue	149.2
O14508	adipose tissue	69.2
O14519	adipose tissue	93.1
O14521	adipose tissue	113.4
O14530	adipose tissue	18
O14543	adipose tissue	485.4
O14545	adipose tissue	16.5
O14548	adipose tissue	76.9
O14558	adipose tissue	629.2
O14561	adipose tissue	86.8
O14562	adipose tissue	12.4
O14579	adipose tissue	99
O14593	adipose tissue	29.2
O14595	adipose tissue	87.7
O14602	adipose tissue	16.9
O14613	adipose tissue	40.8
O14617	adipose tissue	29
O14618	adipose tissue	20.4
O14639	adipose tissue	67.9
O14640	adipose tissue	31
O14641	adipose tissue	17.6
O14647	adipose tissue	12.9
O14653	adipose tissue	22.4
O14656	adipose tissue	20.5
O14657	adipose tissue	10.8
O14662	adipose tissue	38.2
O14672	adipose tissue	14.4
O14681	adipose tissue	51.5
O14684	adipose tissue	35.5
O14713	adipose tissue	109.6
O14730	adipose tissue	22.2
O14732	adipose tissue	19.2
O14733	adipose tissue	18.4
O14735	adipose tissue	90.7
O14737	adipose tissue	92.7
O14744	adipose tissue	26.7
O14763	adipose tissue	20.1
O14773	adipose tissue	72.1
O14775	adipose tissue	10.8
O14776	adipose tissue	11.3
O14786	adipose tissue	120.8
O14787	adipose tissue	27.8
O14791	adipose tissue	40.5
O14795	adipose tissue	12.2
O14807	adipose tissue	88.6
O14810	adipose tissue	16.6
O14817	adipose tissue	124.9
O14818	adipose tissue	216
O14827	adipose tissue	10.8
O14828	adipose tissue	43.7
O14832	adipose tissue	55.9
O14867	adipose tissue	15.3
O14874	adipose tissue	31.3
O14879	adipose tissue	20.6
O14880	adipose tissue	250.9
O14901	adipose tissue	26.8
O14907	adipose tissue	103.9
O14908	adipose tissue	49.3
O14925	adipose tissue	37.6
O14929	adipose tissue	26.7
O14933	adipose tissue	68.4
O14939	adipose tissue	16.8
O14949	adipose tissue	219.2
O14950	adipose tissue	348.5
O14958	adipose tissue	30.7
O14964	adipose tissue	71
O14966	adipose tissue	13
O14972	adipose tissue	19.2
O14974	adipose tissue	30.4
O14976	adipose tissue	30.7
O14977	adipose tissue	58.3
O14978	adipose tissue	14.8
O14979	adipose tissue	259.3
O14980	adipose tissue	32.1
O14981	adipose tissue	10.4
O15013	adipose tissue	18.6
O15018	adipose tissue	15.9
O15027	adipose tissue	16.3
O15031	adipose tissue	27.1
O15037	adipose tissue	23.7
O15042	adipose tissue	21.4
O15054	adipose tissue	32.5
O15055	adipose tissue	11.9
O15061	adipose tissue	35.9
O15063	adipose tissue	18.2
O15066	adipose tissue	11.8
O15068	adipose tissue	42.7
O15084	adipose tissue	12.8
O15085	adipose tissue	10.5
O15105	adipose tissue	17.3
O15111	adipose tissue	13
O15116	adipose tissue	29
O15118	adipose tissue	17
O15119	adipose tissue	12.9
O15120	adipose tissue	357.5
O15121	adipose tissue	58.2
O15123	adipose tissue	15.2
O15126	adipose tissue	17.3
O15127	adipose tissue	41.8
O15143	adipose tissue	127.9
O15144	adipose tissue	198.9
O15145	adipose tissue	190.2
O15151	adipose tissue	13.3
O15155	adipose tissue	17.5
O15160	adipose tissue	15
O15162	adipose tissue	58.6
O15169	adipose tissue	11.5
O15173	adipose tissue	103.5
O15182	adipose tissue	16.8
O15194	adipose tissue	20.4
O15212	adipose tissue	43.9
O15213	adipose tissue	18.8
O15217	adipose tissue	18.5
O15230	adipose tissue	26.2
O15234	adipose tissue	44.1
O15235	adipose tissue	25.7
O15260	adipose tissue	93.9
O15269	adipose tissue	35.6
O15270	adipose tissue	16.7
O15294	adipose tissue	57.4
O15304	adipose tissue	77.2
O15305	adipose tissue	17.9
O15342	adipose tissue	256.6
O15355	adipose tissue	44.5
O15357	adipose tissue	43.7
O15371	adipose tissue	117.8
O15372	adipose tissue	116.9
O15379	adipose tissue	23.5
O15382	adipose tissue	26.4
O15397	adipose tissue	19.3
O15400	adipose tissue	33.8
O15431	adipose tissue	11.1
O15432	adipose tissue	46.3
O15460	adipose tissue	16.9
O15488	adipose tissue	150.9
O15492	adipose tissue	38.3
O15498	adipose tissue	30.5
O15503	adipose tissue	76.5
O15511	adipose tissue	83.1
O15514	adipose tissue	11.9
O15519	adipose tissue	118.3
O15520	adipose tissue	13.4
O15523	adipose tissue	28.1
O15524	adipose tissue	10.4
O15525	adipose tissue	13.1
O15527	adipose tissue	11.3
O15530	adipose tissue	11.1
O15533	adipose tissue	45.6
O15534	adipose tissue	124.2
O15539	adipose tissue	133.3
O15541	adipose tissue	10.6
O43143	adipose tissue	39
O43147	adipose tissue	21.5
O43148	adipose tissue	10.5
O43150	adipose tissue	12
O43159	adipose tissue	10.5
O43164	adipose tissue	57.2
O43169	adipose tissue	45.8
O43172	adipose tissue	11.2
O43175	adipose tissue	49.7
O43181	adipose tissue	91.2
O43189	adipose tissue	33.9
O43236	adipose tissue	45.1
O43237	adipose tissue	58.8
O43242	adipose tissue	54.7
O43251	adipose tissue	27.5
O43252	adipose tissue	25.4
O43255	adipose tissue	15.3
O43257	adipose tissue	64.7
O43281	adipose tissue	18.7
O43283	adipose tissue	14.2
O43290	adipose tissue	23.8
O43291	adipose tissue	10.1
O43292	adipose tissue	44.9
O43293	adipose tissue	48.3
O43294	adipose tissue	63.4
O43301	adipose tissue	15.3
O43306	adipose tissue	41.7
O43310	adipose tissue	34.1
O43312	adipose tissue	23.7
O43313	adipose tissue	15.3
O43318	adipose tissue	10.2
O43324	adipose tissue	15
O43325	adipose tissue	36.5
O43390	adipose tissue	49.5
O43395	adipose tissue	25.2
O43396	adipose tissue	37
O43399	adipose tissue	82.4
O43402	adipose tissue	13
O43422	adipose tissue	23.3
O43427	adipose tissue	33
O43432	adipose tissue	20.8
O43447	adipose tissue	22.2
O43464	adipose tissue	12
O43474	adipose tissue	71
O43488	adipose tissue	32.2
O43491	adipose tissue	104.5
O43493	adipose tissue	67.9
O43504	adipose tissue	139
O43505	adipose tissue	16.1
O43508	adipose tissue	40.3
O43516	adipose tissue	27.9
O43524	adipose tissue	45.1
O43557	adipose tissue	28
O43567	adipose tissue	46.5
O43572	adipose tissue	11
O43583	adipose tissue	24.5
O43592	adipose tissue	18.9
O43597	adipose tissue	67.3
O43598	adipose tissue	44.6
O43609	adipose tissue	230.5
O43615	adipose tissue	14.7
O43617	adipose tissue	42.3
O43623	adipose tissue	27.3
O43633	adipose tissue	127.6
O43639	adipose tissue	36.5
O43660	adipose tissue	28.4
O43665	adipose tissue	24.3
O43670	adipose tissue	69.5
O43674	adipose tissue	58.9
O43678	adipose tissue	73.4
O43679	adipose tissue	57
O43681	adipose tissue	46
O43684	adipose tissue	35.4
O43707	adipose tissue	170.8
O43708	adipose tissue	13.4
O43709	adipose tissue	42.1
O43715	adipose tissue	21
O43719	adipose tissue	37.5
O43731	adipose tissue	13
O43734	adipose tissue	12.6
O43736	adipose tissue	77.4
O43739	adipose tissue	27.9
O43741	adipose tissue	12
O43747	adipose tissue	18.4
O43760	adipose tissue	89.9
O43765	adipose tissue	37.2
O43768	adipose tissue	135.6
O43776	adipose tissue	64.9
O43791	adipose tissue	31.1
O43795	adipose tissue	41.4
O43805	adipose tissue	44.8
O43809	adipose tissue	28.4
O43813	adipose tissue	26.2
O43818	adipose tissue	19.8
O43822	adipose tissue	19.1
O43823	adipose tissue	13.2
O43827	adipose tissue	15.4
O43837	adipose tissue	53.8
O43847	adipose tissue	46.5
O43852	adipose tissue	122.6
O43854	adipose tissue	13.5
O43865	adipose tissue	65.7
O43889	adipose tissue	25.9
O43896	adipose tissue	52.7
O43914	adipose tissue	122.3
O43915	adipose tissue	11
O43920	adipose tissue	332.8
O43924	adipose tissue	16.3
O43934	adipose tissue	14.2
O60216	adipose tissue	67
O60231	adipose tissue	23.5
O60232	adipose tissue	37.9
O60234	adipose tissue	107.7
O60237	adipose tissue	38.7
O60238	adipose tissue	126
O60239	adipose tissue	75.8
O60240	adipose tissue	923.1
O60244	adipose tissue	10.4
O60264	adipose tissue	16.3
O60271	adipose tissue	31.2
O60285	adipose tissue	16.9
O60291	adipose tissue	22.5
O60296	adipose tissue	23.2
O60313	adipose tissue	14.4
O60315	adipose tissue	59.1
O60318	adipose tissue	16.2
O60331	adipose tissue	21.3
O60333	adipose tissue	10.7
O60337	adipose tissue	21.4
O60341	adipose tissue	24.8
O60343	adipose tissue	14.3
O60353	adipose tissue	11.4
O60356	adipose tissue	184
O60381	adipose tissue	56.6
O60427	adipose tissue	25.4
O60437	adipose tissue	54.5
O60443	adipose tissue	15.3
O60462	adipose tissue	18.2
O60478	adipose tissue	15.2
O60488	adipose tissue	39.5
O60493	adipose tissue	217.1
O60499	adipose tissue	43.8
O60502	adipose tissue	63.3
O60504	adipose tissue	167.8
O60506	adipose tissue	46.1
O60507	adipose tissue	16.4
O60508	adipose tissue	10.7
O60512	adipose tissue	27.5
O60513	adipose tissue	12
O60516	adipose tissue	42.3
O60519	adipose tissue	38.4
O60543	adipose tissue	213.5
O60547	adipose tissue	10.4
O60551	adipose tissue	25.1
O60568	adipose tissue	40.5
O60573	adipose tissue	39.1
O60583	adipose tissue	13
O60603	adipose tissue	25.8
O60610	adipose tissue	26.4
O60637	adipose tissue	322.2
O60645	adipose tissue	26.3
O60664	adipose tissue	29.8
O60669	adipose tissue	19.3
O60674	adipose tissue	15
O60675	adipose tissue	39.5
O60682	adipose tissue	12.9
O60683	adipose tissue	14.4
O60684	adipose tissue	13.7
O60701	adipose tissue	46.8
O60706	adipose tissue	22.3
O60716	adipose tissue	70.3
O60725	adipose tissue	21.8
O60733	adipose tissue	19.4
O60739	adipose tissue	79
O60749	adipose tissue	39.3
O60763	adipose tissue	33.8
O60779	adipose tissue	40.8
O60783	adipose tissue	16.6
O60784	adipose tissue	33.6
O60828	adipose tissue	37.5
O60830	adipose tissue	23.2
O60831	adipose tissue	25.6
O60832	adipose tissue	20.6
O60841	adipose tissue	38.1
O60858	adipose tissue	17.4
O60861	adipose tissue	26.4
O60869	adipose tissue	295.3
O60884	adipose tissue	20
O60885	adipose tissue	23.7
O60888	adipose tissue	124.8
O60894	adipose tissue	18.1
O60895	adipose tissue	184
O60896	adipose tissue	84.1
O60925	adipose tissue	71.5
O60934	adipose tissue	17.7
O60936	adipose tissue	32.9
O75015	adipose tissue	19.2
O75027	adipose tissue	12.2
O75030	adipose tissue	13.3
O75044	adipose tissue	19.6
O75056	adipose tissue	32.7
O75063	adipose tissue	20.1
O75074	adipose tissue	27.2
O75083	adipose tissue	97.2
O75112	adipose tissue	10.8
O75116	adipose tissue	34.5
O75122	adipose tissue	13.5
O75131	adipose tissue	34.2
O75143	adipose tissue	31.2
O75146	adipose tissue	17.9
O75147	adipose tissue	50.6
O75150	adipose tissue	23.5
O75153	adipose tissue	29.8
O75154	adipose tissue	27
O75157	adipose tissue	20
O75164	adipose tissue	10.2
O75167	adipose tissue	10.5
O75170	adipose tissue	21.2
O75173	adipose tissue	113
O75175	adipose tissue	20.4
O75179	adipose tissue	13.2
O75182	adipose tissue	37.4
O75190	adipose tissue	80
O75192	adipose tissue	24.8
O75197	adipose tissue	34.3
O75208	adipose tissue	23.4
O75251	adipose tissue	50.8
O75293	adipose tissue	332.5
O75306	adipose tissue	58.1
O75312	adipose tissue	20.5
O75317	adipose tissue	19.7
O75323	adipose tissue	59.1
O75324	adipose tissue	55.4
O75340	adipose tissue	61
O75347	adipose tissue	148
O75348	adipose tissue	77
O75351	adipose tissue	23.3
O75352	adipose tissue	30.8
O75362	adipose tissue	14.5
O75365	adipose tissue	47
O75367	adipose tissue	62.4
O75368	adipose tissue	108.2
O75369	adipose tissue	23.5
O75376	adipose tissue	17.8
O75379	adipose tissue	10.5
O75380	adipose tissue	106.8
O75381	adipose tissue	15.4
O75385	adipose tissue	19.3
O75386	adipose tissue	20.4
O75390	adipose tissue	148.8
O75396	adipose tissue	23.7
O75398	adipose tissue	10.5
O75400	adipose tissue	27.2
O75410	adipose tissue	144.2
O75427	adipose tissue	28
O75431	adipose tissue	19.8
O75436	adipose tissue	35.8
O75439	adipose tissue	29.8
O75444	adipose tissue	26.9
O75446	adipose tissue	16.9
O75448	adipose tissue	27.5
O75449	adipose tissue	12.4
O75462	adipose tissue	38.8
O75475	adipose tissue	31.8
O75477	adipose tissue	28.4
O75489	adipose tissue	50.7
O75493	adipose tissue	12.7
O75494	adipose tissue	55.2
O75503	adipose tissue	20.2
O75506	adipose tissue	19
O75508	adipose tissue	28.9
O75509	adipose tissue	53.7
O75521	adipose tissue	51.7
O75525	adipose tissue	16.2
O75528	adipose tissue	33.6
O75529	adipose tissue	15.5
O75531	adipose tissue	112.3
O75533	adipose tissue	177.9
O75534	adipose tissue	388.2
O75554	adipose tissue	16.9
O75558	adipose tissue	26.4
O75563	adipose tissue	31
O75569	adipose tissue	27.8
O75575	adipose tissue	13
O75586	adipose tissue	12.6
O75592	adipose tissue	37.2
O75607	adipose tissue	12.3
O75608	adipose tissue	24.9
O75616	adipose tissue	19.7
O75618	adipose tissue	33.3
O75628	adipose tissue	13.4
O75629	adipose tissue	126
O75636	adipose tissue	60.7
O75643	adipose tissue	25.6
O75663	adipose tissue	15.5
O75676	adipose tissue	14.5
O75683	adipose tissue	10.1
O75688	adipose tissue	38.8
O75695	adipose tissue	10.5
O75716	adipose tissue	14.7
O75718	adipose tissue	152.2
O75746	adipose tissue	10.7
O75781	adipose tissue	86.2
O75787	adipose tissue	78.4
O75807	adipose tissue	192.7
O75815	adipose tissue	30
O75817	adipose tissue	24.8
O75821	adipose tissue	187.4
O75822	adipose tissue	46.5
O75828	adipose tissue	16.8
O75832	adipose tissue	27.2
O75843	adipose tissue	14.8
O75844	adipose tissue	19.8
O75865	adipose tissue	26.4
O75874	adipose tissue	145.6
O75880	adipose tissue	15.8
O75888	adipose tissue	26.1
O75891	adipose tissue	73.8
O75896	adipose tissue	17.2
O75907	adipose tissue	14.5
O75909	adipose tissue	20
O75915	adipose tissue	152.2
O75920	adipose tissue	26.5
O75923	adipose tissue	13.4
O75934	adipose tissue	30.8
O75935	adipose tissue	70.6
O75937	adipose tissue	31
O75940	adipose tissue	15.8
O75947	adipose tissue	244.8
O75953	adipose tissue	14.2
O75955	adipose tissue	137.2
O75956	adipose tissue	44.2
O75962	adipose tissue	10.1
O75964	adipose tissue	116.8
O75970	adipose tissue	21.9
O75971	adipose tissue	21.6
O75976	adipose tissue	25
O76003	adipose tissue	34.8
O76021	adipose tissue	37.9
O76024	adipose tissue	38.1
O76070	adipose tissue	200.9
O76071	adipose tissue	17.8
O76074	adipose tissue	14.8
O76076	adipose tissue	381.7
O76080	adipose tissue	301.3
O76094	adipose tissue	36.4
O76096	adipose tissue	17.4
O94763	adipose tissue	24.1
O94766	adipose tissue	27.3
O94768	adipose tissue	27.2
O94776	adipose tissue	40.3
O94777	adipose tissue	20.6
O94782	adipose tissue	13.4
O94804	adipose tissue	14.4
O94806	adipose tissue	14.5
O94808	adipose tissue	108.8
O94810	adipose tissue	14.2
O94817	adipose tissue	14.9
O94826	adipose tissue	28.7
O94827	adipose tissue	18
O94829	adipose tissue	11.6
O94830	adipose tissue	27.8
O94832	adipose tissue	36.5
O94842	adipose tissue	16.1
O94855	adipose tissue	20.4
O94868	adipose tissue	21.4
O94874	adipose tissue	16.4
O94875	adipose tissue	61.3
O94885	adipose tissue	67.6
O94886	adipose tissue	23.8
O94901	adipose tissue	70
O94903	adipose tissue	33
O94905	adipose tissue	19.6
O94906	adipose tissue	42.6
O94907	adipose tissue	21.3
O94910	adipose tissue	10.3
O94913	adipose tissue	18
O94919	adipose tissue	21.2
O94925	adipose tissue	30.9
O94929	adipose tissue	66.2
O94952	adipose tissue	10.5
O94953	adipose tissue	12
O94955	adipose tissue	77
O94966	adipose tissue	18.9
O94973	adipose tissue	19.4
O94979	adipose tissue	95.3
O94983	adipose tissue	15.3
O94985	adipose tissue	27.1
O94988	adipose tissue	47.5
O94989	adipose tissue	46.2
O94992	adipose tissue	16.3
O95050	adipose tissue	62.4
O95070	adipose tissue	47.6
O95071	adipose tissue	32
O95081	adipose tissue	12.4
O95084	adipose tissue	53.2
O95139	adipose tissue	37.2
O95140	adipose tissue	33.5
O95147	adipose tissue	14.8
O95149	adipose tissue	17.5
O95155	adipose tissue	13.1
O95159	adipose tissue	29.8
O95163	adipose tissue	13.2
O95166	adipose tissue	590.2
O95167	adipose tissue	130.1
O95168	adipose tissue	143.8
O95169	adipose tissue	147.3
O95180	adipose tissue	13.1
O95182	adipose tissue	38.2
O95183	adipose tissue	129.7
O95190	adipose tissue	63
O95197	adipose tissue	200.3
O95198	adipose tissue	11.3
O95199	adipose tissue	12.5
O95202	adipose tissue	13.2
O95208	adipose tissue	19.8
O95210	adipose tissue	105.9
O95214	adipose tissue	35.8
O95218	adipose tissue	39.6
O95219	adipose tissue	16.1
O95232	adipose tissue	84
O95243	adipose tissue	18
O95248	adipose tissue	26
O95249	adipose tissue	17.6
O95251	adipose tissue	17
O95257	adipose tissue	18.9
O95292	adipose tissue	15.1
O95295	adipose tissue	33.5
O95297	adipose tissue	72.4
O95299	adipose tissue	53.4
O95302	adipose tissue	78.1
O95319	adipose tissue	38.1
O95340	adipose tissue	32.1
O95352	adipose tissue	15
O95359	adipose tissue	21.4
O95361	adipose tissue	17.7
O95365	adipose tissue	14.7
O95372	adipose tissue	31.5
O95373	adipose tissue	36.6
O95376	adipose tissue	20
O95379	adipose tissue	69.8
O95382	adipose tissue	41.6
O95391	adipose tissue	21.3
O95398	adipose tissue	43.2
O95400	adipose tissue	30.1
O95407	adipose tissue	29.9
O95425	adipose tissue	25.5
O95428	adipose tissue	15.6
O95433	adipose tissue	68.6
O95453	adipose tissue	16.1
O95455	adipose tissue	10.1
O95461	adipose tissue	11.5
O95466	adipose tissue	21.7
O95467	adipose tissue	706.2
O95470	adipose tissue	12.4
O95476	adipose tissue	96.6
O95477	adipose tissue	23.8
O95478	adipose tissue	30.8
O95490	adipose tissue	19.1
O95498	adipose tissue	21
O95503	adipose tissue	15.7
O95544	adipose tissue	51.9
O95563	adipose tissue	51.9
O95571	adipose tissue	23.6
O95573	adipose tissue	24.3
O95600	adipose tissue	14.2
O95622	adipose tissue	17.8
O95630	adipose tissue	12.4
O95633	adipose tissue	80.3
O95639	adipose tissue	19.7
O95644	adipose tissue	12.4
O95671	adipose tissue	27.2
O95696	adipose tissue	11.1
O95707	adipose tissue	10.9
O95721	adipose tissue	17.7
O95747	adipose tissue	17.7
O95749	adipose tissue	23.1
O95751	adipose tissue	31.2
O95758	adipose tissue	14.2
O95772	adipose tissue	26
O95777	adipose tissue	26
O95782	adipose tissue	45.5
O95785	adipose tissue	13.5
O95793	adipose tissue	44.8
O95810	adipose tissue	159.1
O95817	adipose tissue	71.1
O95819	adipose tissue	49.6
O95831	adipose tissue	20.3
O95832	adipose tissue	39.4
O95834	adipose tissue	10.8
O95848	adipose tissue	15.9
O95858	adipose tissue	67.9
O95859	adipose tissue	11.5
O95861	adipose tissue	15.6
O95863	adipose tissue	29.3
O95864	adipose tissue	22
O95865	adipose tissue	93.4
O95870	adipose tissue	15.7
O95872	adipose tissue	14
O95881	adipose tissue	47.9
O95897	adipose tissue	34.8
O95905	adipose tissue	13.4
O95926	adipose tissue	72.9
O95931	adipose tissue	35.4
O95967	adipose tissue	37.1
O95969	adipose tissue	12.5
O95980	adipose tissue	14.2
O95983	adipose tissue	38.8
O95985	adipose tissue	10.3
O95989	adipose tissue	12.4
O95990	adipose tissue	70.8
O95998	adipose tissue	12.8
O96000	adipose tissue	127.7
O96005	adipose tissue	66.9
O96006	adipose tissue	19.8
O96008	adipose tissue	33.4
O96011	adipose tissue	16.9
O96013	adipose tissue	11.2
O96015	adipose tissue	10.9
O96019	adipose tissue	19.1
P00167	adipose tissue	298.5
P00326	adipose tissue	22.2
P00338	adipose tissue	430.2
P00352	adipose tissue	105.6
P00374	adipose tissue	24.2
P00387	adipose tissue	391.5
P00390	adipose tissue	13.2
P00395	adipose tissue	21239.4
P00403	adipose tissue	26413.4
P00441	adipose tissue	249.4
P00451	adipose tissue	28.4
P00488	adipose tissue	224.8
P00491	adipose tissue	76.1
P00492	adipose tissue	15.1
P00519	adipose tissue	49.2
P00533	adipose tissue	26.7
P00558	adipose tissue	116.5
P00568	adipose tissue	34.5
P00736	adipose tissue	523.3
P00738	adipose tissue	639.7
P00742	adipose tissue	20.6
P00749	adipose tissue	55.8
P00750	adipose tissue	57
P00751	adipose tissue	123.3
P00813	adipose tissue	16.1
P00846	adipose tissue	29640
P00966	adipose tissue	208.1
P00973	adipose tissue	16.4
P01009	adipose tissue	47.4
P01011	adipose tissue	88.8
P01019	adipose tissue	11.3
P01023	adipose tissue	435.9
P01024	adipose tissue	583.2
P01033	adipose tissue	1010.4
P01034	adipose tissue	1012.6
P01040	adipose tissue	29.6
P01100	adipose tissue	1099.7
P01106	adipose tissue	246.4
P01111	adipose tissue	18.4
P01112	adipose tissue	27.2
P01116	adipose tissue	10.7
P01127	adipose tissue	31.6
P01130	adipose tissue	42.1
P01137	adipose tissue	38.5
P01138	adipose tissue	13.4
P01241	adipose tissue	14.3
P01275	adipose tissue	19.6
P01308	adipose tissue	18.5
P01344	adipose tissue	96.5
P01589	adipose tissue	18.1
P01730	adipose tissue	43.9
P01889	adipose tissue	901.8
P01903	adipose tissue	493.8
P01909	adipose tissue	59.7
P01911	adipose tissue	301.4
P02452	adipose tissue	301.4
P02461	adipose tissue	737.4
P02462	adipose tissue	336.4
P02511	adipose tissue	1002.4
P02533	adipose tissue	15.3
P02545	adipose tissue	271.1
P02649	adipose tissue	503.8
P02686	adipose tissue	26.4
P02745	adipose tissue	406
P02746	adipose tissue	429.1
P02747	adipose tissue	274.3
P02751	adipose tissue	146.2
P02753	adipose tissue	556.3
P02763	adipose tissue	13
P02786	adipose tissue	38.3
P02787	adipose tissue	78
P02792	adipose tissue	6564
P02794	adipose tissue	6553
P02795	adipose tissue	2384.3
P03886	adipose tissue	18486.7
P03891	adipose tissue	24918.5
P03950	adipose tissue	36.4
P03973	adipose tissue	251
P04035	adipose tissue	10.5
P04040	adipose tissue	271.5
P04049	adipose tissue	41
P04062	adipose tissue	23.4
P04066	adipose tissue	33
P04075	adipose tissue	490.1
P04080	adipose tissue	216.5
P04083	adipose tissue	694.8
P04085	adipose tissue	14.9
P04150	adipose tissue	34.1
P04156	adipose tissue	84
P04179	adipose tissue	216.3
P04180	adipose tissue	28.5
P04181	adipose tissue	57.9
P04216	adipose tissue	87.4
P04233	adipose tissue	1463.5
P04271	adipose tissue	145.9
P04275	adipose tissue	147.1
P04406	adipose tissue	1180.7
P04424	adipose tissue	21
P04439	adipose tissue	615
P04440	adipose tissue	146.7
P04626	adipose tissue	12.6
P04632	adipose tissue	411.8
P04637	adipose tissue	18.6
P04731	adipose tissue	472.3
P04792	adipose tissue	933.4
P04798	adipose tissue	17.8
P04839	adipose tissue	34.7
P04843	adipose tissue	94.8
P04844	adipose tissue	107.7
P04899	adipose tissue	203
P05019	adipose tissue	83.7
P05023	adipose tissue	146.1
P05026	adipose tissue	12
P05060	adipose tissue	26.6
P05067	adipose tissue	241.9
P05090	adipose tissue	2004.9
P05091	adipose tissue	292.9
P05107	adipose tissue	51.8
P05109	adipose tissue	561.6
P05114	adipose tissue	54.1
P05120	adipose tissue	20.3
P05121	adipose tissue	208.5
P05141	adipose tissue	172.4
P05155	adipose tissue	940.3
P05156	adipose tissue	43.6
P05161	adipose tissue	45.3
P05165	adipose tissue	34.2
P05166	adipose tissue	33.1
P05186	adipose tissue	23.9
P05198	adipose tissue	27.3
P05204	adipose tissue	209.3
P05230	adipose tissue	17.3
P05231	adipose tissue	210.6
P05305	adipose tissue	43.1
P05362	adipose tissue	85
P05386	adipose tissue	1722.4
P05387	adipose tissue	1942.1
P05388	adipose tissue	1574.1
P05412	adipose tissue	320.5
P05413	adipose tissue	30.4
P05423	adipose tissue	14.5
P05452	adipose tissue	406.8
P05455	adipose tissue	110.1
P05496	adipose tissue	95.9
P05556	adipose tissue	474.8
P05783	adipose tissue	164.8
P05787	adipose tissue	130.6
P06132	adipose tissue	49.9
P06213	adipose tissue	12.6
P06241	adipose tissue	74.2
P06276	adipose tissue	29.4
P06280	adipose tissue	15.1
P06396	adipose tissue	1832.7
P06400	adipose tissue	20
P06454	adipose tissue	1165.1
P06576	adipose tissue	417.6
P06681	adipose tissue	41.2
P06702	adipose tissue	683.9
P06703	adipose tissue	1813.5
P06730	adipose tissue	36.6
P06733	adipose tissue	448.5
P06737	adipose tissue	106.3
P06744	adipose tissue	190.6
P06746	adipose tissue	12
P06748	adipose tissue	498.5
P06753	adipose tissue	143.6
P06756	adipose tissue	35.3
P06858	adipose tissue	904.9
P06865	adipose tissue	44.7
P07093	adipose tissue	27
P07099	adipose tissue	237.3
P07195	adipose tissue	530.7
P07203	adipose tissue	296.8
P07204	adipose tissue	63.3
P07225	adipose tissue	32.4
P07237	adipose tissue	258
P07305	adipose tissue	86.9
P07311	adipose tissue	13.2
P07332	adipose tissue	29.8
P07333	adipose tissue	49.5
P07339	adipose tissue	308.5
P07355	adipose tissue	944.3
P07384	adipose tissue	43.4
P07437	adipose tissue	222.1
P07477	adipose tissue	43.1
P07478	adipose tissue	63
P07550	adipose tissue	18.9
P07585	adipose tissue	1397.3
P07602	adipose tissue	1031.2
P07686	adipose tissue	89.2
P07711	adipose tissue	225
P07737	adipose tissue	553.2
P07738	adipose tissue	11
P07741	adipose tissue	114.7
P07814	adipose tissue	27.8
P07858	adipose tissue	429.8
P07900	adipose tissue	351.3
P07910	adipose tissue	276.1
P07919	adipose tissue	209.2
P07942	adipose tissue	136.9
P07947	adipose tissue	24.3
P07948	adipose tissue	16.6
P07951	adipose tissue	320.2
P07954	adipose tissue	39.9
P07992	adipose tissue	45.5
P07996	adipose tissue	351.9
P07998	adipose tissue	672
P08047	adipose tissue	22.8
P08123	adipose tissue	472.5
P08133	adipose tissue	276.8
P08134	adipose tissue	256.7
P08138	adipose tissue	35.6
P08174	adipose tissue	62.2
P08195	adipose tissue	100
P08236	adipose tissue	27.5
P08237	adipose tissue	18.1
P08238	adipose tissue	566.1
P08240	adipose tissue	62.3
P08243	adipose tissue	16.8
P08253	adipose tissue	502.2
P08254	adipose tissue	87.7
P08311	adipose tissue	22.6
P08473	adipose tissue	100.2
P08493	adipose tissue	1681.3
P08559	adipose tissue	50.8
P08567	adipose tissue	35.1
P08571	adipose tissue	99.5
P08572	adipose tissue	232.1
P08574	adipose tissue	82
P08575	adipose tissue	25.5
P08579	adipose tissue	26.5
P08603	adipose tissue	121.3
P08621	adipose tissue	74.7
P08631	adipose tissue	23.8
P08637	adipose tissue	50.9
P08648	adipose tissue	110.7
P08651	adipose tissue	41.4
P08670	adipose tissue	3356.2
P08697	adipose tissue	11.2
P08708	adipose tissue	1667.2
P08727	adipose tissue	86.4
P08729	adipose tissue	25.1
P08754	adipose tissue	12.2
P08758	adipose tissue	473.6
P08842	adipose tissue	17.5
P08865	adipose tissue	1029
P08887	adipose tissue	10.7
P08913	adipose tissue	48.9
P08962	adipose tissue	923.5
P09001	adipose tissue	44.6
P09012	adipose tissue	43.8
P09038	adipose tissue	23.4
P09093	adipose tissue	19.4
P09104	adipose tissue	24.8
P09110	adipose tissue	41.3
P09132	adipose tissue	29.2
P09211	adipose tissue	281.1
P09234	adipose tissue	69.4
P09341	adipose tissue	36.7
P09382	adipose tissue	1859.9
P09417	adipose tissue	64.3
P09429	adipose tissue	256.7
P09455	adipose tissue	22.9
P09467	adipose tissue	13.3
P09486	adipose tissue	1603.1
P09493	adipose tissue	359.9
P09496	adipose tissue	167
P09497	adipose tissue	99.6
P09525	adipose tissue	46.6
P09529	adipose tissue	50.8
P09543	adipose tissue	33.3
P09601	adipose tissue	145
P09603	adipose tissue	65.2
P09619	adipose tissue	165.7
P09622	adipose tissue	78.5
P09629	adipose tissue	12.8
P09651	adipose tissue	514.5
P09661	adipose tissue	17.6
P09669	adipose tissue	129.7
P09769	adipose tissue	24.2
P09871	adipose tissue	387.1
P09874	adipose tissue	30.9
P09914	adipose tissue	17
P09917	adipose tissue	16.2
P09919	adipose tissue	40.4
P09936	adipose tissue	29.1
P09958	adipose tissue	52.8
P09972	adipose tissue	84
P0C0L4	adipose tissue	27.1
P0C0L5	adipose tissue	28.7
P0C0S5	adipose tissue	101.2
P0C1Z6	adipose tissue	11.7
P0C7P0	adipose tissue	12.7
P0C7T5	adipose tissue	13.5
P0CAP1	adipose tissue	63
P0CAP2	adipose tissue	18.7
P0CG13	adipose tissue	29.5
P0CG30	adipose tissue	11.9
P0CG47	adipose tissue	912.2
P0DI82	adipose tissue	14.5
P0DI83	adipose tissue	48.8
P0DMV8	adipose tissue	620
P0DMV9	adipose tissue	509.5
P0DP23	adipose tissue	231.1
P0DP24	adipose tissue	491.3
P0DP25	adipose tissue	131.9
P0DPB5	adipose tissue	69.8
P0DPB6	adipose tissue	69.8
P0DPI2	adipose tissue	73.6
P10114	adipose tissue	14.3
P10124	adipose tissue	390.7
P10145	adipose tissue	62.4
P10147	adipose tissue	17.1
P10155	adipose tissue	10.4
P10176	adipose tissue	311.6
P10253	adipose tissue	30.7
P10276	adipose tissue	46.1
P10301	adipose tissue	162.1
P10321	adipose tissue	521.3
P10398	adipose tissue	36.5
P10415	adipose tissue	12.4
P10451	adipose tissue	109.6
P10515	adipose tissue	23.9
P10586	adipose tissue	88.5
P10588	adipose tissue	16.5
P10599	adipose tissue	139.5
P10600	adipose tissue	21.4
P10606	adipose tissue	202.4
P10619	adipose tissue	78.1
P10643	adipose tissue	455.7
P10644	adipose tissue	120.5
P10645	adipose tissue	14
P10646	adipose tissue	65.3
P10746	adipose tissue	27
P10768	adipose tissue	119.8
P10809	adipose tissue	173.6
P10827	adipose tissue	39.4
P10828	adipose tissue	10.7
P10909	adipose tissue	1385.4
P10912	adipose tissue	81.8
P10914	adipose tissue	52
P11021	adipose tissue	204.4
P11047	adipose tissue	113.5
P11049	adipose tissue	16
P11117	adipose tissue	24.4
P11142	adipose tissue	522.4
P11169	adipose tissue	120.9
P11171	adipose tissue	10.6
P11177	adipose tissue	57.8
P11215	adipose tissue	12.9
P11216	adipose tissue	49.2
P11217	adipose tissue	14.7
P11233	adipose tissue	26.9
P11234	adipose tissue	52
P11274	adipose tissue	18.8
P11279	adipose tissue	134.7
P11308	adipose tissue	23.5
P11309	adipose tissue	147.9
P11310	adipose tissue	79.1
P11362	adipose tissue	91.5
P11387	adipose tissue	36.6
P11413	adipose tissue	36.3
P11441	adipose tissue	17.7
P11474	adipose tissue	26.4
P11498	adipose tissue	58.7
P11532	adipose tissue	17.2
P11586	adipose tissue	51.9
P11597	adipose tissue	32.3
P11717	adipose tissue	19.6
P11766	adipose tissue	137
P11801	adipose tissue	13.8
P11802	adipose tissue	67.4
P11831	adipose tissue	28.7
P11908	adipose tissue	10.7
P11926	adipose tissue	48.7
P11940	adipose tissue	607.6
P12004	adipose tissue	30.2
P12081	adipose tissue	30.6
P12109	adipose tissue	276.7
P12110	adipose tissue	697.7
P12236	adipose tissue	345.2
P12268	adipose tissue	105.6
P12270	adipose tissue	19.2
P12277	adipose tissue	87.5
P12314	adipose tissue	12.4
P12318	adipose tissue	77.2
P12429	adipose tissue	51.2
P12643	adipose tissue	17.9
P12644	adipose tissue	13.6
P12694	adipose tissue	32.6
P12755	adipose tissue	37
P12757	adipose tissue	11.5
P12814	adipose tissue	112.9
P12821	adipose tissue	13
P12955	adipose tissue	51.5
P12956	adipose tissue	139.1
P13010	adipose tissue	76.8
P13051	adipose tissue	19.2
P13073	adipose tissue	457.9
P13164	adipose tissue	462.3
P13196	adipose tissue	33.4
P13236	adipose tissue	37.5
P13284	adipose tissue	127.8
P13473	adipose tissue	52.5
P13489	adipose tissue	158.3
P13497	adipose tissue	11.3
P13498	adipose tissue	145.2
P13500	adipose tissue	378.3
P13501	adipose tissue	16.6
P13584	adipose tissue	79.2
P13598	adipose tissue	94.2
P13611	adipose tissue	40.6
P13631	adipose tissue	16.9
P13639	adipose tissue	989.8
P13645	adipose tissue	64
P13667	adipose tissue	48.9
P13671	adipose tissue	11.7
P13674	adipose tissue	27.2
P13686	adipose tissue	31.7
P13688	adipose tissue	11.6
P13693	adipose tissue	5623
P13716	adipose tissue	52.8
P13726	adipose tissue	114.4
P13747	adipose tissue	701.4
P13796	adipose tissue	83
P13797	adipose tissue	116.9
P13798	adipose tissue	20.9
P13804	adipose tissue	61.5
P13807	adipose tissue	31.4
P13861	adipose tissue	18.3
P13928	adipose tissue	70.9
P13984	adipose tissue	10.6
P13987	adipose tissue	500.8
P13994	adipose tissue	23.6
P13995	adipose tissue	38.5
P14151	adipose tissue	28.3
P14174	adipose tissue	225.9
P14209	adipose tissue	461
P14314	adipose tissue	111.6
P14316	adipose tissue	24.3
P14317	adipose tissue	64.7
P14324	adipose tissue	71.1
P14373	adipose tissue	23
P14384	adipose tissue	150.4
P14406	adipose tissue	277.8
P14543	adipose tissue	106.5
P14555	adipose tissue	904
P14618	adipose tissue	179.1
P14621	adipose tissue	18.5
P14625	adipose tissue	319.1
P14649	adipose tissue	21.9
P14652	adipose tissue	25.8
P14672	adipose tissue	16.3
P14678	adipose tissue	109.7
P14778	adipose tissue	132.9
P14780	adipose tissue	18.9
P14854	adipose tissue	310.9
P14866	adipose tissue	108.9
P14868	adipose tissue	36.3
P14921	adipose tissue	84.5
P14923	adipose tissue	45
P14927	adipose tissue	191.7
P15018	adipose tissue	36.7
P15036	adipose tissue	106.4
P15088	adipose tissue	17.6
P15090	adipose tissue	3655.8
P15104	adipose tissue	727.5
P15121	adipose tissue	63
P15144	adipose tissue	53.6
P15151	adipose tissue	13.4
P15153	adipose tissue	23.9
P15170	adipose tissue	58.7
P15260	adipose tissue	145.6
P15289	adipose tissue	27.9
P15311	adipose tissue	76.2
P15336	adipose tissue	15.7
P15374	adipose tissue	20
P15407	adipose tissue	54.6
P15408	adipose tissue	144.6
P15502	adipose tissue	143.9
P15514	adipose tissue	46.6
P15529	adipose tissue	87.9
P15531	adipose tissue	61.6
P15559	adipose tissue	97.7
P15586	adipose tissue	102.4
P15692	adipose tissue	150.8
P15880	adipose tissue	1636.2
P15882	adipose tissue	11.4
P15884	adipose tissue	19.6
P15907	adipose tissue	23.7
P15923	adipose tissue	21.4
P15927	adipose tissue	27.5
P15941	adipose tissue	10.4
P15954	adipose tissue	327.8
P16035	adipose tissue	446.1
P16050	adipose tissue	36
P16070	adipose tissue	138.9
P16083	adipose tissue	57.8
P16104	adipose tissue	12.8
P16109	adipose tissue	10.9
P16118	adipose tissue	27.3
P16144	adipose tissue	38
P16152	adipose tissue	31.4
P16219	adipose tissue	48.6
P16220	adipose tissue	12.5
P16233	adipose tissue	13.3
P16234	adipose tissue	44.5
P16278	adipose tissue	21.2
P16284	adipose tissue	189.4
P16298	adipose tissue	43.2
P16333	adipose tissue	33.3
P16383	adipose tissue	10.4
P16403	adipose tissue	69.9
P16435	adipose tissue	51.8
P16455	adipose tissue	20.8
P16581	adipose tissue	28.7
P16615	adipose tissue	58.4
P16671	adipose tissue	1480
P16870	adipose tissue	133.2
P16871	adipose tissue	10.8
P16930	adipose tissue	98.9
P16949	adipose tissue	54.6
P16989	adipose tissue	242.4
P17026	adipose tissue	27.3
P17028	adipose tissue	18.8
P17029	adipose tissue	11.5
P17036	adipose tissue	12.9
P17041	adipose tissue	32.1
P17066	adipose tissue	25.4
P17081	adipose tissue	93.9
P17096	adipose tissue	27.2
P17152	adipose tissue	17
P17174	adipose tissue	14.2
P17181	adipose tissue	17.4
P17275	adipose tissue	699.6
P17302	adipose tissue	117.3
P17342	adipose tissue	20.6
P17405	adipose tissue	21.1
P17480	adipose tissue	33.7
P17535	adipose tissue	286.8
P17538	adipose tissue	24.7
P17540	adipose tissue	17.5
P17544	adipose tissue	25.6
P17568	adipose tissue	196.6
P17612	adipose tissue	60.7
P17655	adipose tissue	114.7
P17661	adipose tissue	227.4
P17676	adipose tissue	155.6
P17706	adipose tissue	22.6
P17707	adipose tissue	30.7
P17813	adipose tissue	227
P17844	adipose tissue	196.4
P17858	adipose tissue	60.7
P17861	adipose tissue	96.5
P17900	adipose tissue	16.7
P17927	adipose tissue	12.8
P17931	adipose tissue	391.5
P17936	adipose tissue	172.3
P17947	adipose tissue	35.3
P17948	adipose tissue	45.7
P17980	adipose tissue	82.5
P17987	adipose tissue	110.4
P18031	adipose tissue	25.4
P18077	adipose tissue	1026.7
P18084	adipose tissue	99.5
P18085	adipose tissue	124.4
P18124	adipose tissue	2181.8
P18146	adipose tissue	546.2
P18206	adipose tissue	82.9
P18428	adipose tissue	56.2
P18433	adipose tissue	43.4
P18510	adipose tissue	12.6
P18583	adipose tissue	66.9
P18615	adipose tissue	50.2
P18621	adipose tissue	1903.5
P18669	adipose tissue	144.3
P18754	adipose tissue	13.8
P18825	adipose tissue	17.3
P18846	adipose tissue	13.4
P18847	adipose tissue	170.4
P18848	adipose tissue	564.1
P18850	adipose tissue	13.1
P18859	adipose tissue	264.9
P18887	adipose tissue	17.9
P19105	adipose tissue	476.3
P19174	adipose tissue	32.2
P19256	adipose tissue	21.9
P19320	adipose tissue	28.2
P19338	adipose tissue	204.7
P19367	adipose tissue	45.5
P19387	adipose tissue	33.9
P19388	adipose tissue	29.6
P19397	adipose tissue	61.3
P19404	adipose tissue	94.3
P19419	adipose tissue	16.3
P19438	adipose tissue	154.6
P19447	adipose tissue	23.6
P19474	adipose tissue	13.6
P19484	adipose tissue	13.9
P19525	adipose tissue	10.7
P19532	adipose tissue	30.2
P19544	adipose tissue	25.6
P19623	adipose tissue	75.1
P19784	adipose tissue	20.3
P19793	adipose tissue	39.1
P19838	adipose tissue	25.1
P19878	adipose tissue	22.1
P19883	adipose tissue	25.2
P19971	adipose tissue	45.3
P20020	adipose tissue	15.6
P20036	adipose tissue	175
P20042	adipose tissue	49
P20073	adipose tissue	76.5
P20142	adipose tissue	18.7
P20231	adipose tissue	92.1
P20290	adipose tissue	613
P20292	adipose tissue	49.8
P20333	adipose tissue	44.1
P20338	adipose tissue	11.7
P20339	adipose tissue	34.5
P20340	adipose tissue	68.7
P20393	adipose tissue	70
P20591	adipose tissue	24.7
P20592	adipose tissue	12.1
P20594	adipose tissue	12
P20618	adipose tissue	207.4
P20645	adipose tissue	73.9
P20674	adipose tissue	170
P20702	adipose tissue	12.4
P20719	adipose tissue	16.3
P20749	adipose tissue	63
P20774	adipose tissue	96.8
P20807	adipose tissue	13
P20810	adipose tissue	139.8
P20827	adipose tissue	41.8
P20839	adipose tissue	53
P20908	adipose tissue	29.5
P20936	adipose tissue	15.8
P20962	adipose tissue	134
P21127	adipose tissue	30.8
P21246	adipose tissue	25.4
P21266	adipose tissue	12.7
P21281	adipose tissue	44.9
P21283	adipose tissue	23
P21291	adipose tissue	333.1
P21333	adipose tissue	258.7
P21397	adipose tissue	135.5
P21399	adipose tissue	93.3
P21453	adipose tissue	111.1
P21462	adipose tissue	65.9
P21554	adipose tissue	22.3
P21580	adipose tissue	54.9
P21583	adipose tissue	12.7
P21589	adipose tissue	20
P21673	adipose tissue	608.3
P21695	adipose tissue	588.7
P21741	adipose tissue	39.6
P21757	adipose tissue	25
P21781	adipose tissue	42.2
P21796	adipose tissue	93.2
P21810	adipose tissue	160.4
P21912	adipose tissue	82.8
P21926	adipose tissue	197.7
P21953	adipose tissue	19
P21964	adipose tissue	75.6
P21980	adipose tissue	102.2
P22004	adipose tissue	16
P22033	adipose tissue	19.1
P22059	adipose tissue	19
P22061	adipose tissue	50.2
P22087	adipose tissue	126.1
P22090	adipose tissue	254
P22102	adipose tissue	23.3
P22105	adipose tissue	65.4
P22234	adipose tissue	23.7
P22304	adipose tissue	31.6
P22307	adipose tissue	196.5
P22314	adipose tissue	95.3
P22352	adipose tissue	4371.2
P22392	adipose tissue	487.4
P22415	adipose tissue	14.8
P22626	adipose tissue	355.3
P22692	adipose tissue	856.3
P22694	adipose tissue	16
P22695	adipose tissue	153.2
P22736	adipose tissue	686.2
P22748	adipose tissue	80.1
P22794	adipose tissue	10.5
P23025	adipose tissue	14.5
P23141	adipose tissue	91.5
P23142	adipose tissue	347.7
P23193	adipose tissue	50.8
P23229	adipose tissue	43.9
P23246	adipose tissue	60.9
P23258	adipose tissue	22.2
P23284	adipose tissue	363.4
P23297	adipose tissue	173.3
P23381	adipose tissue	97.5
P23396	adipose tissue	1102.9
P23434	adipose tissue	27.8
P23443	adipose tissue	13.5
P23458	adipose tissue	76.2
P23467	adipose tissue	25.7
P23469	adipose tissue	13.1
P23470	adipose tissue	17.4
P23497	adipose tissue	64.2
P23511	adipose tissue	10.3
P23526	adipose tissue	43.5
P23528	adipose tissue	589.9
P23588	adipose tissue	175.2
P23610	adipose tissue	19.6
P23634	adipose tissue	57
P23743	adipose tissue	12.2
P23763	adipose tissue	11.3
P23769	adipose tissue	16.4
P23921	adipose tissue	16
P24001	adipose tissue	87.9
P24043	adipose tissue	36.4
P24385	adipose tissue	53.7
P24387	adipose tissue	21.4
P24390	adipose tissue	105.8
P24394	adipose tissue	47.8
P24468	adipose tissue	92.4
P24522	adipose tissue	118
P24530	adipose tissue	57.5
P24534	adipose tissue	567.5
P24539	adipose tissue	18.6
P24557	adipose tissue	12.1
P24592	adipose tissue	141
P24666	adipose tissue	39.9
P24723	adipose tissue	25.7
P24752	adipose tissue	130.7
P24821	adipose tissue	75.2
P24863	adipose tissue	30.2
P24941	adipose tissue	14.8
P25024	adipose tissue	12.7
P25025	adipose tissue	13.5
P25090	adipose tissue	13.2
P25098	adipose tissue	39.8
P25101	adipose tissue	13.5
P25106	adipose tissue	112.4
P25116	adipose tissue	14.1
P25205	adipose tissue	23.5
P25208	adipose tissue	31.8
P25398	adipose tissue	2129.3
P25440	adipose tissue	62.1
P25445	adipose tissue	12.4
P25490	adipose tissue	30.1
P25685	adipose tissue	199.4
P25686	adipose tissue	40.5
P25705	adipose tissue	242.5
P25774	adipose tissue	38.7
P25786	adipose tissue	84.1
P25787	adipose tissue	97.5
P25788	adipose tissue	71.6
P25789	adipose tissue	89.9
P25791	adipose tissue	14.5
P25815	adipose tissue	13.5
P25929	adipose tissue	29.4
P25942	adipose tissue	20.4
P25963	adipose tissue	271.9
P26006	adipose tissue	16.9
P26022	adipose tissue	224
P26038	adipose tissue	198.2
P26196	adipose tissue	30.4
P26368	adipose tissue	45.8
P26373	adipose tissue	2428.5
P26440	adipose tissue	24.9
P26447	adipose tissue	950.5
P26572	adipose tissue	126.3
P26583	adipose tissue	87.4
P26599	adipose tissue	98.2
P26639	adipose tissue	28
P26640	adipose tissue	21.5
P26641	adipose tissue	1197.9
P26651	adipose tissue	1471.7
P26678	adipose tissue	38.7
P26885	adipose tissue	62.7
P26927	adipose tissue	28.4
P26951	adipose tissue	24.4
P26992	adipose tissue	58.1
P27105	adipose tissue	327.1
P27348	adipose tissue	140
P27361	adipose tissue	96.3
P27448	adipose tissue	33.5
P27449	adipose tissue	196.7
P27469	adipose tissue	769.2
P27487	adipose tissue	12.8
P27540	adipose tissue	25
P27635	adipose tissue	3665.5
P27658	adipose tissue	32
P27694	adipose tissue	20.4
P27695	adipose tissue	81.2
P27701	adipose tissue	37.8
P27707	adipose tissue	10.7
P27708	adipose tissue	14.5
P27797	adipose tissue	285.3
P27815	adipose tissue	13.2
P27816	adipose tissue	123.4
P27824	adipose tissue	124.2
P27930	adipose tissue	19.1
P27986	adipose tissue	64.2
P27987	adipose tissue	26.4
P28062	adipose tissue	60.7
P28065	adipose tissue	45.5
P28068	adipose tissue	37.1
P28070	adipose tissue	183.5
P28072	adipose tissue	89.7
P28074	adipose tissue	81.1
P28161	adipose tissue	71.3
P28288	adipose tissue	16.2
P28289	adipose tissue	18.2
P28290	adipose tissue	29.8
P28300	adipose tissue	27
P28328	adipose tissue	38.4
P28330	adipose tissue	11.6
P28331	adipose tissue	26.2
P28347	adipose tissue	28.5
P28360	adipose tissue	17.8
P28370	adipose tissue	18.3
P28482	adipose tissue	30
P28562	adipose tissue	893
P28676	adipose tissue	29.4
P28702	adipose tissue	25.9
P28715	adipose tissue	13.3
P28799	adipose tissue	153.9
P28827	adipose tissue	51.4
P28838	adipose tissue	89.6
P28845	adipose tissue	21.7
P29084	adipose tissue	23.7
P29144	adipose tissue	12.2
P29218	adipose tissue	12.3
P29279	adipose tissue	257.3
P29317	adipose tissue	20.7
P29350	adipose tissue	13.9
P29353	adipose tissue	142.7
P29372	adipose tissue	44.1
P29373	adipose tissue	21.5
P29401	adipose tissue	146.9
P29466	adipose tissue	19.6
P29474	adipose tissue	18.7
P29558	adipose tissue	35.8
P29590	adipose tissue	81.7
P29597	adipose tissue	36.6
P29692	adipose tissue	482.8
P29728	adipose tissue	11.4
P29966	adipose tissue	41.3
P29972	adipose tissue	373.5
P29992	adipose tissue	32.5
P30038	adipose tissue	68.3
P30040	adipose tissue	60.7
P30041	adipose tissue	328.9
P30044	adipose tissue	176
P30047	adipose tissue	36.3
P30048	adipose tissue	160
P30049	adipose tissue	124.9
P30050	adipose tissue	1889
P30084	adipose tissue	291.8
P30085	adipose tissue	85.1
P30086	adipose tissue	210.3
P30101	adipose tissue	58.1
P30153	adipose tissue	95.3
P30154	adipose tissue	56.5
P30260	adipose tissue	22.2
P30279	adipose tissue	19.3
P30281	adipose tissue	71.9
P30291	adipose tissue	12.2
P30305	adipose tissue	28.3
P30405	adipose tissue	60.6
P30408	adipose tissue	354
P30411	adipose tissue	13.6
P30414	adipose tissue	15.5
P30419	adipose tissue	27.3
P30511	adipose tissue	56.2
P30519	adipose tissue	61
P30520	adipose tissue	19.1
P30530	adipose tissue	42.2
P30536	adipose tissue	241.3
P30556	adipose tissue	63.8
P30566	adipose tissue	28.9
P30622	adipose tissue	28.5
P30626	adipose tissue	95.5
P30837	adipose tissue	20.5
P30876	adipose tissue	27.3
P31040	adipose tissue	68.2
P31146	adipose tissue	28
P31150	adipose tissue	74.9
P31153	adipose tissue	261.7
P31274	adipose tissue	10.7
P31321	adipose tissue	11.6
P31323	adipose tissue	164
P31431	adipose tissue	65.8
P31483	adipose tissue	26.4
P31689	adipose tissue	99.3
P31749	adipose tissue	64.5
P31751	adipose tissue	60.5
P31785	adipose tissue	12.1
P31930	adipose tissue	63.8
P31939	adipose tissue	24
P31942	adipose tissue	69.5
P31943	adipose tissue	112.1
P31946	adipose tissue	128.5
P31948	adipose tissue	65.8
P31949	adipose tissue	635.6
P31994	adipose tissue	30.1
P32119	adipose tissue	192
P32121	adipose tissue	47
P32241	adipose tissue	16.9
P32246	adipose tissue	20.2
P32249	adipose tissue	25.3
P32314	adipose tissue	17.3
P32321	adipose tissue	49.1
P32455	adipose tissue	23.2
P32456	adipose tissue	64.5
P32519	adipose tissue	62
P32780	adipose tissue	18.4
P32856	adipose tissue	17.1
P32942	adipose tissue	16.8
P32969	adipose tissue	1809.1
P33151	adipose tissue	81.8
P33176	adipose tissue	57.6
P33241	adipose tissue	73.1
P33316	adipose tissue	70.7
P33552	adipose tissue	13.2
P33897	adipose tissue	14.1
P33947	adipose tissue	81
P33992	adipose tissue	14.7
P33993	adipose tissue	22.1
P34741	adipose tissue	105.6
P34810	adipose tissue	134.7
P34896	adipose tissue	36.3
P34897	adipose tissue	24.6
P34925	adipose tissue	30.7
P34932	adipose tissue	22.7
P34947	adipose tissue	37.1
P34949	adipose tissue	18.3
P35052	adipose tissue	35.6
P35080	adipose tissue	25.9
P35221	adipose tissue	139.8
P35222	adipose tissue	126.2
P35226	adipose tissue	28
P35227	adipose tissue	32.6
P35232	adipose tissue	79
P35237	adipose tissue	116.6
P35241	adipose tissue	38.9
P35244	adipose tissue	15.9
P35250	adipose tissue	11.8
P35251	adipose tissue	15.1
P35268	adipose tissue	560.4
P35269	adipose tissue	33.9
P35270	adipose tissue	25.1
P35348	adipose tissue	21
P35354	adipose tissue	16.4
P35408	adipose tissue	11.3
P35414	adipose tissue	18.1
P35442	adipose tissue	51.2
P35555	adipose tissue	51.1
P35558	adipose tissue	57.2
P35573	adipose tissue	11.5
P35579	adipose tissue	286.4
P35580	adipose tissue	23.7
P35590	adipose tissue	45.5
P35606	adipose tissue	45.1
P35610	adipose tissue	14.1
P35611	adipose tissue	90.9
P35613	adipose tissue	366.5
P35625	adipose tissue	779.8
P35637	adipose tissue	85.5
P35638	adipose tissue	63.2
P35658	adipose tissue	25
P35659	adipose tissue	49
P35713	adipose tissue	50.1
P35749	adipose tissue	167.1
P35813	adipose tissue	21.9
P35869	adipose tissue	21.6
P35914	adipose tissue	26.6
P35916	adipose tissue	16.7
P35968	adipose tissue	40.3
P35998	adipose tissue	32.9
P36222	adipose tissue	77.2
P36269	adipose tissue	133.2
P36382	adipose tissue	17.9
P36404	adipose tissue	120.8
P36507	adipose tissue	39.2
P36508	adipose tissue	15.2
P36542	adipose tissue	119.5
P36543	adipose tissue	115.7
P36578	adipose tissue	804.9
P36639	adipose tissue	18.5
P36776	adipose tissue	29.5
P36871	adipose tissue	109.7
P36873	adipose tissue	61.1
P36896	adipose tissue	15.9
P36897	adipose tissue	15.1
P36915	adipose tissue	21.8
P36941	adipose tissue	65.4
P36954	adipose tissue	31.4
P36955	adipose tissue	518.5
P36956	adipose tissue	40.8
P36957	adipose tissue	62.5
P36969	adipose tissue	895.9
P37023	adipose tissue	47.6
P37108	adipose tissue	299.2
P37173	adipose tissue	222.1
P37198	adipose tissue	19.2
P37231	adipose tissue	157.6
P37235	adipose tissue	45.6
P37268	adipose tissue	66.9
P37275	adipose tissue	25.7
P37288	adipose tissue	16.6
P37802	adipose tissue	389
P37837	adipose tissue	135.1
P37840	adipose tissue	15.5
P38117	adipose tissue	153.5
P38159	adipose tissue	78.4
P38435	adipose tissue	16.2
P38606	adipose tissue	17.5
P38646	adipose tissue	85.7
P38919	adipose tissue	63.7
P38936	adipose tissue	311.7
P39019	adipose tissue	1867.7
P39023	adipose tissue	1992.6
P39060	adipose tissue	131.9
P39210	adipose tissue	48.5
P39656	adipose tissue	94.9
P39687	adipose tissue	49.1
P39880	adipose tissue	29.4
P40121	adipose tissue	89.5
P40123	adipose tissue	17.1
P40189	adipose tissue	89
P40222	adipose tissue	25.2
P40227	adipose tissue	57.4
P40305	adipose tissue	443.5
P40306	adipose tissue	25.4
P40337	adipose tissue	11.7
P40424	adipose tissue	24.2
P40425	adipose tissue	29.4
P40426	adipose tissue	10.5
P40429	adipose tissue	2117.8
P40616	adipose tissue	44.8
P40617	adipose tissue	30.5
P40692	adipose tissue	15.1
P40763	adipose tissue	102.2
P40818	adipose tissue	19.6
P40855	adipose tissue	76.6
P40925	adipose tissue	265
P40926	adipose tissue	74.5
P40939	adipose tissue	101.6
P41091	adipose tissue	63.1
P41134	adipose tissue	234.5
P41159	adipose tissue	296.7
P41182	adipose tissue	138.5
P41208	adipose tissue	29.1
P41212	adipose tissue	16.3
P41214	adipose tissue	31.6
P41218	adipose tissue	23.3
P41220	adipose tissue	124.8
P41222	adipose tissue	378.5
P41223	adipose tissue	46.6
P41226	adipose tissue	20.9
P41227	adipose tissue	37.2
P41229	adipose tissue	21.4
P41236	adipose tissue	17.7
P41240	adipose tissue	20.7
P41247	adipose tissue	20
P41250	adipose tissue	33
P41252	adipose tissue	17.7
P41271	adipose tissue	160.9
P41279	adipose tissue	66.9
P41567	adipose tissue	474.5
P41587	adipose tissue	12.1
P41732	adipose tissue	54.2
P41970	adipose tissue	35.8
P42025	adipose tissue	37.3
P42166	adipose tissue	16.5
P42167	adipose tissue	16.5
P42224	adipose tissue	39.7
P42226	adipose tissue	73.6
P42229	adipose tissue	76.2
P42285	adipose tissue	19.8
P42330	adipose tissue	158.6
P42331	adipose tissue	10.7
P42336	adipose tissue	14.2
P42338	adipose tissue	11.1
P42356	adipose tissue	18.2
P42566	adipose tissue	27.4
P42574	adipose tissue	13
P42677	adipose tissue	5435.2
P42696	adipose tissue	11.8
P42702	adipose tissue	48.2
P42704	adipose tissue	19.5
P42765	adipose tissue	121.8
P42766	adipose tissue	1838
P42768	adipose tissue	10.7
P42772	adipose tissue	18.1
P42773	adipose tissue	94.9
P42785	adipose tissue	72.2
P43003	adipose tissue	29.7
P43034	adipose tissue	33.7
P43115	adipose tissue	52.2
P43119	adipose tissue	13.3
P43121	adipose tissue	321.1
P43155	adipose tissue	35
P43234	adipose tissue	18.5
P43235	adipose tissue	216.9
P43243	adipose tissue	109.2
P43243	adipose tissue	10.3
P43250	adipose tissue	13.5
P43251	adipose tissue	25.5
P43307	adipose tissue	61.8
P43308	adipose tissue	184.3
P43353	adipose tissue	12
P43354	adipose tissue	38.8
P43487	adipose tissue	63.4
P43490	adipose tissue	298.6
P43657	adipose tissue	39.7
P43686	adipose tissue	40
P43897	adipose tissue	22.3
P45378	adipose tissue	30.1
P45381	adipose tissue	13.4
P45844	adipose tissue	16.6
P45877	adipose tissue	35.7
P45880	adipose tissue	133.7
P45954	adipose tissue	14.3
P45974	adipose tissue	26.1
P45984	adipose tissue	18.6
P45985	adipose tissue	11
P46019	adipose tissue	12.2
P46060	adipose tissue	26.7
P46063	adipose tissue	27.9
P46087	adipose tissue	27.5
P46100	adipose tissue	17.4
P46108	adipose tissue	46.5
P46109	adipose tissue	16.1
P46199	adipose tissue	16.9
P46379	adipose tissue	67.9
P46439	adipose tissue	21
P46459	adipose tissue	13
P46527	adipose tissue	51.7
P46531	adipose tissue	17.6
P46663	adipose tissue	10.4
P46695	adipose tissue	148.6
P46734	adipose tissue	45.8
P46776	adipose tissue	1807.5
P46777	adipose tissue	1196.6
P46778	adipose tissue	1514.8
P46779	adipose tissue	1644.9
P46781	adipose tissue	1787
P46782	adipose tissue	1047
P46783	adipose tissue	1391.3
P46821	adipose tissue	29.2
P46926	adipose tissue	18.1
P46937	adipose tissue	55.3
P46939	adipose tissue	40.9
P46940	adipose tissue	55.3
P46976	adipose tissue	39
P47710	adipose tissue	15.5
P47755	adipose tissue	24.9
P47756	adipose tissue	203.5
P47813	adipose tissue	59.1
P47897	adipose tissue	59.1
P47914	adipose tissue	1641.5
P47928	adipose tissue	72.2
P47985	adipose tissue	27.8
P48047	adipose tissue	205.5
P48059	adipose tissue	38.8
P48060	adipose tissue	16.6
P48061	adipose tissue	343
P48147	adipose tissue	16.8
P48163	adipose tissue	40
P48200	adipose tissue	16.5
P48201	adipose tissue	189.4
P48304	adipose tissue	14.2
P48357	adipose tissue	23.4
P48382	adipose tissue	17.7
P48426	adipose tissue	27.4
P48444	adipose tissue	59.4
P48454	adipose tissue	27.6
P48506	adipose tissue	25.7
P48507	adipose tissue	11.8
P48509	adipose tissue	321.8
P48551	adipose tissue	17.9
P48552	adipose tissue	29.3
P48553	adipose tissue	10.5
P48556	adipose tissue	214.1
P48634	adipose tissue	36
P48637	adipose tissue	18.2
P48643	adipose tissue	82.6
P48681	adipose tissue	38.6
P48723	adipose tissue	13
P48729	adipose tissue	74.4
P48730	adipose tissue	45.2
P48735	adipose tissue	31.6
P48745	adipose tissue	22.9
P48960	adipose tissue	44
P49005	adipose tissue	46.7
P49006	adipose tissue	61.4
P49023	adipose tissue	80.4
P49069	adipose tissue	50.6
P49116	adipose tissue	13.4
P49137	adipose tissue	59.9
P49184	adipose tissue	18.1
P49189	adipose tissue	132.3
P49207	adipose tissue	2347.3
P49247	adipose tissue	16.7
P49257	adipose tissue	34.8
P49281	adipose tissue	11.7
P49321	adipose tissue	64.1
P49327	adipose tissue	360.9
[truncated: 204,612 more rows]
