# Supplementary material for: A Map of the Lipid–Metabolite–Protein Network to Aid Multi-Omics Integration
Source: Biomolecules. 2025 Mar 26;15(4):484. doi: 10.3390/biom15040484 (PMC12024871; doi:10.3390/biom15040484)
Supplement: Supplementary file 1 [file biomolecules-15-00484-s001.zip › SupplTableS4_CVDproteins.csv]

CVD-Proteins_Map
O14649
P16671
P02647
P02652
P29474
P55157
P51589
P15121
P06870
P09493
P05121
P43490
P55916
P05362
P16581
P19320
P29279
P02649
P12821
P05091
P10632
Q99836
Q8IUC6
P10275
Q03181
Q16635
P43115
P10997
Q9NSA1
P04114
O95760
