# Supplementary material for: A Map of the Lipid–Metabolite–Protein Network to Aid Multi-Omics Integration
Source: Biomolecules. 2025 Mar 26;15(4):484. doi: 10.3390/biom15040484 (PMC12024871; doi:10.3390/biom15040484)
Supplement: Supplementary file 1 [file biomolecules-15-00484-s001.zip › SupplTableS5_lipids(CVDproteins).csv]

Lipid	score	evidence
SLM:000000470	1.67E-02	P55157:9.26936, P05091:22.06172, Q16635:28.46229
SLM:000390712	1.65E-02	P02649:8.03236, P02652:24.27141, P02647:28.3725
SLM:000087698	1.53E-02	P02649:12.80965, P02652:24.18225, P02647:28.25481
SLM:000489933	1.52E-02	P02649:13.19065, P02652:24.24332, P02647:28.3725
SLM:000488109	1.50E-02	P02649:14.30232, P02652:24.22607, P02647:28.37799
SLM:000394588	1.49E-02	P02649:14.42331, P02652:24.3299, P02647:28.37368
SLM:000390694	1.48E-02	P02649:15.17792, P02652:24.1931, P02647:28.37493
SLM:000500359	1.47E-02	P02649:15.14028, P02652:24.34733, P02647:28.36761
SLM:000088786	1.46E-02	P02649:15.75941, P02652:24.19339, P02647:28.40246
SLM:000000239	1.46E-02	P55157:19.49757, P05091:21.05302, Q16635:27.94602
SLM:000391259	1.46E-02	P02649:16.10565, P02652:24.14574, P02647:28.37803
SLM:000394589	1.45E-02	P02649:16.15284, P02652:24.39682, P02647:28.36692
SLM:000035988	1.45E-02	P05091:17.58681, P55157:22.96174, Q16635:28.57194
SLM:000067899	1.45E-02	P05091:17.61498, P55157:22.96166, Q16635:28.57473
SLM:000094700	1.45E-02	P05091:17.70425, P55157:22.94796, Q16635:28.57183
SLM:000067695	1.45E-02	P05091:18.06282, P55157:22.71158, Q16635:28.40842
SLM:000000353	1.44E-02	P55157:18.40548, P05091:22.30572, Q16635:28.52838
SLM:000093997	1.44E-02	P05091:17.77735, P55157:22.94292, Q16635:28.57531
SLM:000390711	1.44E-02	P02649:16.82804, P02652:24.0868, P02647:28.37987
SLM:000067693	1.44E-02	P05091:17.84301, P55157:22.93125, Q16635:28.57238
SLM:000094635	1.44E-02	P05091:17.90572, P55157:22.92689, Q16635:28.57585
SLM:000094015	1.44E-02	P05091:17.87068, P55157:22.93079, Q16635:28.57518
SLM:000394496	1.44E-02	P02649:16.6023, P02652:24.42515, P02647:28.36385
SLM:000093992	1.44E-02	P05091:17.94501, P55157:22.91748, Q16635:28.57227
SLM:000063728	1.44E-02	P02652:19.5114, P02649:21.48577, P02647:28.46289
SLM:000067966	1.44E-02	P05091:18.01497, P55157:22.90922, Q16635:28.57363
SLM:000057824	1.44E-02	P05091:18.00102, P55157:22.91361, Q16635:28.57573
SLM:000067703	1.44E-02	P05091:18.07762, P55157:22.89919, Q16635:28.57284
SLM:000057179	1.44E-02	P05091:18.04166, P55157:22.90857, Q16635:28.57642
SLM:000067689	1.44E-02	P05091:18.14026, P55157:22.89374, Q16635:28.57632
SLM:000067711	1.44E-02	P05091:18.16755, P55157:22.88536, Q16635:28.57272
SLM:000035979	1.44E-02	P05091:18.22189, P55157:22.88076, Q16635:28.57619
SLM:000058915	1.44E-02	P05091:18.25435, P55157:22.87628, Q16635:28.57688
SLM:000055202	1.43E-02	P05091:18.28864, P55157:22.86642, Q16635:28.5733
SLM:000093995	1.43E-02	P05091:18.33683, P55157:22.86229, Q16635:28.57676
SLM:000500347	1.43E-02	P02649:17.3803, P02652:24.02773, P02647:28.38592
SLM:000067917	1.43E-02	P05091:18.39286, P55157:22.84906, Q16635:28.57385
SLM:000094765	1.43E-02	P05091:18.41267, P55157:22.8488, Q16635:28.57664
SLM:000093996	1.43E-02	P05091:18.46815, P55157:22.8352, Q16635:28.57373
SLM:000095935	1.43E-02	P05091:18.44414, P55157:22.8439, Q16635:28.57733
SLM:000094440	1.43E-02	P05091:18.52251, P55157:22.82398, Q16635:28.57295
SLM:000067688	1.43E-02	P05091:18.5153, P55157:22.83043, Q16635:28.5772
SLM:000394563	1.43E-02	P02649:17.24241, P02652:24.48072, P02647:28.36202
SLM:000488919	1.42E-02	P02652:20.62112, P02649:21.3263, P02647:28.4542
SLM:000392128	1.42E-02	P02649:17.62127, P02652:24.52053, P02647:28.35892
SLM:000485807	1.42E-02	P02649:18.31625, P02652:23.86798, P02647:28.3962
SLM:000390795	1.42E-02	P02652:20.25318, P02649:21.92931, P02647:28.48269
SLM:000390809	1.41E-02	P02649:18.55499, P02652:23.80181, P02647:28.39268
SLM:000500350	1.41E-02	P02649:17.91672, P02652:24.56276, P02647:28.36325
SLM:000485799	1.41E-02	P02649:18.11673, P02652:24.58642, P02647:28.35703
SLM:000394517	1.41E-02	P02649:19.20662, P02652:23.5875, P02647:28.40176
SLM:000488108	1.40E-02	P02649:19.41719, P02652:23.49148, P02647:28.40299
SLM:000391216	1.40E-02	P02649:18.37442, P02652:24.62458, P02647:28.35337
SLM:000390814	1.40E-02	P02649:19.61424, P02652:23.39338, P02647:28.40836
SLM:000488154	1.40E-02	P02649:19.83065, P02652:23.25916, P02647:28.41025
SLM:000392131	1.40E-02	P02649:19.95619, P02652:23.17978, P02647:28.41726
SLM:000399872	1.40E-02	P02649:20.59784, P02652:22.52723, P02647:28.43054
SLM:000394566	1.40E-02	P02649:20.12152, P02652:23.04211, P02647:28.41679
SLM:000488106	1.40E-02	P02649:20.25763, P02652:22.92893, P02647:28.42506
SLM:000488107	1.40E-02	P02649:18.61738, P02652:24.66868, P02647:28.35453
SLM:000488236	1.39E-02	P02649:18.86155, P02652:24.71168, P02647:28.34839
SLM:000088721	1.38E-02	P02649:19.12564, P02652:24.76858, P02647:28.34773
SLM:000394567	1.38E-02	P02649:19.34752, P02652:24.81784, P02647:28.34276
SLM:000394499	1.38E-02	P02649:19.48322, P02652:24.85669, P02647:28.34836
SLM:000500352	1.37E-02	P02649:19.60303, P02652:24.88242, P02647:28.33963
SLM:000393347	1.37E-02	P02649:19.849, P02652:24.94947, P02647:28.3346
SLM:000500357	1.36E-02	P02649:20.02469, P02652:25.00345, P02647:28.33404
SLM:000399708	1.36E-02	P02649:20.19671, P02652:25.05575, P02647:28.3277
SLM:000088851	1.35E-02	P02649:20.42421, P02652:25.13295, P02647:28.32336
SLM:000056521	1.35E-02	P02649:20.63416, P02652:25.2091, P02647:28.31833
SLM:000500351	1.35E-02	P02649:20.77089, P02652:25.26284, P02647:28.31706
SLM:000390823	1.33E-02	P02649:21.2954, P02652:25.48406, P02647:28.30001
SLM:000391234	1.32E-02	P02649:21.7285, P02652:25.69122, P02647:28.27963
SLM:000394581	1.32E-02	P02649:21.88172, P02652:25.7689, P02647:28.26852
SLM:000500346	1.31E-02	P02649:22.10195, P02652:25.8885, P02647:28.25755
SLM:000488110	1.31E-02	P02649:22.31948, P02652:26.01219, P02647:28.24461
SLM:000489935	1.30E-02	P02649:22.48656, P02652:26.11084, P02647:28.23288
SLM:000500367	1.26E-02	P02647:21.00771, P02649:27.75588, P02652:30.44687
SLM:000000287	1.26E-02	P02647:21.57356, P02649:27.55398, P02652:30.24389
SLM:000500373	1.26E-02	P02647:21.16605, P02649:27.76014, P02652:30.45094
SLM:000500280	1.26E-02	P02647:21.3455, P02649:27.74758, P02652:30.43814
SLM:000013257	1.26E-02	P02647:21.46003, P02649:27.74316, P02652:30.43355
SLM:000389780	1.26E-02	P02647:21.57012, P02649:27.69683, P02652:30.38699
SLM:000597864	1.25E-02	P02647:21.68746, P02649:27.75162, P02652:30.44167
SLM:000000695	1.25E-02	P02647:21.81478, P02649:27.70412, P02652:30.39387
SLM:000597865	1.25E-02	P02647:21.82892, P02649:27.76376, P02652:30.45359
SLM:000390119	1.25E-02	P02647:22.00588, P02649:27.7123, P02652:30.40172
SLM:000389790	1.25E-02	P02647:21.96645, P02649:27.76148, P02652:30.45106
SLM:000500282	1.24E-02	P02647:22.14069, P02649:27.77669, P02652:30.46597
SLM:000013245	1.24E-02	P02647:22.27168, P02649:27.77562, P02652:30.46463
SLM:000013253	1.24E-02	P02647:22.40327, P02649:27.7824, P02652:30.47113
SLM:000389856	1.24E-02	P02647:22.52532, P02649:27.80037, P02652:30.48886
SLM:000000084	1.23E-02	P05091:25.91589, P55157:26.56515, Q16635:28.69319
SLM:000389791	1.23E-02	P02647:22.87165, P02649:27.82021, P02652:30.50785
SLM:000389480	1.23E-02	P02647:23.09564, P02649:27.83527, P02652:30.52228
SLM:000000102	1.23E-02	P05091:26.03308, P55157:26.68527, Q16635:28.79527
SLM:000501063	1.22E-02	P05362:23.97732, P43490:28.0337, P55916:29.95213
SLM:000000456	1.22E-02	P02649:25.45727, P02652:27.73164, P02647:28.91711
SLM:000098426	1.22E-02	P02649:25.46446, P02652:27.74009, P02647:28.91887
SLM:000501064	1.22E-02	P05362:24.08707, P43490:28.07549, P55916:30.0112
SLM:000057546	1.18E-02	Q03181:27.50642, P10275:28.15844, P19320:29.42195
SLM:000057530	1.17E-02	Q03181:27.77987, P10275:27.97052, P19320:29.45266
SLM:000088526	1.17E-02	P19320:24.46206, P10275:29.50681, P15121:31.34992
SLM:000001000	1.17E-02	P10632:26.72302, P51589:29.21552, P04114:29.48168
SLM:000117188	1.17E-02	P10632:26.69516, P51589:29.23, P04114:29.48935
SLM:000000562	1.17E-02	O14649:25.88991, P05362:29.57538, P55916:30.03189
SLM:000000826	1.17E-02	Q16635:26.93233, P05091:28.78671, P55157:29.82432
SLM:000099662	1.17E-02	Q16635:26.86065, P05091:28.86979, P55157:29.90503
SLM:000000693	1.17E-02	P10632:26.73246, P51589:29.33176, P04114:29.58098
SLM:000099540	1.17E-02	P10632:26.89772, P51589:29.32564, P04114:29.60242
SLM:000000329	1.16E-02	P10632:27.58722, P51589:28.90127, P04114:29.41219
SLM:000597736	1.16E-02	Q16635:27.11559, P05091:28.88057, P55157:29.91962
SLM:000597737	1.16E-02	Q16635:27.1074, P05091:28.88692, P55157:29.92574
SLM:000597739	1.16E-02	Q16635:27.07918, P05091:28.91377, P55157:29.95169
SLM:000597740	1.16E-02	Q16635:27.12404, P05091:28.87328, P55157:29.9126
SLM:000597733	1.16E-02	Q16635:27.10067, P05091:28.89478, P55157:29.93336
SLM:000117206	1.16E-02	P10632:26.76527, P51589:29.44712, P04114:29.68376
SLM:000390154	1.16E-02	Q16635:27.08352, P05091:28.90719, P55157:29.94529
SLM:000597735	1.16E-02	Q16635:27.07116, P05091:28.91715, P55157:29.95489
SLM:000597732	1.16E-02	Q16635:27.03549, P05091:28.95123, P55157:29.98788
SLM:000597738	1.16E-02	Q16635:27.0534, P05091:28.93623, P55157:29.97339
SLM:000597744	1.16E-02	Q16635:27.03896, P05091:28.94936, P55157:29.98609
SLM:000390097	1.16E-02	P10632:26.90304, P51589:29.40608, P04114:29.67053
SLM:000000411	1.16E-02	Q16635:27.06027, P05091:28.92657, P55157:29.96399
SLM:000597743	1.16E-02	Q16635:27.04807, P05091:28.93752, P55157:29.97458
SLM:000390096	1.16E-02	P10632:27.02666, P51589:29.36718, P04114:29.65879
SLM:000000935	1.16E-02	P10275:24.97991, P19320:28.86451, Q03181:32.22929
SLM:000597734	1.16E-02	Q16635:26.94944, P05091:29.02247, P55157:30.05679
SLM:000597742	1.16E-02	Q16635:26.92392, P05091:29.04244, P55157:30.07612
SLM:000395219	1.16E-02	P10632:26.92996, P51589:29.49044, P04114:29.74573
SLM:000390174	1.16E-02	P10275:25.03771, P19320:28.86931, Q03181:32.21272
SLM:000501230	1.16E-02	P10275:25.08298, P19320:28.87401, Q03181:32.20053
SLM:000001084	1.16E-02	P10275:25.05621, P19320:28.8709, Q03181:32.20733
SLM:000000409	1.16E-02	P10275:25.01026, P19320:28.86664, Q03181:32.22014
SLM:000597632	1.16E-02	P10275:25.07763, P19320:28.87447, Q03181:32.20344
SLM:000597927	1.16E-02	P10275:25.02401, P19320:28.8688, Q03181:32.21761
SLM:000000493	1.16E-02	P10997:23.37569, P43115:30.879, P19320:31.8686
SLM:000389761	1.16E-02	P10275:25.09408, P19320:28.87433, Q03181:32.19628
SLM:000389762	1.16E-02	P10275:25.05015, P19320:28.86911, Q03181:32.20732
SLM:000000426	1.16E-02	P10275:25.03285, P19320:28.86725, Q03181:32.21182
SLM:000390175	1.16E-02	P10275:25.08459, P19320:28.87263, Q03181:32.19789
SLM:000501295	1.16E-02	P10275:25.07735, P19320:28.87181, Q03181:32.19977
SLM:000501296	1.16E-02	P10275:25.04038, P19320:28.86786, Q03181:32.20959
SLM:000000265	1.16E-02	P10275:25.05612, P19320:28.86945, Q03181:32.20532
SLM:000501298	1.16E-02	P10275:25.07186, P19320:28.87105, Q03181:32.20101
SLM:000597619	1.16E-02	P10275:25.0464, P19320:28.8682, Q03181:32.20759
SLM:000501299	1.16E-02	P10275:25.06546, P19320:28.87015, Q03181:32.20241
SLM:000501300	1.16E-02	P10275:25.05888, P19320:28.86923, Q03181:32.20385
SLM:000501301	1.16E-02	P10275:25.05149, P19320:28.86839, Q03181:32.20574
SLM:000501479	1.16E-02	P10275:25.06055, P19320:28.86929, Q03181:32.20324
SLM:000501480	1.16E-02	P10275:25.05655, P19320:28.86881, Q03181:32.20423
SLM:000501235	1.16E-02	P10275:25.09042, P19320:28.8744, Q03181:32.19793
SLM:000597577	1.16E-02	P10275:25.01713, P19320:28.86666, Q03181:32.21739
SLM:000597665	1.16E-02	P10275:25.04411, P19320:28.86923, Q03181:32.20998
SLM:000597666	1.16E-02	P10275:25.06953, P19320:28.87184, Q03181:32.20311
SLM:000597928	1.16E-02	P10275:25.02592, P19320:28.86722, Q03181:32.21461
SLM:000597930	1.16E-02	P10275:25.06415, P19320:28.87064, Q03181:32.20366
SLM:000395271	1.16E-02	P10632:27.00874, P51589:29.46611, P04114:29.73801
SLM:000389777	1.16E-02	P10275:25.11031, P19320:28.87704, Q03181:32.19321
SLM:000000929	1.16E-02	P10275:25.09995, P19320:28.8773, Q03181:32.19801
SLM:000000928	1.16E-02	P10275:25.14635, P19320:28.88198, Q03181:32.18461
SLM:000597929	1.16E-02	P10275:25.13373, P19320:28.88037, Q03181:32.18784
SLM:000597663	1.16E-02	P10275:25.10178, P19320:28.8755, Q03181:32.19466
SLM:000000441	1.16E-02	P10997:23.62383, P43115:30.84236, P19320:31.82992
SLM:000000381	1.16E-02	P10997:23.24345, P43115:31.11382, P19320:32.10566
SLM:000308880	1.15E-02	P05121:25.9298, P29279:28.54979, P19320:32.15283
SLM:000117228	1.15E-02	P10632:27.93789, P51589:29.13987, P04114:29.68039
SLM:000000341	1.15E-02	P10632:27.91041, P51589:29.15517, P04114:29.68425
SLM:000043242	1.15E-02	P10632:27.9046, P51589:29.15894, P04114:29.68549
SLM:000395786	1.15E-02	P10632:27.89611, P51589:29.16395, P04114:29.68693
SLM:000000785	1.15E-02	P10997:23.73561, P43115:31.06478, P19320:32.05317
SLM:000000346	1.15E-02	O14649:26.98495, P05362:29.72446, P55916:30.2559
SLM:000389772	1.15E-02	O14649:26.97279, P05362:29.74374, P55916:30.27213
SLM:000063559	1.15E-02	P10275:26.12575, P19320:29.0506, Q03181:31.85692
SLM:000056466	1.15E-02	P10275:26.12753, P19320:29.05095, Q03181:31.85604
SLM:000087688	1.15E-02	P10275:27.43524, P19320:29.30469, Q03181:30.34049
SLM:000088136	1.15E-02	P10275:27.43423, P19320:29.30446, Q03181:30.34295
SLM:000000649	1.15E-02	P10997:24.07821, P43115:31.06666, P19320:32.05234
SLM:000119399	1.15E-02	P05091:28.54463, Q16635:29.31804, P55157:29.42668
SLM:000119708	1.15E-02	P05091:28.53316, Q16635:29.31472, P55157:29.41468
SLM:000000332	1.15E-02	P10997:23.81337, P43115:31.23148, P19320:32.2205
SLM:000389422	1.15E-02	P05091:28.57139, Q16635:29.32618, P55157:29.45462
SLM:000501223	1.15E-02	P05091:28.55265, Q16635:29.32046, P55157:29.43506
SLM:000121648	1.15E-02	P05091:28.56795, Q16635:29.32526, P55157:29.45102
SLM:000118352	1.15E-02	P05091:28.58052, Q16635:29.32919, P55157:29.46414
SLM:000012475	1.15E-02	P05091:28.55759, Q16635:29.32097, P55157:29.44028
SLM:000000698	1.15E-02	P05091:28.56174, Q16635:29.32184, P55157:29.44464
SLM:000000650	1.14E-02	P10997:24.35487, P43115:31.12181, P19320:32.10546
SLM:000308984	1.14E-02	P04114:27.06896, P51589:30.12049, P12821:30.48874
SLM:000000686	1.13E-02	P04114:28.21619, P12821:28.37201, P19320:31.72352
SLM:000000812	1.13E-02	P04114:28.21683, P12821:28.37364, P19320:31.72345
SLM:000000687	1.13E-02	P04114:28.21745, P12821:28.37522, P19320:31.72338
SLM:000308276	1.13E-02	P02647:28.37831, P02649:29.0876, P19320:30.93166
SLM:000390556	1.13E-02	P19320:26.40283, P10275:28.45559, P15121:33.61859
SLM:000000372	1.13E-02	P02649:28.26458, P02647:29.92343, Q16635:30.45909
SLM:000099465	1.13E-02	P02649:28.30215, P02647:29.96128, Q16635:30.49759
SLM:000099410	1.13E-02	P02649:28.29757, P02647:29.95388, Q16635:30.48369
SLM:000093348	1.13E-02	Q9NSA1:28.45856, P02647:30.17178, P02649:30.24982
SLM:000087697	1.12E-02	P04114:28.41518, P12821:28.92709, P19320:31.62468
SLM:000088461	1.12E-02	P19320:27.37597, P10275:27.74325, Q03181:33.84054
SLM:000099445	1.12E-02	P02649:28.38757, P02647:30.04684, Q16635:30.58347
SLM:000000904	1.12E-02	P04114:28.61574, P12821:29.25333, P19320:31.69327
SLM:000049366	1.12E-02	P09493:28.61225, P19320:29.73545, P10275:31.25679
SLM:000308324	1.11E-02	P09493:28.65042, P19320:29.92199, P10275:31.33634
SLM:000099575	1.11E-02	P04114:28.73705, P12821:29.37801, P19320:31.81081
SLM:000099640	1.11E-02	P04114:28.72895, P12821:29.3629, P19320:31.81056
SLM:000058877	1.11E-02	P19320:27.71599, P10275:30.22083, P15121:32.05607
SLM:000308299	1.11E-02	P16671:28.5971, P10275:30.77641, P19320:30.80154
SLM:000063800	1.11E-02	P19320:29.6309, P09493:29.65999, P10275:31.1939
SLM:000394560	1.10E-02	P10632:29.20159, P04114:30.38409, P51589:31.08205
SLM:000392003	1.10E-02	P10632:29.18941, P04114:30.38351, P51589:31.07843
SLM:000390551	1.10E-02	P10632:29.25756, P04114:30.39604, P51589:31.10567
SLM:000488909	1.10E-02	P10632:29.26275, P04114:30.39694, P51589:31.10772
SLM:000394435	1.10E-02	P10632:29.26677, P04114:30.39763, P51589:31.1093
SLM:000393685	1.10E-02	P10632:29.2736, P04114:30.40023, P51589:31.11303
SLM:000391900	1.10E-02	P10632:29.3023, P04114:30.40661, P51589:31.12543
SLM:000394333	1.10E-02	P10632:29.28539, P04114:30.40262, P51589:31.11795
SLM:000391879	1.10E-02	P10632:29.31283, P04114:30.40843, P51589:31.12961
SLM:000092243	1.10E-02	P10632:29.29431, P04114:30.40416, P51589:31.12148
SLM:000393671	1.10E-02	P10632:29.27906, P04114:30.40045, P51589:31.11466
SLM:000393692	1.10E-02	P10632:29.36907, P04114:30.42189, P51589:31.15477
SLM:000393678	1.10E-02	P10632:29.33156, P04114:30.41278, P51589:31.13787
SLM:000390583	1.10E-02	P10632:29.35179, P04114:30.41777, P51589:31.14703
SLM:000394461	1.10E-02	P10632:29.3244, P04114:30.41329, P51589:31.13629
SLM:000758351	1.10E-02	O95760:29.96216, P29474:29.98719, Q99836:31.00019
SLM:000394574	1.10E-02	P10632:29.38724, P04114:30.42829, P51589:31.16442
SLM:000308325	1.10E-02	P19320:29.52928, P09493:30.33165, P10275:31.13623
SLM:000308300	1.10E-02	P19320:29.52951, P09493:30.33168, P10275:31.13644
SLM:000308309	1.10E-02	P19320:29.52944, P09493:30.33246, P10275:31.13642
SLM:000309012	1.10E-02	P19320:29.5296, P09493:30.33204, P10275:31.13654
SLM:000309040	1.10E-02	P19320:29.52967, P09493:30.33244, P10275:31.13664
SLM:000308279	1.10E-02	P19320:29.52984, P09493:30.332, P10275:31.13677
SLM:000308326	1.10E-02	P19320:29.52975, P09493:30.33285, P10275:31.13674
SLM:000308985	1.10E-02	P19320:29.52992, P09493:30.33237, P10275:31.13687
SLM:000308298	1.10E-02	P19320:29.53, P09493:30.33277, P10275:31.13697
SLM:000308863	1.10E-02	P19320:29.53006, P09493:30.33323, P10275:31.13706
SLM:000500342	1.10E-02	P19320:29.52801, P09493:30.33023, P10275:31.13494
SLM:000391875	1.10E-02	P10632:29.44788, P04114:30.44072, P51589:31.19032
SLM:000500344	1.10E-02	P19320:29.55591, P09493:30.35935, P10275:31.16292
SLM:000309013	1.10E-02	P19320:29.55391, P09493:30.3564, P10275:31.16086
SLM:000308322	1.10E-02	P19320:29.55415, P09493:30.35635, P10275:31.16108
SLM:000308323	1.10E-02	P19320:29.55429, P09493:30.35716, P10275:31.16127
SLM:000500345	1.10E-02	P19320:29.55437, P09493:30.35752, P10275:31.16137
SLM:000056494	1.10E-02	P10275:29.18864, P19320:29.93222, Q03181:31.93797
SLM:000000798	1.10E-02	P29279:28.92946, P05121:30.39111, P19320:31.78719
SLM:000000657	1.10E-02	P29279:28.92736, P05121:30.39016, P19320:31.78756
SLM:000394432	1.10E-02	P10632:29.47848, P04114:30.44983, P51589:31.2055
SLM:000087685	1.10E-02	P09493:29.61146, P19320:30.06871, P10275:31.45629
SLM:000000262	1.10E-02	P05362:29.93821, P43490:30.11515, P19320:31.21589
SLM:000000805	1.09E-02	P29279:29.03298, P05121:30.50296, P19320:31.90873
SLM:000392289	1.09E-02	P19320:28.97778, P10275:30.7935, P09493:31.70914
SLM:000307667	1.09E-02	Q9NSA1:30.4194, P02649:30.55859, P02647:30.57416
SLM:000000671	1.09E-02	P29279:29.05859, P05121:30.53655, P19320:31.95152
SLM:000013549	1.09E-02	P29279:29.09737, P05121:30.55164, P19320:31.93904
SLM:000014175	1.09E-02	P29279:29.08204, P05121:30.54909, P19320:31.95146
SLM:000389318	1.09E-02	P29279:29.12195, P05121:30.5704, P19320:31.95092
SLM:000063731	1.09E-02	P02649:30.46299, P02647:30.52617, P19320:30.72003
SLM:000056907	1.09E-02	P04114:29.44854, P12821:30.60126, P19320:31.72808
SLM:000073809	1.09E-02	P19320:30.03303, P09493:30.44308, P10275:31.37638
SLM:000006174	1.09E-02	P29279:29.12078, P05121:30.62008, P19320:32.05929
SLM:000389335	1.09E-02	P29279:29.14185, P05121:30.63129, P19320:32.05938
SLM:000389333	1.09E-02	P29279:29.13295, P05121:30.62569, P19320:32.05752
SLM:000030087	1.09E-02	P29279:29.15046, P05121:30.63483, P19320:32.05715
SLM:000056501	1.09E-02	P19320:28.74559, P10275:30.74192, P09493:32.40445
SLM:000389825	1.09E-02	P29279:29.20566, P05121:30.66414, P19320:32.05649
SLM:000389982	1.09E-02	P29279:29.19347, P05121:30.65763, P19320:32.05663
SLM:000014212	1.09E-02	P29279:29.17262, P05121:30.64658, P19320:32.05695
SLM:000758331	1.09E-02	P29279:29.21013, P05121:30.66673, P19320:32.05687
SLM:000500370	1.09E-02	P04114:29.50255, P12821:30.62109, P19320:31.85397
SLM:000001066	1.09E-02	P29279:29.22181, P05121:30.67383, P19320:32.05857
SLM:000389332	1.09E-02	P29279:29.23687, P05121:30.68206, P19320:32.05868
SLM:000389320	1.09E-02	P29279:29.24156, P05121:30.68357, P19320:32.05641
SLM:000389319	1.09E-02	P29279:29.25858, P05121:30.69296, P19320:32.05664
SLM:000501251	1.09E-02	P19320:30.19876, P09493:30.30404, P10275:31.56
SLM:000399814	1.09E-02	P04114:29.58588, P12821:30.80853, P19320:31.70554
SLM:000012332	1.09E-02	P29279:29.27931, P05121:30.70505, P19320:32.05829
SLM:000389826	1.09E-02	P29279:29.29841, P05121:30.7156, P19320:32.05837
SLM:000389419	1.09E-02	P02649:30.61154, P02647:30.68275, P19320:30.83788
SLM:000074023	1.08E-02	P19320:30.16127, P09493:30.56933, P10275:31.50475
SLM:000055205	1.08E-02	P19320:30.16409, P09493:30.56862, P10275:31.50779
SLM:000058238	1.08E-02	P19320:30.16635, P09493:30.58231, P10275:31.50933
SLM:000389698	1.08E-02	P04114:29.62214, P12821:30.84197, P19320:31.74862
SLM:000063582	1.08E-02	P16581:27.88948, P19320:32.03432, P10275:32.53126
SLM:000000880	1.08E-02	P19320:30.45912, P02649:30.87279, P02647:31.0813
SLM:000395139	1.08E-02	P04114:29.72161, P12821:30.94192, P19320:31.84691
SLM:000063953	1.08E-02	P16581:27.91674, P19320:32.03033, P10275:32.52731
SLM:000056563	1.08E-02	P16581:27.98595, P19320:32.0301, P10275:32.52718
SLM:000093171	1.08E-02	P16581:27.94836, P19320:32.02942, P10275:32.52645
SLM:000063903	1.08E-02	P16581:27.97137, P19320:32.02934, P10275:32.5264
SLM:000395164	1.08E-02	P04114:29.732, P12821:30.95648, P19320:31.84721
SLM:000063747	1.08E-02	P16581:27.98624, P19320:32.02444, P10275:32.52153
SLM:000087711	1.08E-02	P16581:28.00536, P19320:32.02923, P10275:32.52634
SLM:000063724	1.08E-02	P16581:28.02854, P19320:32.02958, P10275:32.52673
SLM:000093301	1.08E-02	P16581:28.05516, P19320:32.03023, P10275:32.52742
SLM:000063693	1.08E-02	P16581:28.02443, P19320:32.03492, P10275:32.53205
SLM:000092131	1.08E-02	P16581:28.08853, P19320:32.03475, P10275:32.53199
SLM:000092261	1.08E-02	P16581:28.12654, P19320:32.03715, P10275:32.53443
SLM:000098564	1.08E-02	P19320:30.83296, P02649:30.91458, P02647:31.05851
SLM:000041293	1.08E-02	P19320:30.84877, P10275:30.87979, Q99836:31.10571
SLM:000000847	1.08E-02	P19320:30.84876, P10275:30.88015, Q99836:31.09624
SLM:000098565	1.08E-02	P16671:30.90197, P19320:31.03059, P10275:31.03985
SLM:000389983	1.08E-02	P10275:29.74401, P19320:30.24897, Q03181:33.03289
SLM:000597897	1.07E-02	P19320:30.93693, P10275:30.96802, Q99836:31.19198
SLM:000597898	1.07E-02	P19320:30.93571, P10275:30.96624, Q99836:31.20511
SLM:000597899	1.07E-02	P19320:30.93776, P10275:30.9694, Q99836:31.17878
SLM:000500469	1.07E-02	P19320:30.93271, P10275:30.96363, Q99836:31.19204
SLM:000501191	1.07E-02	P19320:30.93313, P10275:30.96443, Q99836:31.18274
SLM:000597664	1.07E-02	P19320:30.93348, P10275:30.96499, Q99836:31.17776
SLM:000000324	1.07E-02	P05362:30.81027, P19320:31.07281, O14649:31.30028
SLM:000000955	1.07E-02	P19320:30.7252, P02649:31.14127, P02647:31.35019
SLM:000308269	1.07E-02	P19320:30.30626, P09493:31.34092, P10275:31.60247
SLM:000308267	1.07E-02	P19320:30.30714, P09493:31.34122, P10275:31.6034
SLM:000058876	1.07E-02	P10275:30.42233, P19320:30.60202, P16671:32.23729
SLM:000393358	1.07E-02	P19320:30.79214, P02649:31.20446, P02647:31.41272
SLM:000393372	1.07E-02	P19320:30.79118, P02649:31.2056, P02647:31.41424
SLM:000395165	1.07E-02	P19320:30.79283, P02649:31.20271, P02647:31.41054
SLM:000485803	1.07E-02	P19320:30.79361, P02649:31.19939, P02647:31.40649
SLM:000105293	1.07E-02	P19320:31.06026, P10275:31.09419, Q99836:31.24149
SLM:000099603	1.07E-02	P10275:29.8547, P19320:30.31023, Q03181:33.23266
SLM:000308318	1.07E-02	P19320:31.04086, P10275:31.07362, Q99836:31.25283
SLM:000000872	1.07E-02	P19320:31.03659, P10275:31.06833, Q99836:31.27522
SLM:000012456	1.07E-02	P19320:31.03502, P10275:31.06566, Q99836:31.30148
SLM:000010751	1.07E-02	P19320:31.03651, P10275:31.06786, Q99836:31.28504
SLM:000013565	1.07E-02	P19320:31.03584, P10275:31.06683, Q99836:31.29358
SLM:000389555	1.07E-02	P19320:31.03481, P10275:31.06523, Q99836:31.30702
SLM:000597900	1.07E-02	P19320:31.03722, P10275:31.06879, Q99836:31.28008
SLM:000597901	1.07E-02	P19320:31.03842, P10275:31.07055, Q99836:31.26685
SLM:000005959	1.07E-02	P10997:29.7506, P43115:31.45404, P19320:32.19996
SLM:000389260	1.07E-02	P19320:31.03451, P10275:31.06576, Q99836:31.28566
SLM:000389532	1.07E-02	P19320:31.03499, P10275:31.06643, Q99836:31.28098
SLM:000001101	1.07E-02	P19320:31.03386, P10275:31.06472, Q99836:31.2948
SLM:000389556	1.07E-02	P19320:31.03447, P10275:31.0656, Q99836:31.2886
SLM:000390024	1.07E-02	P10997:29.78742, P43115:31.44983, P19320:32.19006
SLM:000001044	1.07E-02	P10997:29.83855, P43115:31.45615, P19320:32.19001
SLM:000390018	1.07E-02	P10997:29.82408, P43115:31.45448, P19320:32.19018
SLM:000393365	1.07E-02	P19320:30.79125, P02649:31.20832, P02647:31.41742
SLM:000508861	1.07E-02	P10997:29.81557, P43115:31.45254, P19320:32.18917
SLM:000393351	1.07E-02	P19320:30.79177, P02649:31.20698, P02647:31.41575
SLM:000485793	1.07E-02	P19320:30.79134, P02649:31.2094, P02647:31.41868
SLM:000001013	1.07E-02	P19320:30.80137, P02649:31.21425, P02647:31.42261
SLM:000001014	1.07E-02	P19320:30.8014, P02649:31.21445, P02647:31.42285
SLM:000001015	1.07E-02	P19320:30.80191, P02649:31.21241, P02647:31.42035
SLM:000000799	1.07E-02	P10997:29.81475, P43115:31.46151, P19320:32.19954
SLM:000000667	1.07E-02	P10997:29.80758, P43115:31.4607, P19320:32.19962
SLM:000000669	1.07E-02	P10997:29.78233, P43115:31.45771, P19320:32.19975
SLM:000013578	1.07E-02	P10997:29.76881, P43115:31.45615, P19320:32.19985
SLM:000005941	1.07E-02	P10997:29.79061, P43115:31.45888, P19320:32.19993
SLM:000389208	1.07E-02	P10997:29.81843, P43115:31.46232, P19320:32.19993
SLM:000000557	1.07E-02	P10997:29.80612, P43115:31.46325, P19320:32.20274
SLM:000001008	1.07E-02	P19320:30.80083, P02649:31.2081, P02647:31.41547
SLM:000099595	1.07E-02	P10275:29.96502, P19320:30.28958, P16671:33.30832
SLM:000390019	1.07E-02	P10997:29.86576, P43115:31.4596, P19320:32.19001
SLM:000000347	1.07E-02	P05362:30.92232, P19320:31.17519, O14649:31.41814
SLM:000389209	1.07E-02	P10997:29.89522, P43115:31.47251, P19320:32.2005
SLM:000056562	1.07E-02	P19320:30.37483, P09493:31.61983, P10275:31.65122
SLM:000063885	1.07E-02	P16581:29.09112, P19320:32.01899, P10275:32.51828
SLM:000000692	1.07E-02	P10997:29.91453, P43115:31.47667, P19320:32.20241
SLM:000087699	1.07E-02	P10275:29.95763, P19320:30.33344, Q03181:33.46722
SLM:000391246	1.07E-02	P04114:30.21257, P12821:31.57604, P19320:31.94336
SLM:000308382	1.07E-02	Q16635:30.23623, P19320:31.53112, P02649:31.95584
SLM:000000422	1.07E-02	P05362:30.83812, P43490:31.1031, P19320:31.7905
SLM:000598090	1.07E-02	P05362:30.75204, P43490:30.90938, P19320:32.0937
SLM:000087694	1.07E-02	O14649:30.91565, P05362:30.97653, P19320:31.91151
SLM:000393870	1.06E-02	P10997:30.27617, P43115:31.53467, P19320:32.21106
SLM:000390765	1.06E-02	P10997:30.26969, P43115:31.5332, P19320:32.21048
SLM:000390356	1.06E-02	P10997:30.26537, P43115:31.53319, P19320:32.21123
SLM:000391287	1.06E-02	P10997:30.27377, P43115:31.53448, P19320:32.21127
SLM:000390751	1.06E-02	P10997:30.25849, P43115:31.53235, P19320:32.21145
SLM:000099670	1.06E-02	P43115:30.05202, P10997:31.83013, P19320:32.10149
SLM:000000658	1.06E-02	P05362:30.93611, P43490:31.20186, P19320:31.88536
SLM:000485795	1.06E-02	P10997:30.2822, P43115:31.53579, P19320:32.21131
SLM:000500358	1.06E-02	Q16635:30.44621, P19320:31.56837, P02649:32.05277
SLM:000000797	1.06E-02	P05362:30.95243, P43490:31.2198, P19320:31.89499
SLM:000000800	1.06E-02	P05362:30.93846, P43490:31.2025, P19320:31.89467
SLM:000000637	1.06E-02	P05362:30.96084, P43490:31.2294, P19320:31.89851
SLM:000056486	1.06E-02	P43115:30.10995, P10997:31.9001, P19320:32.16434
SLM:000500356	1.06E-02	P04114:31.15725, P10632:31.52412, P19320:31.66547
SLM:000063943	1.06E-02	P04114:31.15271, P10632:31.51531, P19320:31.66499
SLM:000056541	1.06E-02	P04114:31.15511, P10632:31.52054, P19320:31.66471
SLM:000000439	1.06E-02	P05362:31.05681, P43490:31.32351, P19320:32.00214
SLM:000000630	1.06E-02	P05362:31.04261, P43490:31.30592, P19320:32.0018
SLM:000000674	1.06E-02	P05362:31.04802, P43490:31.31261, P19320:32.00202
SLM:000043026	1.06E-02	P05362:31.03919, P43490:31.30164, P19320:32.0019
SLM:000000632	1.06E-02	P05362:31.05105, P43490:31.31645, P19320:32.00171
SLM:000000643	1.06E-02	P05362:31.03588, P43490:31.29749, P19320:32.00201
SLM:000018760	1.06E-02	P05362:31.03122, P43490:31.29167, P19320:32.00207
SLM:000000639	1.06E-02	P05362:31.05276, P43490:31.31832, P19320:32.00274
SLM:000000641	1.06E-02	P05362:31.04523, P43490:31.30898, P19320:32.00266
SLM:000598068	1.06E-02	P19320:30.70431, P02649:31.85831, P10275:31.90738
SLM:000500372	1.06E-02	P19320:30.70449, P02649:31.85798, P10275:31.90753
SLM:000500366	1.06E-02	P19320:30.70468, P02649:31.85764, P10275:31.90768
SLM:000030158	1.06E-02	P05362:31.06204, P43490:31.32992, P19320:32.00248
SLM:000000638	1.06E-02	P05362:31.06923, P43490:31.33877, P19320:32.00282
SLM:000000644	1.06E-02	P05362:31.07447, P43490:31.34519, P19320:32.00317
SLM:000000675	1.06E-02	P05362:31.05913, P43490:31.32623, P19320:32.00279
SLM:000000804	1.06E-02	P05362:31.07896, P43490:31.35066, P19320:32.00356
SLM:000000642	1.06E-02	P05362:31.06778, P43490:31.33684, P19320:32.00337
SLM:000000336	1.06E-02	P16581:30.50921, P19320:31.8164, P10275:32.3221
SLM:000099782	1.06E-02	P10997:30.65303, P43115:31.66107, P19320:32.28958
SLM:000099800	1.06E-02	P10997:30.64519, P43115:31.65981, P19320:32.28967
SLM:000000344	1.06E-02	P05362:31.28897, P19320:31.55572, O14649:31.77644
SLM:000000655	1.06E-02	P16581:30.53094, P19320:31.85396, P10275:32.35957
SLM:000001006	1.05E-02	P05362:31.40116, O14649:31.80252, P19320:31.80268
SLM:000000556	1.05E-02	P19320:31.20356, P10275:31.8, P43115:32.11134
SLM:000000796	1.05E-02	P16581:30.68588, P19320:31.99014, P10275:32.49586
SLM:000000335	1.05E-02	P16581:30.70611, P19320:31.99059, P10275:32.49642
SLM:000000925	1.05E-02	P05362:31.50286, P19320:31.76688, O14649:31.99198
SLM:000005961	1.05E-02	P29279:31.41797, P19320:31.8438, P05121:32.0957
SLM:000043262	1.05E-02	P05362:31.50795, P19320:31.90729, O14649:31.91079
SLM:000043343	1.05E-02	P05362:31.50305, O14649:31.90239, P19320:31.90758
SLM:000000690	1.05E-02	P29279:31.46503, P19320:31.89397, P05121:32.14339
SLM:000000689	1.05E-02	P29279:31.47495, P19320:31.8981, P05121:32.15214
SLM:000005321	1.05E-02	P16581:30.7906, P19320:32.09254, P10275:32.59827
SLM:000005332	1.05E-02	P16581:30.78363, P19320:32.0926, P10275:32.59829
SLM:000000418	1.05E-02	P19320:31.37782, P10275:31.97412, P43115:32.28956
SLM:000000383	1.05E-02	P19320:31.5943, P29279:31.69456, P05121:32.27651
SLM:000030084	1.05E-02	P29279:31.48825, P19320:31.91991, P05121:32.16716
SLM:000055321	1.05E-02	P29279:31.4785, P19320:32.03737, P05121:32.18385
SLM:000000240	1.04E-02	P19320:31.57416, P04114:31.79323, P10275:32.39181
SLM:000056867	1.04E-02	P05362:31.67753, P19320:32.02581, P43490:32.06577
SLM:000099865	1.04E-02	P19320:31.53418, P10275:31.78827, P29474:32.4922
SLM:000000419	1.04E-02	P19320:31.55656, P29279:31.8884, P10275:32.35075
SLM:000000728	1.04E-02	P19320:31.6928, P29279:31.79629, P05121:32.37771
SLM:000000413	1.04E-02	P19320:31.44504, P10275:32.03803, P43115:32.44451
SLM:000000261	1.04E-02	P19320:31.48185, P10275:32.07743, P43115:32.41286
SLM:000000635	1.04E-02	P19320:31.62846, P29279:31.95582, P10275:32.42259
SLM:000058895	1.04E-02	P05362:31.79993, P19320:32.03095, P43490:32.20738
SLM:000099605	1.04E-02	P29279:31.66101, P19320:32.07273, P05121:32.33589
SLM:000399709	1.04E-02	P04114:31.45565, P19320:31.92329, P10275:32.75438
SLM:000089306	1.04E-02	P29279:31.67598, P19320:32.11461, P05121:32.3563
SLM:000000793	1.04E-02	P19320:31.55285, P10275:32.14922, P43115:32.46247
SLM:000000926	1.04E-02	P04114:31.46698, P19320:31.92579, P10275:32.75674
SLM:000389960	1.04E-02	P04114:31.45379, P19320:31.92339, P10275:32.75452
SLM:000389684	1.04E-02	P04114:31.4593, P19320:31.92309, P10275:32.75412
SLM:000000707	1.04E-02	P29279:31.68377, P19320:32.11107, P05121:32.3618
SLM:000389956	1.04E-02	P29279:31.68495, P19320:32.1113, P05121:32.36278
SLM:000389213	1.04E-02	P29279:31.68629, P19320:32.11134, P05121:32.36386
SLM:000389225	1.04E-02	P29279:31.68336, P19320:32.11146, P05121:32.36154
SLM:000389226	1.04E-02	P29279:31.69045, P19320:32.11138, P05121:32.36718
SLM:000389227	1.04E-02	P29279:31.67765, P19320:32.11171, P05121:32.35704
SLM:000389228	1.04E-02	P29279:31.68746, P19320:32.11157, P05121:32.36484
SLM:000389229	1.04E-02	P29279:31.68176, P19320:32.11175, P05121:32.36033
SLM:000389230	1.04E-02	P29279:31.69279, P19320:32.11158, P05121:32.36909
SLM:000389231	1.04E-02	P29279:31.67682, P19320:32.11256, P05121:32.35656
SLM:000042377	1.04E-02	P29279:31.68729, P19320:32.11418, P05121:32.36523
SLM:000028163	1.04E-02	P29279:31.69712, P19320:32.11403, P05121:32.37305
SLM:000000699	1.04E-02	P29279:31.68164, P19320:32.11443, P05121:32.36077
SLM:000001005	1.04E-02	P04114:31.46099, P19320:31.92329, P10275:32.7543
SLM:000389681	1.04E-02	P04114:31.4566, P19320:31.92315, P10275:32.75422
SLM:000389685	1.04E-02	P04114:31.46006, P19320:31.92338, P10275:32.7544
SLM:000501351	1.04E-02	P04114:31.46267, P19320:31.92356, P10275:32.75455
SLM:000000510	1.04E-02	P19320:31.55507, P10275:32.15161, P43115:32.46014
SLM:000067907	1.04E-02	P19320:31.7362, P04114:31.95636, P10275:32.55381
SLM:000058896	1.04E-02	P29279:31.8205, P19320:32.00716, P05121:32.45212
SLM:000099668	1.04E-02	P19320:31.83203, P05362:32.19169, P10275:32.21238
SLM:000000651	1.04E-02	P19320:31.56632, P10275:32.16266, P43115:32.47693
SLM:000099783	1.04E-02	P16581:31.63255, P19320:32.09549, P10275:32.60724
SLM:000099770	1.04E-02	P16581:31.62804, P19320:32.09529, P10275:32.607
SLM:000000296	1.04E-02	P19320:31.60407, P10275:32.20031, P43115:32.51711
SLM:000390724	1.04E-02	P29279:31.91006, P19320:31.96338, P05121:32.51786
SLM:000392142	1.04E-02	P19320:31.80858, P10275:32.18172, P05362:32.43299
SLM:000392135	1.04E-02	P19320:31.80867, P10275:32.18182, P05362:32.43276
SLM:000098433	1.04E-02	P43115:31.98699, P19320:32.22294, P10997:32.22621
SLM:000000792	1.04E-02	P19320:31.74793, P05121:32.30223, P29279:32.39678
SLM:000063738	1.04E-02	P29279:31.879, P19320:32.11563, P05121:32.51989
SLM:000063894	1.04E-02	P29279:31.87817, P19320:32.11578, P05121:32.51924
SLM:000056542	1.04E-02	P29279:31.87628, P19320:32.11601, P05121:32.51775
SLM:000064223	1.04E-02	P29279:31.88029, P19320:32.11598, P05121:32.52101
SLM:000093162	1.04E-02	P29279:31.8744, P19320:32.11625, P05121:32.51626
SLM:000093227	1.04E-02	P29279:31.87736, P19320:32.1163, P05121:32.51868
SLM:000092122	1.04E-02	P29279:31.88158, P19320:32.11633, P05121:32.52212
SLM:000309020	1.04E-02	P29279:31.86935, P19320:32.11674, P05121:32.51226
SLM:000500363	1.04E-02	P29279:31.8759, P19320:32.11665, P05121:32.51757
SLM:000056888	1.04E-02	P29279:31.88114, P19320:32.11918, P05121:32.5223
SLM:000056543	1.04E-02	P29279:31.90269, P19320:32.11873, P05121:32.53974
SLM:000089501	1.04E-02	P29279:31.89414, P19320:32.119, P05121:32.53283
SLM:000063951	1.04E-02	P29279:31.86322, P19320:32.11992, P05121:32.50788
SLM:000063791	1.04E-02	P29279:31.86005, P19320:32.12018, P05121:32.50536
SLM:000013556	1.04E-02	P29279:31.89083, P19320:32.11958, P05121:32.53025
SLM:000093300	1.04E-02	P29279:31.90729, P19320:32.11925, P05121:32.54358
SLM:000087709	1.04E-02	P29279:31.8713, P19320:32.12023, P05121:32.5145
SLM:000056527	1.04E-02	P29279:31.89816, P19320:32.11972, P05121:32.53623
SLM:000500371	1.04E-02	P29279:31.86797, P19320:32.11823, P05121:32.51142
SLM:000013547	1.04E-02	P29279:31.89512, P19320:32.11778, P05121:32.5334
SLM:000094006	1.04E-02	P29279:31.87264, P19320:32.11837, P05121:32.51524
SLM:000099596	1.04E-02	P29279:31.88718, P19320:32.11822, P05121:32.52702
SLM:000099531	1.04E-02	P29279:31.89868, P19320:32.11801, P05121:32.53634
SLM:000500349	1.04E-02	P29279:31.86592, P19320:32.11916, P05121:32.50993
SLM:000093097	1.04E-02	P29279:31.87628, P19320:32.11898, P05121:32.51831
SLM:000090021	1.04E-02	P29279:31.88694, P19320:32.12408, P05121:32.52792
SLM:000047888	1.04E-02	P29279:31.87548, P19320:32.13092, P05121:32.51991
SLM:000099466	1.04E-02	P29279:31.86372, P19320:32.13145, P05121:32.51048
SLM:000098556	1.04E-02	P29279:31.89736, P19320:32.13022, P05121:32.53755
SLM:000056500	1.04E-02	P29279:31.88472, P19320:32.1312, P05121:32.52746
SLM:000089696	1.04E-02	P29279:31.85974, P19320:32.13185, P05121:32.50732
SLM:000087717	1.04E-02	P29279:31.88786, P19320:32.13132, P05121:32.53003
SLM:000064042	1.04E-02	P29279:31.87031, P19320:32.1321, P05121:32.51594
SLM:000056544	1.04E-02	P29279:31.87455, P19320:32.1325, P05121:32.51945
SLM:000056856	1.04E-02	P29279:31.85708, P19320:32.13297, P05121:32.50539
SLM:000099856	1.04E-02	P29279:31.8973, P19320:32.1324, P05121:32.5379
SLM:000048920	1.04E-02	P29279:31.86267, P19320:32.12641, P05121:32.50867
SLM:000056872	1.04E-02	P29279:31.87495, P19320:32.12675, P05121:32.51869
SLM:000050361	1.04E-02	P29279:31.89024, P19320:32.12645, P05121:32.53105
SLM:000000636	1.04E-02	P19320:31.91714, P29279:32.02204, P05121:32.60322
SLM:000093163	1.04E-02	P29279:31.91266, P19320:32.12998, P05121:32.54995
SLM:000000574	1.04E-02	P29279:31.91638, P19320:32.13026, P05121:32.55303
SLM:000390737	1.04E-02	P29279:31.90692, P19320:32.13061, P05121:32.54539
SLM:000020018	1.04E-02	P29279:31.92642, P19320:32.13008, P05121:32.56118
SLM:000087712	1.04E-02	P29279:31.93014, P19320:32.13074, P05121:32.56433
SLM:000099589	1.04E-02	P29279:31.92116, P19320:32.13121, P05121:32.5571
SLM:000099473	1.04E-02	P29279:31.91778, P19320:32.12585, P05121:32.55335
SLM:000000505	1.04E-02	P19320:31.71012, P10275:32.30686, P43115:32.60973
SLM:000395865	1.04E-02	P19320:31.61965, P10275:31.966, P05362:32.99686
SLM:000067858	1.03E-02	P19320:31.90833, P04114:32.11895, P10275:32.72617
SLM:000067755	1.03E-02	P19320:31.90833, P04114:32.12101, P10275:32.72613
SLM:000067915	1.03E-02	P19320:31.90821, P04114:32.1232, P10275:32.72595
SLM:000057838	1.03E-02	P19320:31.90501, P04114:32.12453, P10275:32.72264
SLM:000057839	1.03E-02	P19320:31.9047, P04114:32.12281, P10275:32.72237
SLM:000389240	1.03E-02	P19320:31.85122, P29279:32.18375, P10275:32.64542
SLM:000120736	1.03E-02	P19320:31.85038, P29279:32.18217, P10275:32.64456
SLM:000389824	1.03E-02	P19320:31.80852, P10275:32.41182, P43115:32.51959
SLM:000000670	1.03E-02	P19320:31.83569, P05121:32.39259, P29279:32.48675
SLM:000000984	1.03E-02	P19320:31.72207, P10275:32.31823, P43115:32.63761
SLM:000067702	1.03E-02	P19320:31.9086, P04114:32.12621, P10275:32.72628
SLM:000057200	1.03E-02	P19320:31.90786, P04114:32.12904, P10275:32.72545
SLM:000067908	1.03E-02	P19320:31.90864, P04114:32.13095, P10275:32.72621
SLM:000067867	1.03E-02	P19320:31.90899, P04114:32.12305, P10275:32.72675
SLM:000067849	1.03E-02	P19320:31.90923, P04114:32.12894, P10275:32.72686
SLM:000067948	1.03E-02	P19320:31.90817, P04114:32.1246, P10275:32.72587
SLM:000057825	1.03E-02	P19320:31.90913, P04114:32.13246, P10275:32.72667
SLM:000000567	1.03E-02	P19320:31.75932, P10275:32.35472, P43115:32.69522
SLM:000000893	1.03E-02	P19320:31.76937, P10275:32.36585, P43115:32.67595
SLM:000000407	1.03E-02	P19320:31.77357, P10275:32.36998, P43115:32.68213
SLM:000000334	1.03E-02	P19320:32.0153, P29279:32.09217, P05121:32.67795
SLM:000000654	1.03E-02	P19320:31.75977, P10275:32.35615, P43115:32.66932
SLM:000000787	1.03E-02	P19320:32.01523, P29279:32.09968, P05121:32.68421
SLM:000000786	1.03E-02	P19320:32.01475, P29279:32.12128, P05121:32.7022
SLM:000000788	1.03E-02	P19320:32.01292, P29279:32.11709, P05121:32.6984
SLM:000000681	1.03E-02	P19320:32.01237, P29279:32.11419, P05121:32.69588
SLM:000000682	1.03E-02	P19320:32.01267, P29279:32.10612, P05121:32.68918
SLM:000019731	1.03E-02	P19320:32.0124, P29279:32.1181, P05121:32.69916
SLM:000000684	1.03E-02	P19320:32.01297, P29279:32.10316, P05121:32.68674
SLM:000000685	1.03E-02	P19320:32.0128, P29279:32.11162, P05121:32.69379
SLM:000000810	1.03E-02	P19320:32.0132, P29279:32.09999, P05121:32.68413
SLM:000000688	1.03E-02	P19320:32.01262, P29279:32.12512, P05121:32.70507
SLM:000000813	1.03E-02	P19320:32.01244, P29279:32.10928, P05121:32.69178
SLM:000042790	1.03E-02	P19320:32.01325, P29279:32.10786, P05121:32.69073
SLM:000099669	1.03E-02	P19320:31.6464, P10275:31.98304, P05362:33.23697
SLM:000087693	1.03E-02	P19320:32.02239, P29279:32.13354, P05121:32.71371
SLM:000000795	1.03E-02	P19320:31.8007, P10275:32.39748, P43115:32.69913
SLM:000000354	1.03E-02	P19320:31.88813, P05121:32.44902, P29279:32.54259
SLM:000000683	1.03E-02	P19320:32.01412, P29279:32.13589, P05121:32.71434
SLM:000000352	1.03E-02	P19320:31.88773, P05121:32.43902, P29279:32.53401
SLM:000000421	1.03E-02	P19320:31.84975, P10275:32.45309, P43115:32.5596
SLM:000000844	1.03E-02	P19320:32.01361, P29279:32.15824, P05121:32.73302
SLM:000000802	1.03E-02	P19320:31.91033, P29279:32.24226, P10275:32.70452
SLM:000000811	1.03E-02	P19320:32.01235, P29279:32.13194, P05121:32.71074
SLM:000087689	1.03E-02	P43115:32.13443, P19320:32.21817, P10997:32.66492
SLM:000088201	1.03E-02	P43115:32.13436, P19320:32.21757, P10997:32.66576
SLM:000064002	1.03E-02	P19320:31.80186, P10275:32.60319, P04114:32.62073
SLM:000088591	1.03E-02	P19320:31.80191, P10275:32.60332, P04114:32.61861
SLM:000058203	1.03E-02	P19320:32.01729, P04114:32.17915, P10275:32.83624
SLM:000000784	1.03E-02	P19320:31.81042, P10275:32.40365, P43115:32.8038
SLM:000000401	1.03E-02	P19320:31.87087, P10275:32.4675, P43115:32.77353
SLM:000308277	1.03E-02	P19320:32.09892, P43115:32.26167, P10275:32.71804
SLM:000050521	1.03E-02	P19320:31.71384, P10275:32.05035, P05362:33.30698
SLM:000063935	1.03E-02	P19320:31.70971, P10275:32.04633, P05362:33.30054
SLM:000174538	1.03E-02	P19320:31.85391, P10275:32.44957, P43115:32.7828
SLM:000000724	1.03E-02	P19320:31.87531, P10275:32.47183, P43115:32.78103
SLM:000000382	1.03E-02	P19320:31.84486, P10275:32.44095, P43115:32.76215
SLM:000307669	1.03E-02	P19320:32.02725, P29279:32.35951, P10275:32.82145
SLM:000014208	1.03E-02	P19320:31.88502, P10275:32.48179, P43115:32.78389
SLM:000389210	1.03E-02	P19320:31.99586, P05121:32.55139, P29279:32.64575
SLM:000000789	1.03E-02	P19320:32.0272, P29279:32.35882, P10275:32.82139
SLM:000000285	1.03E-02	P19320:31.89272, P10275:32.48553, P43115:32.89702
SLM:000308260	1.03E-02	P19320:32.15104, P43115:32.3151, P10275:32.77013
SLM:000058914	1.03E-02	P19320:31.63069, P10275:31.93414, P29474:33.72748
SLM:000034898	1.03E-02	P19320:31.9125, P10275:32.50932, P43115:32.81001
SLM:000043323	1.03E-02	P19320:31.91641, P10275:32.51328, P43115:32.81246
SLM:000395267	1.03E-02	P19320:32.05667, P29279:32.39483, P10275:32.85094
SLM:000000569	1.03E-02	P19320:31.91724, P10275:32.51316, P43115:32.8391
SLM:000389211	1.03E-02	P19320:32.02469, P05121:32.57779, P29279:32.67251
SLM:000000807	1.03E-02	P19320:32.02464, P05121:32.57247, P29279:32.66797
SLM:000389207	1.03E-02	P19320:32.02512, P05121:32.5901, P29279:32.68307
SLM:000000640	1.03E-02	P19320:31.98937, P10275:32.59263, P43115:32.70141
SLM:000000910	1.03E-02	P19320:31.90988, P10275:32.5061, P43115:32.82367
SLM:000000570	1.03E-02	P19320:32.02561, P04114:32.40055, P10275:32.83949
SLM:000500288	1.03E-02	P19320:31.92909, P10275:32.73046, P04114:32.74665
SLM:000000806	1.03E-02	P19320:31.95846, P10275:32.55485, P43115:32.8675
SLM:000000400	1.03E-02	P19320:31.94445, P10275:32.54062, P43115:32.85942
SLM:000389574	1.03E-02	P19320:31.96352, P10275:32.56023, P43115:32.86386
SLM:000014197	1.03E-02	P19320:31.94042, P10275:32.53673, P43115:32.85155
SLM:000058232	1.03E-02	P19320:32.03312, P04114:32.5521, P10275:32.84324
SLM:000028143	1.03E-02	P19320:31.9856, P10275:32.58258, P43115:32.87857
SLM:000389239	1.03E-02	P19320:31.96968, P10275:32.56541, P43115:32.89668
SLM:000389420	1.03E-02	P19320:31.96942, P10275:32.56503, P43115:32.89972
SLM:000000449	1.03E-02	P19320:31.99449, P10275:32.59108, P43115:32.89826
SLM:000049329	1.03E-02	P19320:31.94871, P10275:32.53834, P43115:33.0339
SLM:000000448	1.03E-02	P19320:31.98846, P10275:32.5803, P43115:33.01771
SLM:000309014	1.03E-02	P19320:32.26548, P43115:32.42923, P10275:32.88457
SLM:000308278	1.03E-02	P19320:32.26555, P43115:32.42872, P10275:32.88466
SLM:000308894	1.03E-02	P19320:32.26562, P43115:32.42778, P10275:32.88476
SLM:000120672	1.03E-02	P19320:31.98678, P10275:32.58004, P43115:32.97931
SLM:000048885	1.03E-02	P19320:32.12592, P05121:32.68482, P29279:32.77868
SLM:000000412	1.03E-02	P19320:31.98865, P10275:32.58156, P43115:32.99052
SLM:000118523	1.03E-02	P19320:31.98628, P10275:32.57922, P43115:32.98727
SLM:000001195	1.03E-02	P19320:32.02149, P10275:32.61713, P43115:32.95112
SLM:000049341	1.03E-02	P19320:32.12589, P05121:32.6809, P29279:32.77534
SLM:000597871	1.02E-02	P19320:32.0422, P10275:32.63848, P43115:32.95437
SLM:000000507	1.02E-02	P19320:32.06336, P10275:32.66001, P43115:32.9654
SLM:000000668	1.02E-02	P19320:32.12533, P10275:32.72855, P43115:32.83875
SLM:000000691	1.02E-02	P19320:32.12551, P10275:32.72893, P43115:32.83306
SLM:000012490	1.02E-02	P19320:32.12534, P10275:32.72872, P43115:32.83399
SLM:000012479	1.02E-02	P19320:32.1247, P10275:32.72801, P43115:32.83539
SLM:000390125	1.02E-02	P19320:32.03452, P10275:32.62995, P43115:32.96978
SLM:000043341	1.02E-02	P19320:32.04378, P10275:32.64024, P43115:32.9512
SLM:000500355	1.02E-02	P19320:32.04035, P10275:32.84166, P04114:32.85998
SLM:000093487	1.02E-02	P19320:32.04003, P10275:32.84148, P04114:32.85526
SLM:000308352	1.02E-02	P19320:32.04069, P10275:32.84192, P04114:32.86284
SLM:000308354	1.02E-02	P19320:32.04024, P10275:32.84166, P04114:32.85643
SLM:000500354	1.02E-02	P19320:32.0407, P10275:32.84198, P04114:32.86146
SLM:000067900	1.02E-02	P19320:32.04096, P10275:32.84216, P04114:32.86395
SLM:000309048	1.02E-02	P19320:32.04063, P10275:32.842, P04114:32.85833
SLM:000099791	1.02E-02	P19320:32.04019, P10275:32.84153, P04114:32.85877
SLM:000095350	1.02E-02	P19320:32.0405, P10275:32.84196, P04114:32.85526
SLM:000056905	1.02E-02	P19320:32.04117, P10275:32.84241, P04114:32.86283
SLM:000093466	1.02E-02	P19320:32.03996, P10275:32.84167, P04114:32.84706
SLM:000500361	1.02E-02	P19320:32.03988, P10275:32.84164, P04114:32.84531
SLM:000093271	1.02E-02	P19320:32.04153, P10275:32.84272, P04114:32.86519
SLM:000092556	1.02E-02	P19320:32.03915, P10275:32.84048, P04114:32.85842
SLM:000092426	1.02E-02	P19320:32.03904, P10275:32.84043, P04114:32.85625
SLM:000092686	1.02E-02	P19320:32.03899, P10275:32.84042, P04114:32.85492
SLM:000055397	1.02E-02	P19320:32.03958, P10275:32.84084, P04114:32.86075
SLM:000087706	1.02E-02	P19320:32.03894, P10275:32.8403, P04114:32.85726
SLM:000020738	1.02E-02	P19320:32.09251, P10275:32.68854, P43115:33.01144
SLM:000000972	1.02E-02	P19320:32.05631, P10275:32.64928, P43115:33.05633
SLM:000000553	1.02E-02	P19320:32.0693, P10275:32.66465, P43115:33.00642
SLM:000000803	1.02E-02	P19320:32.12936, P10275:32.73254, P43115:32.8439
SLM:000000035	1.02E-02	P19320:32.06741, P10275:32.66023, P43115:33.07138
SLM:000389187	1.02E-02	P19320:32.07674, P10275:32.66952, P43115:33.08186
SLM:000000634	1.02E-02	P19320:32.07694, P10275:32.66978, P43115:33.08042
SLM:000390131	1.02E-02	P19320:32.12021, P10275:32.71562, P43115:33.05575
SLM:000020767	1.02E-02	P19320:32.12586, P10275:32.72318, P43115:33.00925
SLM:000389773	1.02E-02	P19320:32.12523, P10275:32.72185, P43115:33.02812
SLM:000389806	1.02E-02	P19320:32.1229, P10275:32.7195, P43115:33.02623
SLM:000597731	1.02E-02	P19320:32.1228, P10275:32.71936, P43115:33.02716
SLM:000000808	1.02E-02	P19320:32.09088, P10275:32.68406, P43115:33.08557
SLM:000389294	1.02E-02	P19320:32.091, P10275:32.68424, P43115:33.08409
SLM:000000511	1.02E-02	P19320:32.09705, P10275:32.69317, P43115:33.01337
SLM:000597730	1.02E-02	P19320:32.12273, P10275:32.71931, P43115:33.02674
SLM:000396975	1.02E-02	P19320:32.12021, P10275:32.71552, P43115:33.05851
SLM:000000554	1.02E-02	P19320:32.11916, P10275:32.71196, P43115:33.12382
SLM:000389559	1.02E-02	P19320:32.11355, P10275:32.70628, P43115:33.11975
SLM:000389560	1.02E-02	P19320:32.11827, P10275:32.71129, P43115:33.11726
SLM:000597667	1.02E-02	P19320:32.11758, P10275:32.71088, P43115:33.10916
SLM:000000903	1.02E-02	P19320:32.11732, P10275:32.71047, P43115:33.11279
SLM:000000438	1.02E-02	P19320:32.11686, P10275:32.7098, P43115:33.11783
SLM:000000249	1.02E-02	P19320:31.91931, P10275:32.46349, P16581:33.56131
SLM:000067694	1.02E-02	P19320:32.13137, P10275:32.72101, P43115:33.21612
SLM:000055340	1.02E-02	P19320:32.13463, P10275:32.724, P43115:33.22612
SLM:000063573	1.02E-02	P19320:32.13474, P10275:32.72436, P43115:33.22023
SLM:000105878	1.02E-02	P19320:32.13475, P10275:32.72447, P43115:33.21762
SLM:000093141	1.02E-02	P19320:32.13445, P10275:32.72387, P43115:33.22459
SLM:000500369	1.02E-02	P19320:32.13458, P10275:32.72426, P43115:33.21839
SLM:000088396	1.02E-02	P19320:32.13462, P10275:32.72446, P43115:33.21458
SLM:000087692	1.02E-02	P19320:32.13427, P10275:32.72375, P43115:33.22305
SLM:000014184	1.02E-02	P19320:32.13428, P10275:32.72386, P43115:33.22045
SLM:000093336	1.02E-02	P19320:32.13436, P10275:32.72414, P43115:33.21574
SLM:000092101	1.02E-02	P19320:32.13408, P10275:32.7236, P43115:33.22182
SLM:000092491	1.02E-02	P19320:32.13418, P10275:32.72392, P43115:33.21651
SLM:000092621	1.02E-02	P19320:32.13407, P10275:32.72377, P43115:33.2175
SLM:000092296	1.02E-02	P19320:32.13389, P10275:32.72346, P43115:33.22058
SLM:000500343	1.02E-02	P19320:32.13387, P10275:32.72351, P43115:33.21887
SLM:000308287	1.02E-02	P19320:32.16086, P10275:32.75585, P43115:33.1078
SLM:000089241	1.02E-02	P19320:32.13382, P10275:32.72349, P43115:33.21806
SLM:000087705	1.02E-02	P19320:32.13252, P10275:32.72212, P43115:33.21833
SLM:000098435	1.02E-02	P19320:32.14381, P10275:32.88261, P05121:32.97873
SLM:000389835	1.02E-02	P19320:32.17991, P10275:32.77617, P43115:33.09259
SLM:000389836	1.02E-02	P19320:32.19307, P10275:32.78943, P43115:33.10323
SLM:000389530	1.02E-02	P19320:32.2343, P10275:32.83765, P43115:32.94367
SLM:000020761	1.02E-02	P19320:32.2343, P10275:32.83755, P43115:32.94698
SLM:000020756	1.02E-02	P19320:32.23448, P10275:32.83793, P43115:32.94101
SLM:000001356	1.02E-02	P19320:32.23445, P10275:32.8376, P43115:32.94995
SLM:000043367	1.02E-02	P19320:32.23471, P10275:32.8382, P43115:32.93999
SLM:000020735	1.02E-02	P19320:32.22633, P10275:32.82962, P43115:32.93775
SLM:000390182	1.02E-02	P19320:32.19418, P10275:32.79093, P43115:33.09348
SLM:000000377	1.02E-02	P19320:32.19479, P10275:32.79152, P43115:33.09484
SLM:000000647	1.02E-02	P19320:32.23408, P10275:32.8374, P43115:32.94435
SLM:000020670	1.02E-02	P19320:32.23481, P10275:32.83812, P43115:32.94564
SLM:000020695	1.02E-02	P19320:32.23493, P10275:32.83833, P43115:32.94298
SLM:000020674	1.02E-02	P19320:32.23483, P10275:32.83794, P43115:32.95159
SLM:000025493	1.02E-02	P19320:32.23495, P10275:32.83816, P43115:32.94893
SLM:000025482	1.02E-02	P19320:32.2352, P10275:32.83873, P43115:32.93931
SLM:000046428	1.02E-02	P19320:32.23501, P10275:32.83807, P43115:32.95323
SLM:000020691	1.02E-02	P19320:32.23525, P10275:32.83861, P43115:32.94429
SLM:000043205	1.02E-02	P19320:32.23525, P10275:32.83851, P43115:32.9476
SLM:000389837	1.02E-02	P19320:32.19076, P10275:32.78699, P43115:33.10401
SLM:000001194	1.02E-02	P19320:32.14563, P10275:32.73746, P43115:33.17527
SLM:000087702	1.02E-02	P19320:32.04744, P10275:32.58758, P16581:33.51892
SLM:000063684	1.02E-02	P19320:32.0456, P10275:32.58448, P16581:33.46095
SLM:000099660	1.02E-02	P19320:32.04496, P10275:32.58577, P16581:33.54577
SLM:000390836	1.02E-02	P19320:32.17756, P10275:32.77003, P43115:33.19087
SLM:000074014	1.02E-02	P19320:32.04301, P10275:32.58228, P16581:33.47612
SLM:000309021	1.02E-02	P19320:32.0449, P10275:32.58537, P16581:33.53085
SLM:000089046	1.02E-02	P19320:32.04382, P10275:32.58354, P16581:33.49635
SLM:000093292	1.02E-02	P19320:32.04299, P10275:32.58255, P16581:33.48888
SLM:000087703	1.02E-02	P19320:32.04605, P10275:32.58692, P16581:33.54959
SLM:000067949	1.02E-02	P19320:32.04357, P10275:32.58277, P16581:33.47311
SLM:000067850	1.02E-02	P19320:32.04438, P10275:32.58381, P16581:33.48424
SLM:000089111	1.02E-02	P19320:32.04642, P10275:32.58713, P16581:33.5431
SLM:000092121	1.02E-02	P19320:32.0366, P10275:32.57709, P16581:33.52355
SLM:000063739	1.02E-02	P19320:32.03618, P10275:32.57676, P16581:33.52678
SLM:000063992	1.02E-02	P19320:32.03585, P10275:32.57636, P16581:33.52354
SLM:000067701	1.02E-02	P19320:32.03695, P10275:32.57773, P16581:33.53639
SLM:000056519	1.02E-02	P19320:32.03629, P10275:32.57668, P16581:33.51885
SLM:000308871	1.02E-02	P19320:32.03599, P10275:32.57653, P16581:33.52525
SLM:000067747	1.02E-02	P19320:32.03473, P10275:32.57521, P16581:33.5211
SLM:000092252	1.02E-02	P19320:32.03539, P10275:32.57584, P16581:33.52067
SLM:000087701	1.02E-02	P19320:32.03721, P10275:32.5767, P16581:33.47974
SLM:000094830	1.02E-02	P19320:32.03743, P10275:32.5768, P16581:33.47489
SLM:000093998	1.02E-02	P19320:32.03817, P10275:32.57834, P16581:33.5108
SLM:000308993	1.02E-02	P19320:32.03977, P10275:32.58018, P16581:33.52304
SLM:000056552	1.02E-02	P19320:32.03932, P10275:32.57939, P16581:33.50758
SLM:000088981	1.02E-02	P19320:32.04106, P10275:32.58202, P16581:33.54836
SLM:000063683	1.02E-02	P19320:32.03731, P10275:32.57791, P16581:33.5292
SLM:000063730	1.02E-02	P19320:32.0372, P10275:32.57803, P16581:33.53917
SLM:000063737	1.02E-02	P19320:32.03812, P10275:32.57887, P16581:33.5359
SLM:000063783	1.02E-02	P19320:32.03786, P10275:32.57823, P16581:33.51932
SLM:000063985	1.02E-02	P19320:32.03826, P10275:32.57878, P16581:33.52656
SLM:000058894	1.02E-02	P19320:32.03588, P10275:32.57631, P16581:33.51998
SLM:000000555	1.02E-02	P19320:32.16361, P10275:32.7563, P43115:33.17086
SLM:000000662	1.02E-02	P19320:31.98494, P10275:32.52911, P16581:33.62621
SLM:000000498	1.02E-02	P19320:32.22185, P10275:32.81822, P43115:33.13161
SLM:000597936	1.02E-02	P19320:32.22484, P10275:32.82131, P43115:33.13183
SLM:000598074	1.02E-02	P19320:32.22488, P10275:32.8213, P43115:33.13317
SLM:000000719	1.02E-02	P19320:32.22056, P10275:32.81633, P43115:33.14654
SLM:000000855	1.02E-02	P19320:32.22072, P10275:32.81653, P43115:33.14562
SLM:000597938	1.02E-02	P19320:32.22529, P10275:32.82221, P43115:33.11972
SLM:000597939	1.02E-02	P19320:32.22504, P10275:32.8215, P43115:33.13228
SLM:000597942	1.02E-02	P19320:32.2254, P10275:32.8223, P43115:33.12058
SLM:000597937	1.02E-02	P19320:32.22554, P10275:32.82256, P43115:33.11768
SLM:000389472	1.02E-02	P19320:32.22095, P10275:32.8168, P43115:33.14483
SLM:000501143	1.02E-02	P19320:32.22138, P10275:32.81726, P43115:33.14449
SLM:000043040	1.02E-02	P19320:32.22261, P10275:32.819, P43115:33.13186
SLM:000001196	1.02E-02	P19320:32.22461, P10275:32.82104, P43115:33.13262
SLM:000598092	1.02E-02	P19320:32.22592, P10275:32.82318, P43115:33.11112
SLM:000063944	1.02E-02	P19320:32.04918, P10275:32.59056, P16581:33.57481
SLM:000391333	1.02E-02	P19320:32.22146, P10275:32.81394, P43115:33.23452
SLM:000391358	1.02E-02	P19320:32.22153, P10275:32.814, P43115:33.2346
SLM:000391360	1.02E-02	P19320:32.2216, P10275:32.81407, P43115:33.23469
SLM:000391304	1.02E-02	P19320:32.22167, P10275:32.81414, P43115:33.23477
SLM:000392285	1.02E-02	P19320:32.22173, P10275:32.8142, P43115:33.23486
SLM:000055200	1.02E-02	P19320:32.14244, P10275:32.67758, P16581:33.38102
SLM:000390101	1.02E-02	P19320:32.22494, P10275:32.81798, P43115:33.22311
SLM:000390103	1.02E-02	P19320:32.22498, P10275:32.81799, P43115:33.22406
SLM:000390104	1.02E-02	P19320:32.22509, P10275:32.81815, P43115:33.22272
SLM:000390176	1.02E-02	P19320:32.22513, P10275:32.81816, P43115:33.22367
SLM:000390177	1.02E-02	P19320:32.22524, P10275:32.81833, P43115:33.22233
SLM:000390178	1.02E-02	P19320:32.22525, P10275:32.81825, P43115:33.22443
SLM:000000599	1.02E-02	P19320:32.22522, P10275:32.8181, P43115:33.22767
SLM:000390102	1.02E-02	P19320:32.22565, P10275:32.81901, P43115:33.21541
SLM:000389159	1.02E-02	P19320:32.00808, P10275:32.5523, P16581:33.6514
SLM:000485716	1.02E-02	P19320:32.22883, P10275:32.8255, P43115:33.13046
SLM:000501080	1.02E-02	P19320:32.22888, P10275:32.82552, P43115:33.1312
SLM:000389471	1.02E-02	P19320:32.22168, P10275:32.8168, P43115:33.16496
SLM:000389421	1.02E-02	P19320:32.22145, P10275:32.81712, P43115:33.14999
SLM:000500250	1.02E-02	P19320:32.22204, P10275:32.81749, P43115:33.15661
SLM:000501065	1.02E-02	P19320:32.22234, P10275:32.81813, P43115:33.14779
SLM:000501189	1.02E-02	P19320:32.22201, P10275:32.81721, P43115:33.16313
SLM:000501089	1.02E-02	P19320:32.22199, P10275:32.81706, P43115:33.16654
SLM:000501091	1.02E-02	P19320:32.2224, P10275:32.81798, P43115:33.15358
SLM:000501093	1.02E-02	P19320:32.22273, P10275:32.81869, P43115:33.14355
SLM:000501087	1.02E-02	P19320:32.22205, P10275:32.81692, P43115:33.17199
SLM:000501085	1.02E-02	P19320:32.22243, P10275:32.81776, P43115:33.16027
SLM:000501141	1.02E-02	P19320:32.22063, P10275:32.8161, P43115:33.15457
SLM:000501083	1.02E-02	P19320:32.22008, P10275:32.81565, P43115:33.15152
SLM:000055318	1.02E-02	P19320:32.25506, P10275:32.85186, P43115:33.15308
SLM:000000386	1.02E-02	P19320:32.22554, P10275:32.81867, P43115:33.22154
SLM:000000930	1.02E-02	P19320:32.22485, P10275:32.81788, P43115:33.2236
SLM:000501056	1.02E-02	P19320:32.22017, P10275:32.81577, P43115:33.15076
SLM:000501078	1.02E-02	P19320:32.2203, P10275:32.81599, P43115:33.14852
SLM:000501066	1.02E-02	P19320:32.22027, P10275:32.81582, P43115:33.15224
SLM:000501049	1.02E-02	P19320:32.22039, P10275:32.81602, P43115:33.15029
SLM:000501090	1.02E-02	P19320:32.22059, P10275:32.8163, P43115:33.14817
SLM:000000853	1.02E-02	P19320:32.22068, P10275:32.81633, P43115:33.14995
SLM:000501140	1.02E-02	P19320:32.22003, P10275:32.81562, P43115:33.15079
SLM:000501190	1.02E-02	P19320:32.2206, P10275:32.81584, P43115:33.16081
SLM:000501092	1.02E-02	P19320:32.22089, P10275:32.81645, P43115:33.15261
SLM:000501094	1.02E-02	P19320:32.2207, P10275:32.81587, P43115:33.16258
SLM:000501139	1.02E-02	P19320:32.22116, P10275:32.81692, P43115:33.1475
SLM:000501142	1.02E-02	P19320:32.2209, P10275:32.81617, P43115:33.16018
SLM:000390105	1.02E-02	P19320:32.22443, P10275:32.82049, P43115:33.14258
SLM:000597940	1.02E-02	P19320:32.22493, P10275:32.82093, P43115:33.1447
SLM:000392277	1.02E-02	P19320:32.22768, P10275:32.82015, P43115:33.2409
SLM:000392284	1.02E-02	P19320:32.23488, P10275:32.82735, P43115:33.24794
SLM:000074015	1.02E-02	P19320:32.05214, P10275:32.61902, P43115:33.63289
SLM:000391275	1.02E-02	P19320:32.23494, P10275:32.82741, P43115:33.24803
SLM:000391383	1.02E-02	P19320:32.23501, P10275:32.82748, P43115:33.24811
SLM:000390811	1.02E-02	P19320:32.23508, P10275:32.82755, P43115:33.2482
SLM:000391901	1.02E-02	P19320:32.23514, P10275:32.82761, P43115:33.24828
SLM:000391886	1.02E-02	P19320:32.23521, P10275:32.82768, P43115:33.24836
SLM:000391893	1.02E-02	P19320:32.23528, P10275:32.82774, P43115:33.24845
SLM:000392021	1.02E-02	P19320:32.23534, P10275:32.82781, P43115:33.24853
SLM:000392029	1.02E-02	P19320:32.23541, P10275:32.82787, P43115:33.24861
SLM:000392028	1.02E-02	P19320:32.23481, P10275:32.82728, P43115:33.24786
SLM:000391248	1.02E-02	P19320:32.23554, P10275:32.82801, P43115:33.24878
SLM:000390838	1.02E-02	P19320:32.23561, P10275:32.82807, P43115:33.24887
SLM:000064033	1.02E-02	P19320:32.12543, P10275:32.66467, P16581:33.55676
SLM:000087700	1.02E-02	P19320:32.12387, P10275:32.66269, P16581:33.53624
SLM:000392014	1.02E-02	P19320:32.23567, P10275:32.82814, P43115:33.24895
SLM:000392157	1.02E-02	P19320:32.23574, P10275:32.8282, P43115:33.24903
SLM:000392149	1.02E-02	P19320:32.23581, P10275:32.82827, P43115:33.24912
SLM:000394316	1.02E-02	P19320:32.23588, P10275:32.82835, P43115:33.24892
SLM:000063984	1.02E-02	P19320:32.124, P10275:32.66368, P16581:33.57511
SLM:000063886	1.02E-02	P19320:32.12673, P10275:32.66566, P16581:33.54457
SLM:000000491	1.02E-02	P19320:32.23595, P10275:32.82842, P43115:33.249
SLM:000391317	1.02E-02	P19320:32.23601, P10275:32.82849, P43115:33.24909
SLM:000392156	1.02E-02	P19320:32.23414, P10275:32.82661, P43115:33.2473
SLM:000391344	1.02E-02	P19320:32.23353, P10275:32.82599, P43115:33.24683
SLM:000392007	1.02E-02	P19320:32.2336, P10275:32.82606, P43115:33.24691
SLM:000392093	1.02E-02	P19320:32.23367, P10275:32.82614, P43115:33.24671
SLM:000000595	1.02E-02	P19320:32.23374, P10275:32.82621, P43115:33.2468
SLM:000308879	1.02E-02	P19320:32.11483, P10275:32.65416, P16581:33.55003
SLM:000099459	1.02E-02	P19320:32.11742, P10275:32.65694, P16581:33.56178
SLM:000056502	1.02E-02	P19320:32.11661, P10275:32.65575, P16581:33.54368
SLM:000063936	1.02E-02	P19320:32.11815, P10275:32.65839, P16581:33.5941
SLM:000098613	1.02E-02	P19320:32.11384, P10275:32.65344, P16581:33.56139
SLM:000092231	1.02E-02	P19320:32.11511, P10275:32.65565, P16581:33.60385
SLM:000089631	1.02E-02	P19320:32.1143, P10275:32.65439, P16581:33.58356
SLM:000000597	1.02E-02	P19320:32.23381, P10275:32.82628, P43115:33.24688
SLM:000391345	1.02E-02	P19320:32.23387, P10275:32.82634, P43115:33.24696
SLM:000088331	1.02E-02	P19320:32.11448, P10275:32.65484, P16581:33.59532
SLM:000098418	1.02E-02	P19320:32.11381, P10275:32.654, P16581:33.58751
SLM:000392161	1.02E-02	P19320:32.23394, P10275:32.82641, P43115:33.24705
SLM:000056854	1.02E-02	P19320:32.11424, P10275:32.6548, P16581:33.60436
SLM:000000596	1.02E-02	P19320:32.234, P10275:32.82647, P43115:33.24713
SLM:000099652	1.02E-02	P19320:32.11391, P10275:32.65436, P16581:33.59884
SLM:000391371	1.02E-02	P19320:32.23407, P10275:32.82654, P43115:33.24722
SLM:000389557	1.02E-02	P19320:32.25175, P10275:32.84458, P43115:33.25546
SLM:000000975	1.02E-02	P19320:32.25249, P10275:32.84535, P43115:33.2556
SLM:000389558	1.02E-02	P19320:32.25249, P10275:32.84526, P43115:33.25791
SLM:000000323	1.02E-02	P19320:32.23845, P10275:32.83151, P43115:33.23635
SLM:000000509	1.02E-02	P19320:32.28767, P10275:32.88383, P43115:33.20291
SLM:000000333	1.02E-02	P19320:32.05871, P10275:32.60285, P16581:33.69892
SLM:000000809	1.02E-02	P19320:32.09761, P10275:32.66449, P43115:33.67856
SLM:000099653	1.02E-02	P19320:32.12385, P10275:32.66389, P16581:33.59102
SLM:000088916	1.02E-02	P19320:32.12548, P10275:32.66642, P16581:33.63163
SLM:000014176	1.02E-02	P19320:32.12676, P10275:32.66846, P16581:33.66554
SLM:000056539	1.02E-02	P19320:32.12501, P10275:32.66545, P16581:33.60952
SLM:000056512	1.02E-02	P19320:32.12659, P10275:32.66802, P16581:33.65424
SLM:000099458	1.02E-02	P19320:32.12606, P10275:32.66669, P16581:33.61865
SLM:000092309	1.02E-02	P19320:32.12744, P10275:32.6687, P16581:33.64752
SLM:000098425	1.02E-02	P19320:32.13019, P10275:32.67057, P16581:33.61224
SLM:000074057	1.02E-02	P19320:32.1303, P10275:32.6708, P16581:33.61762
SLM:000099588	1.02E-02	P19320:32.12937, P10275:32.67023, P16581:33.63219
SLM:000056495	1.02E-02	P19320:32.11882, P10275:32.66016, P16581:33.64248
SLM:000099661	1.02E-02	P19320:32.11788, P10275:32.65864, P16581:33.61662
SLM:000092244	1.02E-02	P19320:32.11559, P10275:32.65658, P16581:33.62422
SLM:000308259	1.02E-02	P19320:32.30447, P10275:32.89945, P43115:33.2516
SLM:000308755	1.02E-02	P19320:32.30455, P10275:32.89956, P43115:33.25094
SLM:000308858	1.02E-02	P19320:32.30459, P10275:32.89957, P43115:33.25192
SLM:000308258	1.02E-02	P19320:32.30467, P10275:32.89968, P43115:33.25127
SLM:000308286	1.02E-02	P19320:32.3047, P10275:32.89966, P43115:33.25252
SLM:000308268	1.02E-02	P19320:32.30482, P10275:32.89984, P43115:33.25078
SLM:000308761	1.02E-02	P19320:32.30482, P10275:32.89975, P43115:33.25311
SLM:000308296	1.02E-02	P19320:32.3049, P10275:32.89986, P43115:33.25246
SLM:000308285	1.02E-02	P19320:32.30442, P10275:32.89942, P43115:33.25117
SLM:000099654	1.02E-02	P19320:32.11648, P10275:32.65707, P16581:33.60774
SLM:000308857	1.02E-02	P19320:32.30508, P10275:32.90012, P43115:33.2506
SLM:000308257	1.02E-02	P19320:32.3051, P10275:32.90009, P43115:33.25212
SLM:000087941	1.02E-02	P19320:32.30517, P10275:32.90016, P43115:33.25202
SLM:000308862	1.02E-02	P19320:32.30518, P10275:32.90009, P43115:33.25408
SLM:000000652	1.02E-02	P19320:32.06474, P10275:32.60898, P16581:33.7091
SLM:000105176	1.02E-02	P19320:32.13752, P10275:32.67911, P16581:33.67172
SLM:000074025	1.02E-02	P19320:32.13964, P10275:32.68111, P16581:33.66877
SLM:000105175	1.02E-02	P19320:32.13895, P10275:32.68056, P16581:33.67408
SLM:000058239	1.02E-02	P19320:32.1392, P10275:32.68083, P16581:33.67542
SLM:000104526	1.02E-02	P19320:32.13931, P10275:32.68088, P16581:33.67288
SLM:000073797	1.02E-02	P19320:32.13986, P10275:32.68153, P16581:33.67731
SLM:000058249	1.02E-02	P19320:32.14005, P10275:32.6816, P16581:33.67285
SLM:000087695	1.02E-02	P19320:32.13252, P10275:32.67426, P16581:33.67322
SLM:000073810	1.02E-02	P19320:32.13742, P10275:32.67899, P16581:33.67069
SLM:000000508	1.02E-02	P19320:32.12435, P10275:32.69184, P43115:33.69333
SLM:000001131	1.02E-02	P19320:32.20991, P10275:32.78767, P43115:33.56957
SLM:000000414	1.02E-02	P19320:32.20999, P10275:32.78776, P43115:33.5694
SLM:000099597	1.01E-02	P19320:32.17328, P10275:32.71558, P16581:33.73745
SLM:000389473	1.01E-02	P19320:32.33027, P10275:32.92208, P43115:33.36014
SLM:000501344	1.01E-02	P19320:32.33041, P10275:32.92234, P43115:33.35745
SLM:000389541	1.01E-02	P19320:32.33031, P10275:32.92203, P43115:33.36268
SLM:000389543	1.01E-02	P19320:32.32886, P10275:32.92075, P43115:33.35684
SLM:000389546	1.01E-02	P19320:32.32828, P10275:32.92013, P43115:33.35732
SLM:000000694	1.01E-02	P19320:32.32833, P10275:32.92017, P43115:33.35767
SLM:000013271	1.01E-02	P19320:32.32839, P10275:32.92022, P43115:33.3578
SLM:000013262	1.01E-02	P19320:32.32843, P10275:32.92024, P43115:33.35844
SLM:000389551	1.01E-02	P19320:32.32853, P10275:32.92039, P43115:33.35728
SLM:000028481	1.01E-02	P19320:32.32854, P10275:32.92034, P43115:33.35893
SLM:000389577	1.01E-02	P19320:32.32866, P10275:32.92054, P43115:33.357
SLM:000389579	1.01E-02	P19320:32.32865, P10275:32.92044, P43115:33.3594
SLM:000001362	1.01E-02	P19320:32.32875, P10275:32.92057, P43115:33.35849
SLM:000389578	1.01E-02	P19320:32.3282, P10275:32.92003, P43115:33.35772
SLM:000389580	1.01E-02	P19320:32.3289, P10275:32.92077, P43115:33.35745
SLM:000000897	1.01E-02	P19320:32.32892, P10275:32.92072, P43115:33.3591
SLM:000501345	1.01E-02	P19320:32.32894, P10275:32.9207, P43115:33.36026
SLM:000389542	1.01E-02	P19320:32.32912, P10275:32.92103, P43115:33.35655
SLM:000389477	1.01E-02	P19320:32.32905, P10275:32.9208, P43115:33.36074
SLM:000389547	1.01E-02	P19320:32.3292, P10275:32.92106, P43115:33.35805
SLM:000389552	1.01E-02	P19320:32.3292, P10275:32.92097, P43115:33.36022
SLM:000308275	1.01E-02	P19320:32.22693, P10275:32.80077, P43115:33.66937
SLM:000000653	1.01E-02	P19320:32.16534, P10275:32.70953, P16581:33.80786
SLM:000005329	1.01E-02	P19320:32.16535, P10275:32.7095, P16581:33.80627
SLM:000000661	1.01E-02	P19320:32.16545, P10275:32.70963, P16581:33.80727
SLM:000020026	1.01E-02	P19320:32.21427, P10275:32.78117, P43115:33.79478
SLM:000074016	1.01E-02	P19320:32.21256, P10275:32.77953, P43115:33.79154
SLM:000058219	1.01E-02	P19320:32.21186, P10275:32.77875, P43115:33.79249
SLM:000058204	1.01E-02	P19320:32.21195, P10275:32.77885, P43115:33.79227
SLM:000105358	1.01E-02	P19320:32.21195, P10275:32.7788, P43115:33.79331
SLM:000104534	1.01E-02	P19320:32.2121, P10275:32.77903, P43115:33.79204
SLM:000105184	1.01E-02	P19320:32.21205, P10275:32.77888, P43115:33.79392
SLM:000074295	1.01E-02	P19320:32.21217, P10275:32.77903, P43115:33.79327
SLM:000105228	1.01E-02	P19320:32.21233, P10275:32.77928, P43115:33.79179
SLM:000104524	1.01E-02	P19320:32.21223, P10275:32.77903, P43115:33.79451
SLM:000393373	1.01E-02	P19320:32.19876, P10275:32.75328, P43115:34.00295
SLM:000390592	1.01E-02	P19320:32.19883, P10275:32.75337, P43115:34.00289
SLM:000093154	1.01E-02	P19320:32.27424, P10275:32.84169, P43115:33.84411
SLM:000056840	1.01E-02	P19320:32.27425, P10275:32.84182, P43115:33.8418
SLM:000117148	1.01E-02	P19320:32.27401, P10275:32.84143, P43115:33.84453
SLM:000092308	1.01E-02	P19320:32.27404, P10275:32.84153, P43115:33.84308
SLM:000093153	1.01E-02	P19320:32.27385, P10275:32.84128, P43115:33.84396
SLM:000093366	1.01E-02	P19320:32.27391, P10275:32.84145, P43115:33.84191
SLM:000000700	1.01E-02	P19320:32.27315, P10275:32.84064, P43115:33.84225
SLM:000099475	1.01E-02	P19320:32.27362, P10275:32.84108, P43115:33.84331
SLM:000063729	1.01E-02	P19320:32.27363, P10275:32.84115, P43115:33.84207
SLM:000093155	1.01E-02	P19320:32.27356, P10275:32.84107, P43115:33.84221
SLM:000098630	1.01E-02	P19320:32.27344, P10275:32.84091, P43115:33.84294
SLM:000056841	1.01E-02	P19320:32.27342, P10275:32.84092, P43115:33.84228
SLM:000093284	1.01E-02	P19320:32.27333, P10275:32.84081, P43115:33.84262
SLM:000056853	1.01E-02	P19320:32.277, P10275:32.84439, P43115:33.84797
SLM:000307649	1.01E-02	P19320:32.2771, P10275:32.84463, P43115:33.84533
SLM:000390735	1.01E-02	P19320:32.21201, P10275:32.76544, P43115:34.03472
SLM:000099401	1.01E-02	P19320:32.29827, P10275:32.86237, P43115:33.93157
