# Supplementary material for: A Map of the Lipid–Metabolite–Protein Network to Aid Multi-Omics Integration
Source: Biomolecules. 2025 Mar 26;15(4):484. doi: 10.3390/biom15040484 (PMC12024871; doi:10.3390/biom15040484)
Supplement: Supplementary file 1 [file biomolecules-15-00484-s001.zip › SupplTableS6_metabolites(CVDproteins).csv]

Metabolite	score	evidence
pubchem:800	1.50E-02	P05091:16.63596, P55157:22.31284, Q16635:27.89449
pubchem:751	1.50E-02	P15121:10.95172, P19320:26.26761, P10275:29.66154
pubchem:96215	1.49E-02	P05091:16.09958, P55157:22.86455, Q16635:28.14591
pubchem:802	1.44E-02	P05091:19.39229, P55157:22.03031, Q16635:28.15948
pubchem:11850	1.43E-02	P15121:13.49447, P19320:26.53788, P10275:29.93165
pubchem:5780	1.39E-02	P15121:15.85999, P19320:26.27804, P10275:29.67148
pubchem:1150	1.38E-02	P55157:21.16552, P05091:22.67245, Q16635:28.40491
pubchem:774	1.38E-02	P55157:21.41934, P05091:22.66518, Q16635:28.28343
pubchem:2519	1.36E-02	P10632:14.41711, P04114:29.57628, P51589:29.66344
pubchem:1826	1.34E-02	P55157:23.03036, P05091:23.31383, Q16635:28.22797
pubchem:487	1.33E-02	P55157:23.18146, P05091:23.56365, Q16635:28.5815
pubchem:1050	1.32E-02	P55157:23.41825, P05091:23.62951, Q16635:28.46072
pubchem:457	1.32E-02	P55157:23.64621, P05091:23.80107, Q16635:28.56282
pubchem:6723	1.31E-02	P55157:23.58949, P05091:23.846, Q16635:28.72994
pubchem:10685	1.30E-02	P05091:23.21864, P55157:25.12869, Q16635:28.50318
pubchem:239	1.29E-02	P02647:20.5074, P02649:27.23956, P02652:29.93516
pubchem:119	1.28E-02	P02647:21.23454, P02649:27.08559, P02652:29.78246
pubchem:111	1.27E-02	P02647:20.69112, P02649:27.56603, P02652:30.26147
pubchem:72886	1.27E-02	P02647:21.40338, P02649:27.34624, P02652:30.04296
pubchem:1549098	1.27E-02	P02647:21.59157, P02649:27.25762, P02652:29.95485
pubchem:6131	1.27E-02	P05091:25.20773, P55157:25.86563, Q16635:27.9401
pubchem:107812	1.27E-02	P02647:21.60668, P02649:27.35665, P02652:30.05372
pubchem:1123	1.26E-02	P02647:21.73907, P02649:27.35035, P02652:30.04768
pubchem:13730	1.26E-02	P05091:25.15213, P55157:25.73616, Q16635:28.23402
pubchem:5778	1.26E-02	P10632:19.58155, P04114:29.84061, P51589:29.92078
pubchem:13711	1.26E-02	P05091:25.38758, P55157:26.01969, Q16635:28.25054
pubchem:9700	1.25E-02	P05091:25.53401, P55157:26.2165, Q16635:28.13169
pubchem:73323	1.25E-02	P05091:25.63077, P55157:26.32432, Q16635:28.16415
pubchem:13945	1.25E-02	P05091:25.60278, P55157:26.27199, Q16635:28.27455
pubchem:12599	1.25E-02	P05091:25.68945, P55157:26.37641, Q16635:28.26143
pubchem:6029	1.24E-02	P05091:25.73616, P55157:26.43764, Q16635:28.22191
pubchem:64959	1.24E-02	P05091:25.76836, P55157:26.4437, Q16635:28.40634
pubchem:6322	1.24E-02	P29474:18.67995, P19320:30.87312, P10275:31.06089
pubchem:22880	1.24E-02	P15121:24.36311, P19320:26.43667, P10275:29.85941
pubchem:5282367	1.24E-02	P05121:21.2539, P29279:28.24232, P19320:31.35853
pubchem:6175	1.24E-02	P05091:25.89892, P55157:26.61286, Q16635:28.30713
pubchem:86	1.24E-02	P02647:23.37558, P02649:27.38782, P02652:30.0901
pubchem:5950	1.23E-02	P43490:24.20013, P05362:26.71127, P55916:30.13341
pubchem:4687	1.23E-02	P02649:25.44681, P02647:27.28272, P02652:28.30123
pubchem:5789	1.23E-02	P05091:26.00062, P55157:26.72575, Q16635:28.33606
pubchem:440864	1.22E-02	P43490:24.00549, P05362:27.25627, P55916:30.61522
pubchem:9750	1.22E-02	P29474:19.79235, P19320:31.01867, P10275:31.20668
pubchem:439531	1.22E-02	P05362:23.95607, P43490:28.10981, P55916:30.00425
pubchem:11096158	1.21E-02	P05362:25.04563, P43490:27.46072, P55916:29.93326
pubchem:1052	1.21E-02	P19320:21.44713, P10275:29.09474, P15121:32.31576
pubchem:1054	1.21E-02	P19320:21.44594, P10275:29.0947, P15121:32.3156
pubchem:1051	1.21E-02	P19320:21.43965, P10275:29.09103, P15121:32.31165
pubchem:439224	1.20E-02	P02647:24.62739, P02649:27.85838, P02652:30.5383
pubchem:71	1.20E-02	Q16635:26.0523, P06870:26.61455, P05091:30.4644
pubchem:964	1.20E-02	P43490:24.93314, P05362:27.41962, P55916:30.84426
pubchem:65094	1.20E-02	Q03181:26.36016, P10275:27.72747, P19320:29.15759
pubchem:92136	1.20E-02	Q16635:26.18721, P06870:26.71869, P05091:30.60889
pubchem:123912	1.19E-02	P19320:22.88165, P10275:28.85424, P15121:32.33661
pubchem:6804	1.19E-02	P10275:24.63842, P19320:28.25891, Q03181:31.50875
pubchem:8629	1.19E-02	P19320:22.99338, P10275:28.95976, P15121:32.44347
pubchem:936	1.18E-02	P10275:27.43076, P19320:28.53774, Q03181:28.58913
pubchem:3893	1.18E-02	P02649:26.76808, P02647:29.11381, P02652:29.2322
pubchem:1005	1.16E-02	Q99836:26.33247, Q8IUC6:29.04896, P19320:30.70748
pubchem:92135	1.16E-02	Q16635:26.70699, P05091:29.1495, P55157:30.17901
pubchem:1015	1.16E-02	Q9NSA1:26.731, P02647:29.82696, P02649:29.9433
pubchem:135	1.15E-02	P51589:28.05902, P04114:28.27563, P10632:30.39458
pubchem:91528	1.15E-02	P19320:25.73628, P10275:28.08436, P15121:33.05692
pubchem:1014	1.15E-02	P16671:27.97638, P10275:29.47786, P19320:29.54862
pubchem:5961	1.15E-02	P19320:26.79879, P10275:29.41107, P15121:30.93125
pubchem:18189	1.15E-02	P10275:26.58044, P19320:27.52106, Q03181:33.16122
pubchem:1146	1.15E-02	P10275:25.96166, P19320:28.17468, Q03181:33.2123
pubchem:18396	1.15E-02	Q9NSA1:27.2753, P02647:29.98619, P02649:30.09443
pubchem:1145	1.15E-02	P10275:25.96153, P19320:28.17396, Q03181:33.21181
pubchem:311	1.14E-02	P10275:26.81177, P19320:27.42052, Q03181:33.25084
pubchem:5429	1.14E-02	P02647:27.8205, P02649:28.78303, P19320:30.88595
pubchem:68841	1.14E-02	P09493:26.4772, P19320:29.80004, P10275:31.24805
pubchem:192	1.14E-02	P10275:28.43998, P19320:29.54637, Q03181:29.60272
pubchem:780	1.14E-02	P10275:28.46977, P19320:29.5794, Q03181:29.60875
pubchem:7339	1.14E-02	P19320:27.04242, P10275:29.65028, P15121:31.18411
pubchem:1188	1.14E-02	P19320:26.39089, P10275:28.10657, P15121:33.49884
pubchem:790	1.14E-02	P19320:26.4179, P10275:28.12641, P15121:33.52368
pubchem:439194	1.13E-02	Q8IUC6:28.03881, Q99836:29.16733, P19320:31.0494
pubchem:439357	1.13E-02	P19320:27.19968, P10275:29.84238, P15121:31.26698
pubchem:750	1.13E-02	P19320:28.13462, P10275:29.90328, P09493:30.5523
pubchem:1175	1.13E-02	P19320:26.62445, P10275:28.33366, P15121:33.73044
pubchem:12647	1.13E-02	Q16635:27.73994, P06870:29.87994, P05091:31.20272
pubchem:2153	1.13E-02	P10632:28.32325, P04114:29.96417, P51589:30.55141
pubchem:5280352	1.12E-02	P16581:24.6161, P19320:31.95761, P10275:32.45231
pubchem:5810	1.12E-02	P02649:29.01742, Q16635:29.81621, P05091:30.17643
pubchem:2682	1.12E-02	P04114:28.55303, P12821:29.30037, P19320:31.50004
pubchem:6274	1.12E-02	P19320:29.14451, P09493:29.61098, P10275:30.73038
pubchem:445354	1.12E-02	P02649:29.79654, P02647:29.89104, P19320:29.93051
pubchem:5280483	1.12E-02	P10275:28.84066, P19320:29.72759, Q03181:31.13218
pubchem:439220	1.11E-02	P10275:28.77764, P19320:29.55505, Q03181:31.43073
pubchem:69507	1.11E-02	P19320:27.99686, P10275:30.01518, P09493:31.74854
pubchem:6912	1.11E-02	O95760:29.5552, Q99836:29.62813, Q8IUC6:30.93191
pubchem:445063	1.11E-02	P19320:29.18167, P09493:30.22172, P10275:30.80565
pubchem:6140	1.11E-02	P19320:28.18828, P10275:30.18008, P09493:31.8276
pubchem:439155	1.11E-02	P43115:27.51484, P19320:30.99005, P10275:31.6506
pubchem:79025	1.11E-02	P19320:29.47089, P09493:29.96673, P10275:30.80867
pubchem:724	1.11E-02	P10275:28.88158, P19320:29.53583, Q03181:31.85805
pubchem:87642	1.11E-02	Q16635:29.21141, P19320:30.32871, P02649:30.81483
pubchem:439423	1.11E-02	Q16635:28.28757, P06870:30.73928, P02649:31.32142
pubchem:729	1.11E-02	P19320:28.17893, P10275:30.19829, P09493:31.93489
pubchem:5960	1.10E-02	P10275:28.96972, P19320:29.57831, Q03181:32.04957
pubchem:1174	1.10E-02	P29279:28.52949, P05121:30.23182, P19320:31.87696
pubchem:5280531	1.10E-02	Q16635:28.48992, P06870:31.06959, P19320:31.09127
pubchem:6137	1.10E-02	O14649:29.61758, P05362:30.09445, P55916:30.99864
pubchem:5280450	1.10E-02	P10997:27.4334, P43115:31.11938, P19320:32.20985
pubchem:6133	1.10E-02	Q16635:29.2441, P19320:30.65628, P02649:31.04239
pubchem:649	1.10E-02	P29279:28.61874, P05121:30.32769, P19320:31.97887
pubchem:764	1.10E-02	P19320:28.59002, P10275:30.49892, P09493:31.84263
pubchem:6176	1.10E-02	Q16635:29.25405, P19320:30.65812, P02649:31.04685
pubchem:5862	1.10E-02	P16671:30.30204, P19320:30.35071, P10275:30.36212
pubchem:6021	1.10E-02	P29474:28.45675, P19320:31.1487, P10275:31.34738
pubchem:65059	1.10E-02	Q16635:28.58444, P06870:31.12387, P19320:31.33934
pubchem:6267	1.10E-02	P10275:29.16993, P19320:29.84177, Q03181:32.10443
pubchem:1135	1.10E-02	P29279:28.66431, P05121:30.36482, P19320:32.00829
pubchem:725	1.10E-02	P19320:29.25778, P09493:30.90112, P10275:30.93435
pubchem:137	1.10E-02	P19320:28.97746, P10275:30.74601, P09493:31.39434
pubchem:65110	1.10E-02	P19320:28.66155, P10275:30.57039, P09493:31.91391
pubchem:439217	1.10E-02	P02649:30.29006, P02647:30.3464, P19320:30.57273
pubchem:439756	1.10E-02	P43490:29.45223, P05362:29.72516, P19320:32.03067
pubchem:785	1.10E-02	P19320:28.47764, P10275:30.50398, P09493:32.26238
pubchem:644078	1.10E-02	Q16635:28.70212, P06870:31.28094, P19320:31.30686
pubchem:439216	1.10E-02	P19320:28.5109, P10275:30.53716, P09493:32.29532
pubchem:6047	1.09E-02	P19320:28.60032, P10275:30.59195, P09493:32.23887
pubchem:967	1.09E-02	P19320:28.54214, P10275:30.5685, P09493:32.32694
pubchem:440707	1.09E-02	P19320:28.91028, P10275:30.7407, P09493:31.73176
pubchem:6132	1.09E-02	Q16635:29.40471, P19320:30.82451, P02649:31.20816
pubchem:135398651	1.09E-02	Q16635:29.46905, P19320:30.86472, P02649:31.25617
pubchem:5951	1.09E-02	Q16635:29.40077, P19320:30.94136, P02649:31.28691
pubchem:760	1.09E-02	P10997:29.27924, P43115:30.58275, P19320:31.86045
pubchem:186	1.09E-02	P16671:30.46717, P10275:30.5918, P19320:30.68849
pubchem:10238	1.09E-02	P29474:29.22555, P19320:31.17531, P10275:31.37885
pubchem:164628	1.09E-02	Q16635:29.50334, P19320:30.91091, P02649:31.29851
pubchem:996	1.09E-02	P19320:29.22456, P10275:30.97534, P09493:31.51103
pubchem:1110	1.09E-02	Q16635:30.559, P19320:30.67636, P04114:30.70699
pubchem:150855	1.09E-02	Q16635:29.58697, P19320:30.98703, P02649:31.37706
pubchem:985	1.09E-02	P04114:30.36729, P10632:30.55007, P19320:31.03651
pubchem:64968	1.09E-02	Q16635:29.57701, P19320:30.98685, P02649:31.37371
pubchem:439498	1.09E-02	P29279:29.37758, P05121:30.67665, P19320:31.8641
pubchem:11147	1.09E-02	Q16635:28.91832, P06870:31.49759, P19320:31.52128
pubchem:11148	1.09E-02	Q16635:28.91445, P06870:31.49275, P19320:31.52127
pubchem:15993	1.09E-02	Q16635:29.63787, P19320:30.98968, P02649:31.39547
pubchem:65070	1.09E-02	Q16635:29.62321, P19320:31.03849, P02649:31.4236
pubchem:5988	1.09E-02	P16581:27.84056, P19320:31.91803, P10275:32.40926
pubchem:112072	1.09E-02	P10632:30.24909, P04114:30.48979, P19320:31.44385
pubchem:880	1.08E-02	P19320:30.03169, P02649:30.98169, P10275:31.22041
pubchem:970	1.08E-02	P19320:30.02185, P02649:31.09334, P10275:31.21895
pubchem:58	1.08E-02	Q16635:29.88048, P19320:30.9606, P02649:31.46003
pubchem:105	1.08E-02	P10275:29.54657, P19320:30.05807, Q03181:32.82319
pubchem:7427	1.08E-02	P19320:30.25662, P09493:30.75643, P10275:31.59413
pubchem:1132	1.08E-02	Q16635:29.97232, P19320:31.0499, P02649:31.55025
pubchem:439176	1.08E-02	P19320:30.03755, P10275:31.24749, P02649:31.28279
pubchem:171548	1.08E-02	Q16635:29.97346, P19320:31.04147, P02649:31.54527
pubchem:5280489	1.08E-02	P29474:29.8664, P19320:31.27702, P10275:31.48537
pubchem:998	1.08E-02	P19320:30.1602, P02649:31.11484, P10275:31.34924
pubchem:863	1.08E-02	Q16635:30.07654, P19320:31.15769, P02649:31.65675
pubchem:96	1.08E-02	Q16635:30.0656, P19320:31.13818, P02649:31.64033
pubchem:64969	1.08E-02	P10632:30.47866, P04114:30.71721, P19320:31.67006
pubchem:971	1.08E-02	P10997:29.64873, P43115:30.96436, P19320:32.24051
pubchem:17473	1.08E-02	P05121:30.90851, P19320:30.93044, P29279:31.09958
pubchem:5610	1.08E-02	P19320:30.28018, P02649:31.23384, P10275:31.46915
pubchem:452110	1.08E-02	Q16635:29.86027, P19320:31.39881, P02649:31.745
pubchem:305	1.07E-02	Q16635:30.28792, P19320:31.09579, P02649:31.69757
pubchem:681	1.07E-02	P19320:30.31455, P02649:31.27071, P10275:31.50369
pubchem:71082	1.07E-02	P10997:29.73689, P43115:31.03152, P19320:32.31037
pubchem:439260	1.07E-02	P19320:30.35743, P02649:31.31533, P10275:31.54668
pubchem:6057	1.07E-02	P19320:30.14795, P10275:31.3921, P09493:31.6903
pubchem:5819	1.07E-02	P04114:30.80374, P10632:30.90366, P19320:31.53701
pubchem:5754	1.07E-02	P19320:30.87628, P02649:31.11866, P02647:31.29545
pubchem:119055	1.07E-02	P43115:28.47236, P19320:32.05819, P10275:32.73413
pubchem:668	1.07E-02	P04114:30.25481, P19320:31.37112, P12821:31.77923
pubchem:1669	1.07E-02	P19320:30.40867, P02649:31.36288, P10275:31.59768
pubchem:5958	1.07E-02	P05362:30.83914, P43490:31.20478, P19320:31.31583
pubchem:8892	1.07E-02	P10275:30.0574, P19320:30.33264, P16671:32.98838
pubchem:1088	1.07E-02	P43115:29.53034, P19320:31.88393, P10997:31.98581
pubchem:2969	1.07E-02	P10275:30.05556, P19320:30.33133, P16671:32.99145
pubchem:997	1.07E-02	P19320:30.36855, P02649:31.44225, P10275:31.56581
pubchem:1032	1.07E-02	P10275:30.07098, P19320:30.34606, P16671:33.00061
pubchem:145742	1.07E-02	P19320:30.27619, P10275:31.49582, P02649:31.6438
pubchem:246983	1.07E-02	P19320:30.30444, P10275:31.56399, P09493:31.71083
pubchem:444972	1.07E-02	Q16635:31.09569, P19320:31.20736, P04114:31.22782
pubchem:278	1.07E-02	P19320:30.40198, P10275:31.60993, P02649:31.62102
pubchem:979	1.07E-02	P19320:30.45267, P02649:31.52779, P10275:31.65004
pubchem:903	1.07E-02	Q16635:30.29431, P19320:31.43788, P02649:31.91469
pubchem:122356	1.07E-02	P19320:30.48821, P02649:31.44091, P10275:31.67712
pubchem:5816	1.07E-02	P43115:28.65668, P19320:32.16201, P10275:32.82268
pubchem:6306	1.07E-02	P19320:30.4399, P02649:31.62979, P10275:31.64564
pubchem:6287	1.07E-02	P19320:30.44056, P02649:31.62837, P10275:31.64615
pubchem:6106	1.07E-02	P19320:30.43996, P02649:31.63059, P10275:31.64576
pubchem:47	1.07E-02	Q16635:30.34821, P19320:31.42783, P02649:31.92744
pubchem:6288	1.07E-02	Q16635:30.40891, P19320:31.49809, P02649:31.99426
pubchem:1198	1.07E-02	Q16635:31.22306, P04114:31.31603, P19320:31.32079
pubchem:379	1.07E-02	P10275:30.24259, P19320:30.51802, P16671:33.17543
pubchem:11005	1.07E-02	P10275:30.24206, P19320:30.51774, P16671:33.17711
pubchem:65065	1.07E-02	P05362:30.99315, O14649:31.11735, P19320:31.74544
pubchem:91493	1.07E-02	P43115:29.59243, P19320:32.04716, P10997:32.24875
pubchem:6037	1.07E-02	P05121:30.53476, P29279:31.15613, P19320:32.20101
pubchem:7027	1.06E-02	P43115:29.62027, P19320:32.07633, P10997:32.27917
pubchem:70	1.06E-02	P19320:30.51903, P02649:31.70757, P10275:31.72467
pubchem:5962	1.06E-02	Q16635:31.25871, P19320:31.37511, P04114:31.40402
pubchem:439162	1.06E-02	P04114:30.49666, P19320:31.62798, P12821:32.01783
pubchem:10917	1.06E-02	Q16635:30.69629, P19320:31.38868, P02649:32.03653
pubchem:1130	1.06E-02	Q16635:30.50592, P19320:31.58271, P02649:32.08334
pubchem:8977	1.06E-02	P19320:30.72344, P10275:31.00773, P29474:32.44815
pubchem:643975	1.06E-02	Q16635:31.30847, P19320:31.42118, P04114:31.4435
pubchem:54670067	1.06E-02	P19320:30.67101, P02649:31.62912, P10275:31.86028
pubchem:440667	1.06E-02	P19320:30.67094, P02649:31.62966, P10275:31.86026
pubchem:586	1.06E-02	P29279:30.89782, P05121:31.6597, P19320:31.70909
pubchem:5202	1.06E-02	Q16635:30.49351, P19320:31.63735, P02649:32.11407
pubchem:18068	1.06E-02	P05362:31.12286, P43490:31.45299, P19320:31.78331
pubchem:1103	1.06E-02	P19320:30.64237, P10275:31.85178, P02649:31.88061
pubchem:114683	1.06E-02	P19320:30.76702, P02649:31.72268, P10275:31.95613
pubchem:440120	1.06E-02	Q16635:31.43053, P19320:31.5487, P04114:31.58077
pubchem:5281	1.06E-02	P04114:30.62407, P19320:31.72709, P12821:32.15132
pubchem:161166	1.06E-02	P05121:31.18022, P29279:31.51031, P19320:31.84987
pubchem:440624	1.06E-02	P19320:31.46723, P05121:31.53866, P29279:31.71248
pubchem:65533	1.05E-02	P05362:31.38235, P43490:31.74837, P19320:31.85695
pubchem:159296	1.05E-02	P04114:31.09244, P19320:31.55697, P10275:32.38801
pubchem:124886	1.05E-02	P19320:31.07274, P10275:31.61256, P16581:32.53008
pubchem:8582	1.05E-02	P19320:31.14535, P10275:31.48236, P05362:32.72805
pubchem:45934311	1.05E-02	P05362:31.53085, P43490:31.91214, P19320:31.91962
pubchem:187790	1.05E-02	P16581:31.80989, P19320:31.83515, P05362:31.85549
pubchem:34755	1.05E-02	P19320:31.58788, P43115:31.60527, P10997:32.29803
pubchem:1066	1.05E-02	P04114:30.99232, P19320:31.9612, P12821:32.54706
pubchem:803	1.05E-02	P05121:31.52275, P29279:31.85068, P19320:32.18349
pubchem:449	1.05E-02	P05362:31.65268, P19320:31.95657, P43490:32.04834
pubchem:14180	1.04E-02	P19320:31.45448, P10275:31.98372, P16581:32.37944
pubchem:6802	1.04E-02	P16581:31.9484, P19320:31.96136, P05362:31.97499
pubchem:1738	1.04E-02	P19320:31.58189, P04114:31.85111, P10275:32.39836
pubchem:1045	1.04E-02	P19320:31.34688, P10275:31.68369, P05362:32.93389
pubchem:428	1.04E-02	P04114:31.53845, P19320:31.79103, P10275:32.6184
pubchem:6030	1.04E-02	P19320:31.29097, P10275:31.83384, P16581:32.87892
pubchem:4971	1.04E-02	P04114:31.46631, P19320:31.83237, P10275:32.66175
pubchem:547	1.04E-02	P19320:31.62921, P04114:31.90208, P10275:32.44558
pubchem:85782	1.04E-02	P19320:31.62303, P04114:31.89137, P10275:32.43952
pubchem:1245	1.04E-02	P19320:31.62594, P04114:31.89593, P10275:32.44239
pubchem:6830	1.04E-02	P19320:31.20837, P10275:31.75953, P43115:33.06922
pubchem:440995	1.04E-02	P19320:31.82491, P05121:32.06483, P29279:32.20916
pubchem:439198	1.04E-02	P19320:31.75346, P04114:31.83124, P10275:32.57427
pubchem:127	1.04E-02	P19320:31.6982, P04114:31.96519, P10275:32.51472
pubchem:13712	1.04E-02	P19320:31.64045, P04114:32.15796, P10275:32.45061
pubchem:89594	1.04E-02	P19320:31.80306, P04114:31.90517, P10275:32.62334
pubchem:439174	1.04E-02	P43115:31.71559, P19320:32.03157, P10275:32.6613
pubchem:8583	1.04E-02	P19320:31.51116, P10275:31.84811, P05362:33.09514
pubchem:938	1.04E-02	P16581:32.11586, P19320:32.13836, P05362:32.15721
pubchem:6262	1.04E-02	P19320:31.78788, P05121:32.30306, P29279:32.40345
pubchem:439577	1.03E-02	P19320:32.0438, P16581:32.15815, P10275:32.5614
pubchem:446284	1.03E-02	P19320:31.52287, P10275:31.81994, P29474:33.50294
pubchem:65103	1.03E-02	P19320:31.60842, P10275:31.89288, P29474:33.3368
pubchem:445675	1.03E-02	P19320:31.92393, P29279:32.2918, P10275:32.71855
pubchem:7405	1.03E-02	P19320:31.53748, P10275:31.85098, P05362:33.55686
pubchem:440272	1.03E-02	P19320:31.92395, P29279:32.29347, P10275:32.71859
pubchem:1102	1.03E-02	P19320:31.64999, P10275:31.98677, P05362:33.23756
pubchem:190	1.03E-02	P19320:31.92661, P10275:32.53093, P43115:32.60668
pubchem:439258	1.03E-02	P19320:32.13067, P43115:32.24669, P10275:32.84621
pubchem:18950	1.03E-02	P19320:31.66912, P10275:32.21501, P16581:33.37906
pubchem:763	1.03E-02	P19320:32.04296, P05121:32.57532, P29279:32.67313
pubchem:890	1.03E-02	P19320:31.9222, P10275:32.65479, P43115:32.66497
pubchem:439554	1.03E-02	P19320:31.71568, P10275:32.03928, P05362:33.55969
pubchem:439182	1.03E-02	P19320:31.97772, P05121:32.60995, P29279:32.69315
pubchem:247	1.03E-02	P19320:32.02379, P43115:32.60053, P10275:32.75134
pubchem:892	1.03E-02	P19320:31.81776, P10275:32.35525, P16581:33.16937
pubchem:5353439	1.03E-02	P19320:31.93466, P10275:32.73622, P04114:32.74629
pubchem:72	1.03E-02	P19320:32.21868, P43115:32.23661, P10997:32.93017
pubchem:6058	1.03E-02	P19320:32.06014, P43115:32.52529, P10275:32.78453
pubchem:18986	1.03E-02	P19320:32.23503, P43115:32.25109, P10997:32.94185
pubchem:91486	1.03E-02	P19320:31.9864, P10275:32.57961, P43115:32.98024
pubchem:439227	1.03E-02	P19320:32.03225, P29279:32.69148, P10275:32.83062
pubchem:736715	1.03E-02	P19320:32.00841, P10275:32.74722, P05121:32.84254
pubchem:67678	1.03E-02	P19320:32.24549, P43115:32.36245, P10275:32.96105
pubchem:3469	1.02E-02	P19320:32.04376, P10275:32.78124, P43115:32.93624
pubchem:65063	1.02E-02	P19320:31.76685, P10275:32.31845, P43115:33.62019
pubchem:439213	1.02E-02	P19320:31.92719, P10275:32.47316, P16581:33.64036
pubchem:444795	1.02E-02	P19320:32.12831, P10275:32.66555, P16581:33.46814
pubchem:638072	1.02E-02	P19320:32.11851, P10275:32.6588, P16581:33.59661
