# Supplementary material for: A Map of the Lipid–Metabolite–Protein Network to Aid Multi-Omics Integration
Source: Biomolecules. 2025 Mar 26;15(4):484. doi: 10.3390/biom15040484 (PMC12024871; doi:10.3390/biom15040484)
Supplement: Supplementary file 1 [file biomolecules-15-00484-s001.zip › SupplTableS7_lipidsFU1.csv]

Lipid	SwissLipidID
LPC 14:0 SN1	SLM:000055315
LPC 16:0 SN1	SLM:000055318
LPC 16:1 SN1	SLM:000055319
LPC 18:1 SN1	SLM:000055323
LPC 20:2 SN1	SLM:000055330
LPC 20:5 SN1	SLM:000055333
LPC 22:5 SN1	SLM:000055340
PC 16:0_20:4	SLM:000063738
PC 18:0_22:6	SLM:000063953
PC 33:1	SLM:000056501
PC 34:5	SLM:000056512
PC 40:1	SLM:000056555
PC 42:9	SLM:000056583
PC O-35:3	SLM:000056862
PE 18:0_22:6	SLM:000067917
PE 16:0_18:2	SLM:000067694
PE 16:0_20:4	SLM:000067702
SM d18:1_18:1	SLM:000394568
SM d35:1	SLM:000390726
SM d44:2	SLM:000390849
TG 18:2_18:2_18:3	SLM:000328631
