# Supplementary material for: A Map of the Lipid–Metabolite–Protein Network to Aid Multi-Omics Integration
Source: Biomolecules. 2025 Mar 26;15(4):484. doi: 10.3390/biom15040484 (PMC12024871; doi:10.3390/biom15040484)
Supplement: Supplementary file 1 [file biomolecules-15-00484-s001.zip › SupplTableS8_lipidsFU2.csv]

Lipid	SwissLipidID
Cer d43:1	SLM:000391360
LPC 14:0 SN1	SLM:000055315
LPC 16:1 SN1	SLM:000055319
LPC 20:3 SN1	SLM:000055331
LPC 22:4 SN2	SLM:000087709
PC 34:5	SLM:000056512
PC O-37:5	SLM:000056880
PE 16:0_18:2	SLM:000067694
SM d42:4	SLM:000390820
SM d18:1_16:1	SLM:000394564
TG 16:2_18:2_18:3	SLM:000326947
