# Supplementary material for: A Map of the Lipid–Metabolite–Protein Network to Aid Multi-Omics Integration
Source: Biomolecules. 2025 Mar 26;15(4):484. doi: 10.3390/biom15040484 (PMC12024871; doi:10.3390/biom15040484)
Supplement: Supplementary file 1 [file biomolecules-15-00484-s001.zip › SupplTableS9_proteins(lipidsFU1).csv]

Protein	score	evidence
Q9Y2G1	1.431e-02	SLM:000067694:16.75401, SLM:000055340:23.18097, SLM:000055318:29.92923
O95864	1.365e-02	SLM:000063738:10.75524, SLM:000067702:29.5346, SLM:000067917:32.95998
Q12926	1.329e-02	SLM:000067694:23.75483, SLM:000055340:24.20166, SLM:000055318:27.30701
Q08379	1.323e-02	SLM:000055318:22.93685, SLM:000067694:26.29445, SLM:000055340:26.35925
P10412	1.300e-02	SLM:000055340:24.77115, SLM:000067694:24.92486, SLM:000055318:27.2404
O60341	1.290e-02	SLM:000055318:24.65828, SLM:000067694:26.39498, SLM:000055340:26.44361
P17040	1.288e-02	SLM:000055340:23.9276, SLM:000067694:24.62673, SLM:000055318:29.1034
Q93079	1.288e-02	SLM:000055318:24.76166, SLM:000067694:26.40921, SLM:000055340:26.45651
P47902	1.283e-02	SLM:000067694:24.62455, SLM:000055340:25.07946, SLM:000055318:28.22423
Q9HDD0	1.263e-02	SLM:000055318:18.42539, SLM:000067694:30.34471, SLM:000055340:30.42253
Q15311	1.254e-02	SLM:000055340:25.6929, SLM:000067694:25.84863, SLM:000055318:28.18054
P01024	1.248e-02	SLM:000055340:24.75541, SLM:000067694:25.45663, SLM:000055318:29.93767
Q96KN8	1.240e-02	SLM:000055318:20.44048, SLM:000067694:30.06082, SLM:000055340:30.13902
P16401	1.237e-02	SLM:000055340:26.45807, SLM:000067694:26.51815, SLM:000055318:27.84237
Q02539	1.236e-02	SLM:000055340:26.52805, SLM:000067694:26.58076, SLM:000055318:27.79871
Q6NXG1	1.236e-02	SLM:000067694:24.98252, SLM:000055340:25.79688, SLM:000055318:30.10877
Q16695	1.231e-02	SLM:000055340:26.654, SLM:000067694:26.70486, SLM:000055318:27.89518
P01116	1.228e-02	SLM:000063953:25.37127, SLM:000056512:27.07318, SLM:000055340:28.99073
P46059	1.228e-02	SLM:000055318:26.68297, SLM:000067694:27.2981, SLM:000055340:27.42559
Q16778	1.227e-02	SLM:000055340:26.72105, SLM:000067694:26.77457, SLM:000055318:28.00449
P08603	1.225e-02	SLM:000055340:25.14558, SLM:000067694:25.93292, SLM:000055318:30.58361
Q6ZRY4	1.225e-02	SLM:000067694:25.2309, SLM:000055340:26.04348, SLM:000055318:30.35134
Q9Y2T7	1.224e-02	SLM:000067694:25.58034, SLM:000055340:26.18714, SLM:000055318:29.93547
Q03591	1.220e-02	SLM:000055340:25.25219, SLM:000067694:26.04269, SLM:000055318:30.6992
Q9NWW9	1.220e-02	SLM:000055318:23.44439, SLM:000067694:29.20537, SLM:000055340:29.28687
Q8IWL3	1.218e-02	SLM:000067917:26.17439, SLM:000067702:27.62931, SLM:000063738:28.29774
P18428	1.216e-02	SLM:000055340:25.26944, SLM:000067694:26.11077, SLM:000055318:30.85755
P03372	1.213e-02	SLM:000056501:25.68363, SLM:000067917:28.11272, SLM:000067702:28.64098
Q8TB72	1.213e-02	SLM:000067694:26.15101, SLM:000055340:26.59966, SLM:000055318:29.71399
P01031	1.211e-02	SLM:000055340:25.49592, SLM:000067694:26.24376, SLM:000055318:30.81931
P05156	1.210e-02	SLM:000055340:25.49174, SLM:000067694:26.26698, SLM:000055318:30.89511
Q9BXR6	1.209e-02	SLM:000055340:25.47001, SLM:000067694:26.27965, SLM:000055318:30.97092
P00751	1.208e-02	SLM:000055340:25.72734, SLM:000067694:26.35634, SLM:000055318:30.67668
Q9NU39	1.207e-02	SLM:000067694:25.65816, SLM:000055340:26.4556, SLM:000055318:30.72895
O94788	1.205e-02	SLM:000067917:13.56412, SLM:000067702:34.46205, SLM:000063738:34.96337
P17096	1.204e-02	SLM:000055340:27.15256, SLM:000067694:27.22289, SLM:000055318:28.68572
Q96CN9	1.204e-02	SLM:000055318:23.6779, SLM:000067694:29.64056, SLM:000055340:29.71472
Q9NUV7	1.203e-02	SLM:000067694:27.31487, SLM:000055340:27.50162, SLM:000055318:28.29636
Q02985	1.202e-02	SLM:000055340:25.75205, SLM:000067694:26.46674, SLM:000055318:30.97579
P08910	1.202e-02	SLM:000055318:22.87411, SLM:000067694:30.13634, SLM:000055340:30.2158
P54317	1.202e-02	SLM:000055318:25.65724, SLM:000067694:28.72687, SLM:000055340:28.81925
P62745	1.201e-02	SLM:000063953:26.36175, SLM:000056512:27.4236, SLM:000055340:29.4798
Q13093	1.201e-02	SLM:000067694:27.08325, SLM:000055340:27.31991, SLM:000055318:28.84339
P04908	1.200e-02	SLM:000055340:27.33608, SLM:000067694:27.38884, SLM:000055318:28.60742
Q8WZ42	1.199e-02	SLM:000055340:27.25129, SLM:000067694:27.3243, SLM:000055318:28.82161
P07358	1.198e-02	SLM:000055340:25.79385, SLM:000067694:26.54567, SLM:000055318:31.129
Q9Y2L8	1.197e-02	SLM:000055340:25.92429, SLM:000067694:26.59755, SLM:000055318:31.01857
O75608	1.196e-02	SLM:000055318:23.56166, SLM:000067694:29.96767, SLM:000055340:30.0481
P36980	1.196e-02	SLM:000055340:25.77244, SLM:000067694:26.57149, SLM:000055318:31.24365
Q96DX4	1.196e-02	SLM:000055318:27.39611, SLM:000067694:28.03216, SLM:000055340:28.15913
Q07954	1.195e-02	SLM:000067702:20.28838, SLM:000063738:30.23883, SLM:000067917:33.18044
Q8IX01	1.195e-02	SLM:000067694:26.73006, SLM:000055340:27.10591, SLM:000055318:29.81871
Q92496	1.194e-02	SLM:000055340:26.05458, SLM:000067694:26.68384, SLM:000055318:31.00479
P07550	1.189e-02	SLM:000056512:22.82259, SLM:000063953:30.52671, SLM:000055340:30.74942
P53816	1.189e-02	SLM:000055318:24.64524, SLM:000067694:29.70135, SLM:000055340:29.78446
Q4G0J3	1.188e-02	SLM:000067702:26.07691, SLM:000063738:26.97062, SLM:000067917:31.09426
P19835	1.188e-02	SLM:000055318:23.52599, SLM:000067694:30.28631, SLM:000055340:30.36629
Q13618	1.186e-02	SLM:000056501:26.19257, SLM:000067917:28.77254, SLM:000067702:29.32149
P39877	1.186e-02	SLM:000055318:24.47664, SLM:000067694:29.88848, SLM:000055340:29.9707
P07305	1.185e-02	SLM:000055340:27.25047, SLM:000067694:27.40335, SLM:000055318:29.71212
P40967	1.185e-02	SLM:000055318:27.42615, SLM:000067694:28.41312, SLM:000055340:28.53224
P22087	1.183e-02	SLM:000067702:26.20525, SLM:000063738:27.12048, SLM:000067917:31.23445
P54274	1.182e-02	SLM:000055340:27.93931, SLM:000067694:27.96503, SLM:000055318:28.7322
Q96DX7	1.182e-02	SLM:000055318:25.9543, SLM:000067694:29.29635, SLM:000055340:29.36105
Q14197	1.181e-02	SLM:000056512:27.57701, SLM:000055340:28.54199, SLM:000067694:28.55722
Q8NFJ9	1.181e-02	SLM:000055318:25.29502, SLM:000067694:29.64301, SLM:000055340:29.71284
Q8WWY8	1.181e-02	SLM:000055340:27.15284, SLM:000067694:27.37535, SLM:000055318:30.17794
Q9UP65	1.178e-02	SLM:000055318:24.24281, SLM:000067694:30.29957, SLM:000055340:30.38054
P41247	1.177e-02	SLM:000055318:25.26824, SLM:000067694:29.81801, SLM:000055340:29.9027
Q86XR8	1.175e-02	SLM:000055318:24.37184, SLM:000067694:30.33665, SLM:000055340:30.41081
Q14576	1.175e-02	SLM:000067694:27.05771, SLM:000055340:27.49177, SLM:000055318:30.53293
O60733	1.173e-02	SLM:000055318:25.14104, SLM:000067694:30.00707, SLM:000055340:30.09073
P16104	1.173e-02	SLM:000055318:28.2121, SLM:000067694:28.52269, SLM:000055340:28.54069
P68431	1.173e-02	SLM:000055318:28.2067, SLM:000067694:28.51494, SLM:000055340:28.53286
P28335	1.172e-02	SLM:000056512:23.58156, SLM:000063953:30.75534, SLM:000055340:30.95353
P39748	1.170e-02	SLM:000063953:19.91182, SLM:000056512:32.03888, SLM:000055340:33.53675
Q14807	1.170e-02	SLM:000055340:27.74706, SLM:000067694:27.8617, SLM:000055318:29.82642
Q96N66	1.169e-02	SLM:000056512:20.73041, SLM:000063953:32.24868, SLM:000055340:32.53857
Q9NUN7	1.169e-02	SLM:000067694:28.33009, SLM:000055340:28.48837, SLM:000055318:28.69254
P43234	1.168e-02	SLM:000055318:24.07264, SLM:000067694:30.72601, SLM:000055340:30.80119
Q9UPV0	1.168e-02	SLM:000055340:27.46822, SLM:000067694:27.69035, SLM:000055318:30.49061
O43286	1.168e-02	SLM:000055340:27.43362, SLM:000067694:27.66873, SLM:000055318:30.54743
Q99853	1.166e-02	SLM:000067702:22.95659, SLM:000063738:29.98121, SLM:000067917:32.827
P01112	1.165e-02	SLM:000056512:26.6671, SLM:000063953:28.96123, SLM:000055340:30.17352
Q92769	1.164e-02	SLM:000055318:28.42683, SLM:000067694:28.7354, SLM:000055340:28.75333
Q96DA2	1.164e-02	SLM:000055318:27.92712, SLM:000067694:28.91632, SLM:000055340:29.03539
Q9H0H0	1.163e-02	SLM:000055318:28.34352, SLM:000067694:28.74377, SLM:000055340:28.87683
P08247	1.162e-02	SLM:000056512:20.5625, SLM:000063953:32.61301, SLM:000055340:32.9056
Q14397	1.162e-02	SLM:000055318:27.29157, SLM:000067694:29.33678, SLM:000055340:29.43896
Q96EZ8	1.162e-02	SLM:000055318:27.56789, SLM:000067694:29.21329, SLM:000055340:29.26056
Q9BXC9	1.162e-02	SLM:000055318:25.77622, SLM:000067694:30.12138, SLM:000055340:30.1912
O14495	1.160e-02	SLM:000067694:28.53004, SLM:000055340:28.69157, SLM:000055318:28.97309
Q6UWV6	1.159e-02	SLM:000067694:28.63999, SLM:000055340:28.79372, SLM:000055318:28.88411
Q5QJU3	1.159e-02	SLM:000067694:28.50684, SLM:000055340:28.67414, SLM:000055318:29.0859
O60427	1.158e-02	SLM:000056512:23.65799, SLM:000063953:31.16868, SLM:000055340:31.5533
P61956	1.158e-02	SLM:000056501:27.21497, SLM:000067917:29.3206, SLM:000063953:29.79151
Q9NQ48	1.158e-02	SLM:000055318:25.85594, SLM:000067694:30.21747, SLM:000055340:30.28735
P01111	1.157e-02	SLM:000056512:26.79827, SLM:000063953:29.22694, SLM:000055340:30.39106
Q8N554	1.157e-02	SLM:000055318:24.91193, SLM:000067694:30.71035, SLM:000055340:30.78421
O00469	1.156e-02	SLM:000056501:14.65831, SLM:000067917:35.52441, SLM:000067702:36.32017
P61981	1.155e-02	SLM:000063953:27.92514, SLM:000056512:28.95957, SLM:000055340:29.65933
P61586	1.154e-02	SLM:000063953:26.97721, SLM:000056512:28.90541, SLM:000055340:30.78182
Q3SYG4	1.154e-02	SLM:000055318:25.96188, SLM:000067694:30.3185, SLM:000055340:30.38836
Q00169	1.153e-02	SLM:000055318:26.92054, SLM:000067694:29.84565, SLM:000055340:29.93913
Q13363	1.153e-02	SLM:000055318:28.28669, SLM:000067694:29.21164, SLM:000055340:29.24559
Q14849	1.153e-02	SLM:000055318:28.29102, SLM:000067694:29.14803, SLM:000055340:29.2699
Q5TZA2	1.153e-02	SLM:000055340:27.9427, SLM:000067694:28.12363, SLM:000055318:30.64827
O14494	1.152e-02	SLM:000067694:28.8447, SLM:000055318:28.96533, SLM:000055340:28.99396
Q8WVK2	1.152e-02	SLM:000063953:23.67733, SLM:000056512:30.83335, SLM:000055340:32.29767
Q96EA4	1.151e-02	SLM:000063738:18.60482, SLM:000067702:32.43092, SLM:000067917:35.85771
Q86VZ5	1.151e-02	SLM:000055318:27.10915, SLM:000067694:29.83388, SLM:000055340:29.92903
P05204	1.150e-02	SLM:000055340:28.53973, SLM:000067694:28.59217, SLM:000055318:29.80597
Q14839	1.150e-02	SLM:000055318:28.64103, SLM:000067694:29.15851, SLM:000055340:29.18245
Q5QNW6	1.150e-02	SLM:000055340:28.50211, SLM:000067694:28.56291, SLM:000055318:29.89712
Q9HCG7	1.150e-02	SLM:000067694:28.80165, SLM:000055340:28.96143, SLM:000055318:29.20168
Q15643	1.149e-02	SLM:000055318:26.52508, SLM:000067694:30.21506, SLM:000055340:30.28183
Q9UPP1	1.149e-02	SLM:000055340:28.39251, SLM:000067694:28.48285, SLM:000055318:30.18937
P20339	1.148e-02	SLM:000067702:26.60364, SLM:000063738:29.21988, SLM:000067917:31.29045
Q8N3I7	1.148e-02	SLM:000055318:26.12572, SLM:000067694:30.46537, SLM:000055340:30.53516
Q92859	1.148e-02	SLM:000055318:27.06616, SLM:000067694:29.98438, SLM:000055340:30.07792
P01106	1.147e-02	SLM:000056501:27.46841, SLM:000067917:29.60202, SLM:000067702:30.08419
P42858	1.147e-02	SLM:000056501:23.69595, SLM:000067917:31.34907, SLM:000067702:32.12635
Q14687	1.147e-02	SLM:000055318:27.22278, SLM:000067694:29.94215, SLM:000055340:30.00209
Q6K0P9	1.147e-02	SLM:000055318:28.58674, SLM:000067694:29.27532, SLM:000055340:29.30371
Q8TAM2	1.147e-02	SLM:000055318:26.14927, SLM:000067694:30.49805, SLM:000055340:30.56788
Q7L592	1.147e-02	SLM:000055318:27.01424, SLM:000067694:30.05589, SLM:000055340:30.11848
P48723	1.146e-02	SLM:000055340:27.96489, SLM:000067694:28.19962, SLM:000055318:31.07602
Q8N0Z8	1.145e-02	SLM:000055340:28.15079, SLM:000067694:28.33136, SLM:000055318:30.85342
P05771	1.144e-02	SLM:000055340:28.87309, SLM:000067694:28.89866, SLM:000055318:29.66315
P35613	1.144e-02	SLM:000056512:27.27436, SLM:000063953:29.43964, SLM:000055340:30.70004
P54219	1.144e-02	SLM:000056512:22.51122, SLM:000063953:32.29805, SLM:000055340:32.62648
Q04917	1.144e-02	SLM:000063953:28.19397, SLM:000056512:29.25341, SLM:000055340:29.96527
Q9H082	1.144e-02	SLM:000055318:28.38022, SLM:000067694:29.45491, SLM:000055340:29.57227
P31946	1.140e-02	SLM:000063953:28.29988, SLM:000056512:29.35953, SLM:000055340:30.0715
P45973	1.140e-02	SLM:000055318:28.92552, SLM:000067694:29.39283, SLM:000055340:29.41538
P60953	1.140e-02	SLM:000067917:24.75822, SLM:000067702:31.25018, SLM:000063738:31.73739
P63167	1.140e-02	SLM:000067917:23.0764, SLM:000067702:32.0827, SLM:000063738:32.58799
A8MTZ0	1.139e-02	SLM:000055318:26.34945, SLM:000067694:30.68417, SLM:000055340:30.75394
O43463	1.139e-02	SLM:000055318:28.94689, SLM:000067694:29.4195, SLM:000055340:29.4422
P05062	1.139e-02	SLM:000055318:26.42259, SLM:000067694:30.63972, SLM:000055340:30.70901
P41182	1.139e-02	SLM:000055318:28.63771, SLM:000067694:29.57963, SLM:000055340:29.61395
P11150	1.138e-02	SLM:000067702:19.55801, SLM:000063738:32.67768, SLM:000067917:35.60526
Q504Y0	1.138e-02	SLM:000056512:24.38269, SLM:000063953:31.55164, SLM:000055340:31.95139
P63104	1.137e-02	SLM:000063953:28.40413, SLM:000056512:29.44081, SLM:000055340:30.14166
P21439	1.137e-02	SLM:000055318:27.49757, SLM:000067694:30.18966, SLM:000055340:30.2851
P46531	1.136e-02	SLM:000063953:27.94845, SLM:000056512:29.02575, SLM:000055340:31.07818
Q01814	1.136e-02	SLM:000056512:26.09607, SLM:000055340:30.97543, SLM:000067694:30.98461
O43688	1.135e-02	SLM:000067694:29.1526, SLM:000055340:29.31476, SLM:000055318:29.61106
P11279	1.135e-02	SLM:000063738:26.87987, SLM:000067702:29.18551, SLM:000067917:32.04671
Q09028	1.135e-02	SLM:000055318:29.05032, SLM:000067694:29.51965, SLM:000055340:29.54226
Q70Z44	1.135e-02	SLM:000055318:28.89607, SLM:000067694:29.55608, SLM:000055340:29.68248
Q92905	1.135e-02	SLM:000056501:27.47138, SLM:000067917:30.0407, SLM:000067702:30.58824
Q6ZVN8	1.135e-02	SLM:000055318:27.40866, SLM:000067694:30.3122, SLM:000055340:30.40585
O15354	1.134e-02	SLM:000056512:24.17594, SLM:000063953:31.88673, SLM:000055340:32.10971
P41218	1.133e-02	SLM:000067702:27.41134, SLM:000063738:28.37231, SLM:000067917:32.46589
Q16659	1.133e-02	SLM:000067917:24.88556, SLM:000067702:31.45245, SLM:000063738:31.94018
Q96L73	1.133e-02	SLM:000055340:28.63786, SLM:000067694:28.76836, SLM:000055318:30.88387
O43731	1.132e-02	SLM:000056512:21.24718, SLM:000063953:33.38137, SLM:000055340:33.67432
Q13185	1.132e-02	SLM:000055318:29.09975, SLM:000067694:29.61476, SLM:000055340:29.63863
Q13291	1.132e-02	SLM:000056512:25.87592, SLM:000063953:30.93938, SLM:000055340:31.51063
Q16576	1.131e-02	SLM:000055318:29.1616, SLM:000067694:29.62728, SLM:000055340:29.64979
O00214	1.130e-02	SLM:000056512:26.5652, SLM:000055340:30.94582, SLM:000067694:30.95528
O00267	1.130e-02	SLM:000055318:29.02541, SLM:000067694:29.73966, SLM:000055340:29.76869
Q8IU80	1.130e-02	SLM:000055318:27.52955, SLM:000067694:30.43053, SLM:000055340:30.5242
Q2KHT3	1.130e-02	SLM:000055318:28.76805, SLM:000067694:29.78729, SLM:000055340:29.90576
Q86VP6	1.129e-02	SLM:000056501:27.63661, SLM:000067917:30.18183, SLM:000067702:30.72618
P04637	1.128e-02	SLM:000056501:28.0901, SLM:000067917:30.06526, SLM:000063953:30.47027
P78352	1.128e-02	SLM:000056512:25.42258, SLM:000063953:31.53476, SLM:000055340:31.65737
Q8IWX5	1.128e-02	SLM:000067694:29.46044, SLM:000055318:29.59878, SLM:000055340:29.61032
Q12952	1.127e-02	SLM:000056512:27.63089, SLM:000055340:30.5386, SLM:000067694:30.54946
Q99963	1.127e-02	SLM:000055340:29.32618, SLM:000067694:29.35059, SLM:000056512:30.03234
Q9UIF8	1.127e-02	SLM:000055318:27.23835, SLM:000067694:30.7074, SLM:000055340:30.7729
Q9UPS8	1.127e-02	SLM:000055340:28.75796, SLM:000067694:28.89693, SLM:000055318:31.08805
Q8TF30	1.127e-02	SLM:000055318:28.89706, SLM:000067694:29.86185, SLM:000055340:29.98143
P62987	1.126e-02	SLM:000055340:29.21881, SLM:000067694:29.26231, SLM:000055318:30.33827
Q5JR59	1.126e-02	SLM:000067702:26.24002, SLM:000063738:30.05193, SLM:000067917:32.55187
Q96S42	1.126e-02	SLM:000055318:29.11055, SLM:000067694:29.80465, SLM:000055340:29.93023
Q14435	1.126e-02	SLM:000055318:29.13602, SLM:000067694:29.76872, SLM:000055340:29.89578
O14908	1.125e-02	SLM:000067702:22.30131, SLM:000063738:31.82353, SLM:000067917:34.76934
Q13616	1.125e-02	SLM:000056501:27.73011, SLM:000067917:30.29555, SLM:000067702:30.84259
O00182	1.124e-02	SLM:000067702:24.88589, SLM:000063738:30.50031, SLM:000067917:33.57367
Q9NPJ8	1.124e-02	SLM:000055318:27.51016, SLM:000067694:30.71481, SLM:000055340:30.77858
O14958	1.123e-02	SLM:000055340:29.23084, SLM:000067694:29.28756, SLM:000055318:30.5641
P51957	1.123e-02	SLM:000056501:27.5991, SLM:000067917:30.43351, SLM:000067702:31.01359
Q14005	1.123e-02	SLM:000055318:28.18983, SLM:000067694:30.39219, SLM:000055340:30.44688
Q8IYW5	1.123e-02	SLM:000055318:28.33063, SLM:000067694:30.34457, SLM:000055340:30.39698
P05091	1.122e-02	SLM:000067917:18.39286, SLM:000067702:35.10607, SLM:000063738:35.60746
Q6NYC1	1.122e-02	SLM:000063738:26.95374, SLM:000067702:29.14799, SLM:000067917:33.03517
Q8WWY3	1.122e-02	SLM:000067702:26.30418, SLM:000063738:30.16382, SLM:000067917:32.67488
Q9BY14	1.122e-02	SLM:000067702:28.73963, SLM:000063738:29.94697, SLM:000067917:30.4458
Q9H0I3	1.121e-02	SLM:000055340:28.82143, SLM:000067694:28.98681, SLM:000055318:31.39503
P55072	1.120e-02	SLM:000056501:24.43125, SLM:000067917:32.02475, SLM:000067702:32.80147
Q96D03	1.120e-02	SLM:000055318:27.60489, SLM:000067694:30.7986, SLM:000055340:30.86229
P27348	1.119e-02	SLM:000063953:28.85958, SLM:000056512:29.89671, SLM:000055340:30.59779
Q9BYG3	1.119e-02	SLM:000067702:27.77976, SLM:000063738:28.74574, SLM:000067917:32.8371
O75437	1.118e-02	SLM:000055318:27.59627, SLM:000067694:30.88954, SLM:000055340:30.95392
Q15154	1.118e-02	SLM:000063953:27.60634, SLM:000056512:30.33187, SLM:000055340:31.52344
Q99808	1.118e-02	SLM:000056512:23.1554, SLM:000063953:32.9834, SLM:000055340:33.31129
Q9UHK0	1.118e-02	SLM:000056512:27.35319, SLM:000055340:31.03388, SLM:000067694:31.04388
P02675	1.117e-02	SLM:000063953:26.49955, SLM:000056512:30.68124, SLM:000055340:32.30818
Q96KK5	1.117e-02	SLM:000055340:29.30232, SLM:000067694:29.37246, SLM:000055318:30.83279
P27824	1.116e-02	SLM:000067702:28.95622, SLM:000063738:30.13143, SLM:000067917:30.55225
A4UGR9	1.116e-02	SLM:000055340:29.02349, SLM:000067694:29.16929, SLM:000055318:31.41917
Q96L96	1.116e-02	SLM:000055340:29.01578, SLM:000067694:29.16471, SLM:000055318:31.44085
Q6ZQQ6	1.116e-02	SLM:000055340:28.95703, SLM:000067694:29.11825, SLM:000055318:31.49404
Q6ZMV7	1.116e-02	SLM:000055318:27.40093, SLM:000067694:31.08908, SLM:000055340:31.15584
P46098	1.115e-02	SLM:000056512:28.50251, SLM:000055340:30.59981, SLM:000067694:30.612
Q7Z3B3	1.115e-02	SLM:000055318:28.69416, SLM:000067694:30.47774, SLM:000055340:30.52705
Q8TD16	1.114e-02	SLM:000055340:29.5035, SLM:000067694:29.55167, SLM:000055318:30.70099
Q9NVR5	1.114e-02	SLM:000055340:29.59975, SLM:000067694:29.63314, SLM:000055318:30.53985
Q9HD23	1.114e-02	SLM:000056512:23.5529, SLM:000063953:32.96772, SLM:000055340:33.23603
Q15262	1.113e-02	SLM:000067702:25.77567, SLM:000063738:30.4614, SLM:000067917:33.61809
Q7Z3Z2	1.113e-02	SLM:000055318:27.90089, SLM:000067694:30.93423, SLM:000055340:30.99675
P57771	1.112e-02	SLM:000055318:27.80467, SLM:000067694:31.02089, SLM:000055340:31.08474
P78371	1.112e-02	SLM:000056501:24.36885, SLM:000067917:32.36705, SLM:000067702:33.17819
Q16851	1.112e-02	SLM:000056501:18.10675, SLM:000067917:35.53057, SLM:000067702:36.32617
O00560	1.111e-02	SLM:000067702:27.54625, SLM:000063738:30.1916, SLM:000067917:32.27749
P16402	1.111e-02	SLM:000055340:29.49162, SLM:000067694:29.55747, SLM:000055318:30.96106
Q9BTF0	1.111e-02	SLM:000063738:20.19317, SLM:000067702:33.18454, SLM:000067917:36.61213
Q8IXX5	1.111e-02	SLM:000056512:21.43484, SLM:000063953:34.15411, SLM:000055340:34.4492
Q6NUM6	1.111e-02	SLM:000056512:22.26824, SLM:000063953:33.71804, SLM:000055340:34.03125
P17813	1.110e-02	SLM:000067702:28.62738, SLM:000063738:30.15972, SLM:000067917:31.26508
Q8NH79	1.110e-02	SLM:000055318:27.54477, SLM:000067694:31.24474, SLM:000055340:31.31157
P02751	1.109e-02	SLM:000056501:27.97109, SLM:000067917:30.8108, SLM:000067702:31.39149
P13569	1.109e-02	SLM:000056501:27.69852, SLM:000067917:30.9094, SLM:000067702:31.52818
Q05481	1.109e-02	SLM:000055318:27.81933, SLM:000067694:31.14907, SLM:000055340:31.21368
Q08117	1.109e-02	SLM:000067702:26.70573, SLM:000063738:30.49545, SLM:000067917:32.99013
Q8N5N7	1.109e-02	SLM:000056512:29.41539, SLM:000055340:30.38665, SLM:000067694:30.40186
Q96A54	1.109e-02	SLM:000056512:22.91316, SLM:000063953:33.4689, SLM:000055340:33.78874
Q9UMR2	1.109e-02	SLM:000063953:26.67513, SLM:000056512:30.94507, SLM:000055340:32.5665
Q9BYN7	1.109e-02	SLM:000055340:29.20827, SLM:000067694:29.35072, SLM:000055318:31.57203
Q13635	1.108e-02	SLM:000063953:25.93791, SLM:000056512:31.363, SLM:000055340:32.93007
Q96F46	1.108e-02	SLM:000056512:26.56539, SLM:000063953:31.56763, SLM:000055340:32.14671
Q9H7Z6	1.108e-02	SLM:000055318:28.86269, SLM:000067694:30.65786, SLM:000055340:30.70733
Q9UNH7	1.108e-02	SLM:000063953:24.75279, SLM:000056512:32.02681, SLM:000055340:33.49291
Q9Y4D7	1.108e-02	SLM:000055340:29.21204, SLM:000067694:29.36262, SLM:000055318:31.6524
Q13822	1.108e-02	SLM:000055318:29.17383, SLM:000067694:30.52967, SLM:000055340:30.57216
A0AVI2	1.108e-02	SLM:000055340:29.17778, SLM:000067694:29.34078, SLM:000055318:31.73052
Q86TB3	1.108e-02	SLM:000055340:29.20331, SLM:000067694:29.36181, SLM:000055318:31.71599
Q86XN6	1.108e-02	SLM:000055318:27.78691, SLM:000067694:31.20046, SLM:000055340:31.26561
P47755	1.107e-02	SLM:000063738:28.64583, SLM:000067702:29.77848, SLM:000067694:31.92415
P78316	1.107e-02	SLM:000055340:29.52993, SLM:000067694:29.61071, SLM:000055318:31.20471
Q06547	1.107e-02	SLM:000055318:28.62375, SLM:000067694:30.8274, SLM:000055340:30.8821
Q86Y82	1.107e-02	SLM:000056512:27.45489, SLM:000063953:31.00738, SLM:000055340:31.845
Q96PE3	1.107e-02	SLM:000055318:27.96584, SLM:000067694:31.13449, SLM:000055340:31.19801
O94776	1.106e-02	SLM:000055318:29.90941, SLM:000067694:30.22421, SLM:000055340:30.24233
Q99459	1.106e-02	SLM:000056501:28.52412, SLM:000067917:30.69858, SLM:000067702:31.1876
Q99525	1.106e-02	SLM:000055340:29.26944, SLM:000067694:29.42365, SLM:000055318:31.7433
P49674	1.105e-02	SLM:000063953:27.29522, SLM:000056512:30.96449, SLM:000055340:32.2758
P68400	1.105e-02	SLM:000055318:30.11695, SLM:000067694:30.19764, SLM:000055340:30.20825
Q12959	1.105e-02	SLM:000056512:27.84258, SLM:000063953:30.84767, SLM:000055340:31.82814
Q9UQM7	1.105e-02	SLM:000055340:29.83381, SLM:000067694:29.8673, SLM:000055318:30.77565
Q9Y297	1.105e-02	SLM:000067917:26.48374, SLM:000067702:31.75575, SLM:000063738:32.28274
A6NCI4	1.105e-02	SLM:000055340:29.3071, SLM:000067694:29.45873, SLM:000055318:31.75721
Q03431	1.104e-02	SLM:000056512:24.77827, SLM:000063953:32.72953, SLM:000055340:33.09796
Q5H913	1.104e-02	SLM:000055318:28.14412, SLM:000067694:31.19636, SLM:000055340:31.25903
Q5W0A0	1.104e-02	SLM:000055340:29.33131, SLM:000067694:29.48406, SLM:000055318:31.79175
Q86VM9	1.104e-02	SLM:000055318:30.14756, SLM:000067694:30.20631, SLM:000055340:30.21617
Q9BX40	1.104e-02	SLM:000055340:29.57557, SLM:000067694:29.66604, SLM:000055318:31.37399
P83916	1.103e-02	SLM:000055318:29.85993, SLM:000067694:30.37107, SLM:000055340:30.39484
Q04726	1.103e-02	SLM:000067702:24.70853, SLM:000063738:31.56369, SLM:000067917:34.40242
Q6P1K2	1.103e-02	SLM:000055318:29.4313, SLM:000067694:30.60264, SLM:000055340:30.6417
Q8TCT7	1.103e-02	SLM:000056512:28.84015, SLM:000055340:30.89988, SLM:000067694:30.91214
Q96LA8	1.103e-02	SLM:000063738:28.19654, SLM:000067702:29.12892, SLM:000067917:33.34943
Q9NRD1	1.103e-02	SLM:000063738:27.68984, SLM:000067702:30.02982, SLM:000067917:32.90208
Q96JC4	1.103e-02	SLM:000055318:28.00407, SLM:000067694:31.29365, SLM:000055340:31.358
Q8IZP6	1.103e-02	SLM:000055340:29.36599, SLM:000067694:29.51329, SLM:000055318:31.77576
Q8IXS8	1.103e-02	SLM:000055318:27.95636, SLM:000067694:31.32556, SLM:000055340:31.39043
P62807	1.102e-02	SLM:000055318:30.16724, SLM:000067694:30.29473, SLM:000055340:30.30692
Q7Z699	1.102e-02	SLM:000055318:28.79, SLM:000067694:30.96649, SLM:000055340:31.02088
Q96KQ7	1.102e-02	SLM:000055318:29.893, SLM:000067694:30.40744, SLM:000055340:30.4313
Q9UHP7	1.102e-02	SLM:000063738:26.42238, SLM:000067702:30.32697, SLM:000067917:33.9618
Q9H3S1	1.102e-02	SLM:000055340:29.37814, SLM:000067694:29.52862, SLM:000055318:31.81759
P78508	1.101e-02	SLM:000055318:28.76728, SLM:000067694:31.00423, SLM:000055340:31.05932
Q13296	1.101e-02	SLM:000063738:25.80548, SLM:000067702:30.84595, SLM:000067917:34.1419
Q16854	1.101e-02	SLM:000055340:29.97209, SLM:000067694:30.00336, SLM:000055318:30.87241
Q9NQS7	1.101e-02	SLM:000055340:29.66377, SLM:000067694:29.75291, SLM:000055318:31.44566
O15041	1.100e-02	SLM:000055340:29.43101, SLM:000067694:29.58168, SLM:000055318:31.87224
O75665	1.100e-02	SLM:000063953:27.40367, SLM:000056512:31.09437, SLM:000055340:32.40773
P08263	1.100e-02	SLM:000063738:21.55963, SLM:000067702:32.97139, SLM:000067917:36.40181
Q04724	1.100e-02	SLM:000067702:24.81267, SLM:000063738:31.61609, SLM:000067917:34.45254
Q12933	1.100e-02	SLM:000063738:29.53931, SLM:000067702:30.15959, SLM:000067694:31.20499
A0AVT1	1.099e-02	SLM:000063953:24.68349, SLM:000056512:32.38811, SLM:000055340:33.90665
P35348	1.099e-02	SLM:000056512:24.54138, SLM:000063953:33.10404, SLM:000055340:33.35456
P42345	1.099e-02	SLM:000056512:28.44933, SLM:000063953:30.63445, SLM:000055340:31.88732
P62258	1.099e-02	SLM:000063953:29.39405, SLM:000056512:30.43107, SLM:000055340:31.13209
Q9BRT8	1.098e-02	SLM:000056512:26.82331, SLM:000063953:31.82276, SLM:000055340:32.4022
Q9Y5G3	1.098e-02	SLM:000067702:26.44576, SLM:000063738:30.6943, SLM:000067917:33.90396
P37837	1.097e-02	SLM:000055318:29.58568, SLM:000067694:30.75362, SLM:000055340:30.79261
Q96IK5	1.097e-02	SLM:000067702:26.29278, SLM:000063738:31.08248, SLM:000067917:33.7572
O00322	1.096e-02	SLM:000056512:30.26623, SLM:000055340:30.45973, SLM:000067694:30.47828
P63000	1.096e-02	SLM:000067917:28.73054, SLM:000067702:30.94205, SLM:000063738:31.55933
Q13573	1.096e-02	SLM:000056501:28.87721, SLM:000067917:30.95541, SLM:000063953:31.41299
Q5SZD1	1.096e-02	SLM:000063953:26.40297, SLM:000056512:31.7236, SLM:000055340:33.1404
Q92796	1.096e-02	SLM:000056512:26.95659, SLM:000063953:32.13564, SLM:000055340:32.14386
Q9UJV3	1.096e-02	SLM:000067702:26.37038, SLM:000063738:31.08481, SLM:000067917:33.74932
P05067	1.095e-02	SLM:000067917:29.29374, SLM:000056501:30.71224, SLM:000067702:31.32752
P05114	1.095e-02	SLM:000055340:29.94878, SLM:000067694:30.01132, SLM:000055318:31.36963
P16444	1.095e-02	SLM:000063738:25.5649, SLM:000067702:31.11284, SLM:000067917:34.63296
P50148	1.095e-02	SLM:000055340:30.13555, SLM:000067694:30.16681, SLM:000055318:31.03572
P62304	1.095e-02	SLM:000063953:28.20579, SLM:000056512:30.94498, SLM:000055340:32.13878
Q01523	1.095e-02	SLM:000067702:26.20296, SLM:000063738:30.98299, SLM:000067917:34.12953
Q13895	1.095e-02	SLM:000067702:27.97701, SLM:000063738:29.81374, SLM:000067917:33.56572
Q96NS5	1.095e-02	SLM:000063738:21.1672, SLM:000067702:33.34913, SLM:000067917:36.77789
Q9P0L0	1.095e-02	SLM:000067702:29.97242, SLM:000067917:30.48894, SLM:000063738:30.89351
O15400	1.094e-02	SLM:000056512:28.44204, SLM:000063953:30.92662, SLM:000055340:32.07132
P00533	1.094e-02	SLM:000056501:30.28128, SLM:000063953:30.4217, SLM:000056512:30.66604
P10909	1.094e-02	SLM:000063738:26.92023, SLM:000067702:30.65591, SLM:000067917:33.82501
Q5VST9	1.094e-02	SLM:000055340:29.92424, SLM:000067694:29.99807, SLM:000055318:31.50585
Q9Y5A7	1.094e-02	SLM:000055318:29.09726, SLM:000067694:31.11449, SLM:000055340:31.16694
P13533	1.093e-02	SLM:000055340:29.99881, SLM:000067694:30.06158, SLM:000055318:31.42312
Q8TAE8	1.093e-02	SLM:000056512:29.85182, SLM:000055340:30.82168, SLM:000067694:30.83689
Q92187	1.093e-02	SLM:000063738:26.01762, SLM:000067702:31.08838, SLM:000067917:34.38633
Q9H813	1.093e-02	SLM:000056512:29.24334, SLM:000063953:30.25275, SLM:000055340:32.03481
O75534	1.092e-02	SLM:000056501:19.50243, SLM:000067917:35.63755, SLM:000067702:36.43303
P84243	1.092e-02	SLM:000055318:30.19498, SLM:000067694:30.69068, SLM:000055340:30.71402
Q16623	1.092e-02	SLM:000055340:30.20301, SLM:000067694:30.23529, SLM:000055318:31.1224
Q96EQ0	1.092e-02	SLM:000056512:29.0673, SLM:000063953:30.48237, SLM:000055340:32.06253
Q96ER9	1.092e-02	SLM:000063953:24.43226, SLM:000056512:32.83174, SLM:000055340:34.31047
O75874	1.091e-02	SLM:000055318:29.78294, SLM:000067694:30.91932, SLM:000055340:30.95769
Q13263	1.091e-02	SLM:000056501:27.31512, SLM:000067917:31.7462, SLM:000067702:32.6319
Q24JP5	1.091e-02	SLM:000063953:26.39785, SLM:000056512:31.83371, SLM:000055340:33.4004
Q8NHQ1	1.091e-02	SLM:000067702:27.7012, SLM:000063738:30.21972, SLM:000067917:33.76558
Q9H6Z9	1.091e-02	SLM:000067917:27.81256, SLM:000067702:31.69328, SLM:000063738:32.14207
P48643	1.090e-02	SLM:000056501:24.48708, SLM:000067917:33.22474, SLM:000067702:34.03113
Q96KB5	1.090e-02	SLM:000063953:23.61148, SLM:000056512:33.33958, SLM:000055340:34.82638
Q99879	1.090e-02	SLM:000055340:30.16617, SLM:000067694:30.21616, SLM:000055318:31.39336
Q9BYV2	1.090e-02	SLM:000067702:27.05085, SLM:000063738:30.71501, SLM:000067917:34.01304
P63208	1.089e-02	SLM:000056501:25.3713, SLM:000067917:32.82043, SLM:000067702:33.59572
Q6NXT2	1.089e-02	SLM:000055318:29.6153, SLM:000067694:31.07187, SLM:000055340:31.1161
Q8N1B4	1.089e-02	SLM:000056512:26.69076, SLM:000063953:32.2934, SLM:000055340:32.80409
Q9H4G0	1.089e-02	SLM:000055340:30.31573, SLM:000067694:30.34543, SLM:000055318:31.18635
Q96CN4	1.089e-02	SLM:000056512:24.67492, SLM:000063953:33.4155, SLM:000055340:33.76232
P51858	1.088e-02	SLM:000055318:30.46835, SLM:000067694:30.69749, SLM:000055340:30.71297
Q9BVI0	1.088e-02	SLM:000055318:29.41721, SLM:000067694:31.2115, SLM:000055340:31.26096
Q9H8Y8	1.088e-02	SLM:000056512:29.68865, SLM:000063953:30.02553, SLM:000055340:32.18729
Q9NP92	1.088e-02	SLM:000056512:30.00096, SLM:000055340:30.96754, SLM:000067694:30.98277
Q9Y490	1.088e-02	SLM:000063953:25.92229, SLM:000056512:32.28404, SLM:000055340:33.73308
Q9H6A9	1.088e-02	SLM:000056512:25.19974, SLM:000063953:33.18287, SLM:000055340:33.55026
Q969W0	1.088e-02	SLM:000056512:23.16217, SLM:000063953:34.25097, SLM:000055340:34.53811
P11217	1.087e-02	SLM:000063953:24.65863, SLM:000056512:32.92914, SLM:000055340:34.44198
P19320	1.087e-02	SLM:000056501:28.74559, SLM:000067917:31.35572, SLM:000067702:31.9086
P30520	1.087e-02	SLM:000055318:29.88802, SLM:000067694:31.02607, SLM:000055340:31.06447
P36383	1.087e-02	SLM:000056512:24.36359, SLM:000063953:33.63084, SLM:000055340:33.96723
P40227	1.087e-02	SLM:000056501:25.64816, SLM:000067917:32.75703, SLM:000067702:33.57675
Q8NB12	1.087e-02	SLM:000055318:29.69228, SLM:000067694:31.14993, SLM:000055340:31.19418
P02786	1.086e-02	SLM:000063738:28.20049, SLM:000067702:30.50978, SLM:000067917:33.37217
P62136	1.086e-02	SLM:000056501:26.95794, SLM:000067917:32.11614, SLM:000067702:32.97484
Q14160	1.086e-02	SLM:000056512:28.7605, SLM:000055340:31.65373, SLM:000067694:31.6646
Q15049	1.086e-02	SLM:000055318:29.17979, SLM:000067694:31.4155, SLM:000055340:31.47058
Q53F39	1.086e-02	SLM:000056512:29.48128, SLM:000055340:31.30209, SLM:000067694:31.31487
Q7L8W6	1.086e-02	SLM:000056512:24.21606, SLM:000063953:33.75897, SLM:000055340:34.09089
Q8TB24	1.086e-02	SLM:000067917:30.30241, SLM:000067702:30.50773, SLM:000063738:31.31068
Q9UKB1	1.086e-02	SLM:000067917:27.74487, SLM:000067702:31.88727, SLM:000063738:32.43353
O75787	1.085e-02	SLM:000063738:27.87778, SLM:000067702:30.64555, SLM:000067917:33.63687
P11216	1.085e-02	SLM:000063953:25.0881, SLM:000056512:32.77999, SLM:000055340:34.29869
P62805	1.085e-02	SLM:000056501:29.49637, SLM:000067917:31.21405, SLM:000063953:31.46769
Q5S007	1.085e-02	SLM:000056501:28.37581, SLM:000067917:31.58324, SLM:000067702:32.2017
Q9BUJ0	1.085e-02	SLM:000056512:26.11643, SLM:000063953:32.80383, SLM:000055340:33.22955
Q9BYD2	1.085e-02	SLM:000056512:30.07875, SLM:000055340:31.05556, SLM:000067694:31.07075
Q9H3Z4	1.085e-02	SLM:000056512:28.08356, SLM:000063953:31.60642, SLM:000055340:32.45105
Q9HBV2	1.085e-02	SLM:000056512:27.46891, SLM:000055340:32.34185, SLM:000067694:32.35103
Q9NRI5	1.085e-02	SLM:000056501:29.41844, SLM:000067917:30.79731, SLM:000067702:31.977
Q96JP5	1.085e-02	SLM:000055340:30.24511, SLM:000067694:30.30179, SLM:000055318:31.5777
Q5T871	1.085e-02	SLM:000063738:21.60329, SLM:000067702:33.55104, SLM:000067917:36.97232
P11498	1.084e-02	SLM:000067702:24.74307, SLM:000063738:32.25583, SLM:000067917:35.23894
P40337	1.084e-02	SLM:000056501:25.91222, SLM:000067917:32.77376, SLM:000067702:33.59661
P51608	1.084e-02	SLM:000055318:30.64251, SLM:000067694:30.80901, SLM:000055340:30.82247
Q6IBW4	1.084e-02	SLM:000063953:27.38625, SLM:000056512:31.73759, SLM:000055340:33.10383
Q9HD33	1.084e-02	SLM:000056512:30.11223, SLM:000055340:31.07256, SLM:000067694:31.08781
Q9NYK5	1.084e-02	SLM:000056512:30.10289, SLM:000055340:31.08088, SLM:000067694:31.09607
Q9UN71	1.084e-02	SLM:000067702:26.85032, SLM:000063738:31.08547, SLM:000067917:34.29692
Q6UWP7	1.084e-02	SLM:000063738:26.9105, SLM:000067702:30.84742, SLM:000067917:34.47906
P00352	1.083e-02	SLM:000067917:19.57742, SLM:000067702:36.12484, SLM:000063738:36.62605
P06748	1.083e-02	SLM:000056501:28.95816, SLM:000067917:31.43007, SLM:000067702:31.96438
P08133	1.083e-02	SLM:000055318:30.00628, SLM:000067694:31.14118, SLM:000055340:31.17953
P0C7W6	1.083e-02	SLM:000055318:29.61751, SLM:000067694:31.32686, SLM:000055340:31.37509
P19784	1.083e-02	SLM:000055318:30.72841, SLM:000067694:30.8011, SLM:000055340:30.81144
P34741	1.083e-02	SLM:000063953:27.36876, SLM:000056512:31.79985, SLM:000055340:33.17129
P53350	1.083e-02	SLM:000067917:27.97009, SLM:000067702:31.97585, SLM:000063738:32.42786
Q13501	1.083e-02	SLM:000067917:28.90823, SLM:000067702:31.71582, SLM:000056501:31.73648
Q16585	1.083e-02	SLM:000056512:25.00862, SLM:000063953:33.53308, SLM:000055340:33.78261
Q6IAA8	1.083e-02	SLM:000063953:26.19913, SLM:000056512:32.2994, SLM:000055340:33.84617
Q99728	1.083e-02	SLM:000055318:30.52989, SLM:000067694:30.90127, SLM:000055340:30.92107
Q9H0P0	1.083e-02	SLM:000056512:26.15516, SLM:000063953:32.98354, SLM:000055340:33.16167
Q9UJ14	1.083e-02	SLM:000056512:26.27415, SLM:000063953:32.82459, SLM:000055340:33.25883
O14936	1.082e-02	SLM:000056512:28.36615, SLM:000063953:31.58217, SLM:000055340:32.50416
O60260	1.082e-02	SLM:000067917:29.32149, SLM:000056501:31.43524, SLM:000067702:31.70629
O75436	1.082e-02	SLM:000063738:28.05859, SLM:000067702:30.25922, SLM:000067917:34.14509
P11142	1.082e-02	SLM:000056501:30.29205, SLM:000063953:30.96788, SLM:000056512:31.16946
P13489	1.082e-02	SLM:000055318:30.06972, SLM:000067694:31.17171, SLM:000055340:31.2094
P26358	1.082e-02	SLM:000055318:30.45063, SLM:000067694:30.9863, SLM:000055340:31.01073
Q14118	1.082e-02	SLM:000056512:27.92593, SLM:000055340:32.25894, SLM:000067694:32.26843
Q9BX51	1.082e-02	SLM:000063738:22.02973, SLM:000067702:33.48092, SLM:000067917:36.91123
O14862	1.081e-02	SLM:000055318:30.64852, SLM:000067694:30.90953, SLM:000055340:30.926
P10809	1.081e-02	SLM:000067917:30.08989, SLM:000056501:30.61801, SLM:000067702:31.76105
P52306	1.081e-02	SLM:000063953:28.913, SLM:000056512:30.87072, SLM:000055340:32.74203
P52888	1.081e-02	SLM:000055318:30.06288, SLM:000067694:31.2, SLM:000055340:31.23839
Q86UP3	1.081e-02	SLM:000055318:29.78473, SLM:000067694:31.34252, SLM:000055340:31.38842
Q9BYD6	1.081e-02	SLM:000056512:30.19318, SLM:000055340:31.16812, SLM:000067694:31.18332
Q9NRW4	1.081e-02	SLM:000063953:26.21016, SLM:000056512:32.39156, SLM:000055340:33.93631
O60506	1.080e-02	SLM:000056501:27.41579, SLM:000067917:32.24844, SLM:000067702:32.96745
P49407	1.080e-02	SLM:000063953:29.93185, SLM:000056512:30.96723, SLM:000055340:31.66746
Q00839	1.080e-02	SLM:000056501:29.01279, SLM:000067917:31.52551, SLM:000067702:32.06546
Q14315	1.080e-02	SLM:000067917:24.48896, SLM:000067702:33.81912, SLM:000063738:34.31702
Q7Z3S9	1.080e-02	SLM:000067702:29.03294, SLM:000063738:30.98847, SLM:000067917:32.59181
Q96JX3	1.080e-02	SLM:000056512:24.02676, SLM:000063953:34.11494, SLM:000055340:34.43961
P20036	1.079e-02	SLM:000063738:27.35912, SLM:000067702:31.08387, SLM:000067917:34.25148
P31431	1.079e-02	SLM:000067702:23.88782, SLM:000063738:32.91226, SLM:000067917:35.86421
Q13126	1.079e-02	SLM:000055318:30.06489, SLM:000067694:31.27116, SLM:000055340:31.3109
Q13617	1.079e-02	SLM:000056501:28.95281, SLM:000067917:31.56495, SLM:000067702:32.11809
Q562R1	1.079e-02	SLM:000056501:25.77222, SLM:000067917:33.06314, SLM:000067702:33.88078
Q5VU43	1.079e-02	SLM:000067702:28.04885, SLM:000063738:31.15062, SLM:000067917:33.43837
Q7Z7H8	1.079e-02	SLM:000056512:30.25257, SLM:000055340:31.21365, SLM:000067694:31.22889
Q99880	1.079e-02	SLM:000055340:30.56569, SLM:000067694:30.60076, SLM:000055318:31.53654
Q9BY43	1.079e-02	SLM:000055318:30.10903, SLM:000067694:31.26206, SLM:000055340:31.30076
Q9H5I1	1.079e-02	SLM:000055318:30.51767, SLM:000067694:31.08177, SLM:000055340:31.10696
Q9NPI9	1.079e-02	SLM:000055318:29.39033, SLM:000067694:31.6318, SLM:000055340:31.68694
P05120	1.078e-02	SLM:000063953:27.35378, SLM:000056512:31.91964, SLM:000055340:33.52419
P09429	1.078e-02	SLM:000055318:30.89317, SLM:000067694:30.93238, SLM:000055340:30.94156
P11172	1.078e-02	SLM:000055340:30.42437, SLM:000067694:30.48759, SLM:000055318:31.85544
P54253	1.078e-02	SLM:000063953:29.73238, SLM:000056512:31.10608, SLM:000055340:31.95274
Q13277	1.078e-02	SLM:000056512:28.871, SLM:000063953:31.35924, SLM:000055340:32.50269
Q15256	1.078e-02	SLM:000056501:22.56777, SLM:000067917:34.69554, SLM:000067702:35.49324
Q8NFH8	1.078e-02	SLM:000055340:30.4308, SLM:000067694:30.49004, SLM:000055318:31.80254
Q9NRG0	1.078e-02	SLM:000055318:30.14069, SLM:000067694:31.29227, SLM:000055340:31.33094
Q9NUX5	1.078e-02	SLM:000063953:29.36815, SLM:000056512:31.18651, SLM:000055340:32.18037
Q9Y6G3	1.078e-02	SLM:000056512:30.28203, SLM:000055340:31.25285, SLM:000067694:31.26806
O75390	1.077e-02	SLM:000063738:29.91414, SLM:000067702:30.71623, SLM:000067694:32.25852
P13797	1.077e-02	SLM:000055318:30.18553, SLM:000067694:31.31006, SLM:000055340:31.3482
P20336	1.077e-02	SLM:000055340:30.59537, SLM:000067694:30.63178, SLM:000055318:31.59066
P21579	1.077e-02	SLM:000055340:30.62457, SLM:000067694:30.6574, SLM:000055318:31.55407
P61764	1.077e-02	SLM:000055340:30.6268, SLM:000067694:30.65905, SLM:000055318:31.54556
P61962	1.077e-02	SLM:000056501:24.73876, SLM:000067917:33.65699, SLM:000067702:34.46247
P62306	1.077e-02	SLM:000063953:29.03005, SLM:000056512:31.33904, SLM:000055340:32.45319
Q00341	1.077e-02	SLM:000063953:27.34031, SLM:000056512:31.93309, SLM:000055340:33.53622
Q01167	1.077e-02	SLM:000055318:30.82436, SLM:000067694:31.01929, SLM:000055340:31.03367
Q2MKA7	1.077e-02	SLM:000055340:30.47288, SLM:000067694:30.53358, SLM:000055318:31.86656
Q5VZL5	1.077e-02	SLM:000055318:30.51327, SLM:000067694:31.15627, SLM:000055340:31.18352
Q9BYD1	1.077e-02	SLM:000056512:30.3004, SLM:000055340:31.26335, SLM:000067694:31.27859
Q9NU53	1.077e-02	SLM:000056512:28.19299, SLM:000055340:32.32317, SLM:000067694:32.3328
Q9NWT6	1.077e-02	SLM:000067702:30.46159, SLM:000067917:30.99538, SLM:000063738:31.38596
Q9UJX2	1.077e-02	SLM:000056512:29.99631, SLM:000063953:30.32349, SLM:000055340:32.49113
Q9Y3B7	1.077e-02	SLM:000056512:30.29286, SLM:000055340:31.27237, SLM:000067694:31.28755
O95297	1.076e-02	SLM:000056512:27.82226, SLM:000063953:32.23597, SLM:000055340:32.90185
P15336	1.076e-02	SLM:000063738:29.92475, SLM:000067702:30.73601, SLM:000067694:32.29933
P50991	1.076e-02	SLM:000056501:25.96751, SLM:000067917:33.08037, SLM:000067702:33.90004
Q07627	1.076e-02	SLM:000055318:29.49347, SLM:000067694:31.6947, SLM:000055340:31.74938
Q13547	1.076e-02	SLM:000056501:29.62974, SLM:000067917:31.4713, SLM:000063953:31.80163
Q93034	1.076e-02	SLM:000056501:29.04297, SLM:000067917:31.6554, SLM:000067702:32.20857
Q9BQQ3	1.076e-02	SLM:000056512:28.12009, SLM:000063953:32.02214, SLM:000055340:32.78287
Q9NZH0	1.076e-02	SLM:000056512:26.10613, SLM:000063953:33.29764, SLM:000055340:33.49676
Q99712	1.076e-02	SLM:000055318:29.50511, SLM:000067694:31.70484, SLM:000055340:31.7595
P49758	1.075e-02	SLM:000055340:30.47095, SLM:000067694:30.53996, SLM:000055318:31.98542
Q99878	1.075e-02	SLM:000055340:30.57399, SLM:000067694:30.62399, SLM:000055318:31.80116
Q9NTZ6	1.075e-02	SLM:000063953:25.35661, SLM:000056512:33.09977, SLM:000055340:34.57201
O00139	1.074e-02	SLM:000063953:27.92462, SLM:000056512:31.77259, SLM:000055340:33.42253
O60888	1.074e-02	SLM:000055318:30.22087, SLM:000067694:31.4385, SLM:000055340:31.47845
O95793	1.074e-02	SLM:000067917:30.14288, SLM:000056501:31.00002, SLM:000067702:31.93695
P32121	1.074e-02	SLM:000056501:29.07312, SLM:000067917:31.7279, SLM:000067702:32.28648
P58546	1.074e-02	SLM:000055318:30.22324, SLM:000067694:31.42956, SLM:000055340:31.4693
P60468	1.074e-02	SLM:000067702:30.24194, SLM:000063738:31.34283, SLM:000067917:31.56514
Q15836	1.074e-02	SLM:000056512:28.99053, SLM:000063953:31.4987, SLM:000055340:32.63532
Q86U44	1.074e-02	SLM:000056501:28.41756, SLM:000067917:31.88853, SLM:000067702:32.82771
Q9UI95	1.074e-02	SLM:000063738:30.69657, SLM:000067702:31.11087, SLM:000055318:31.28825
Q9Y5S2	1.074e-02	SLM:000063953:24.99309, SLM:000056512:33.30295, SLM:000055340:34.81545
O14514	1.073e-02	SLM:000056512:25.68731, SLM:000063953:33.6561, SLM:000055340:33.88873
O14983	1.073e-02	SLM:000067702:26.14511, SLM:000063738:32.12903, SLM:000067917:34.91965
O60939	1.073e-02	SLM:000063953:30.20444, SLM:000056512:30.33491, SLM:000055340:32.662
P02671	1.073e-02	SLM:000067917:22.06368, SLM:000067702:35.31574, SLM:000063738:35.81752
P42356	1.073e-02	SLM:000063953:29.93612, SLM:000056512:30.56383, SLM:000055340:32.73521
P60709	1.073e-02	SLM:000056501:28.14661, SLM:000067917:32.18755, SLM:000067702:32.86821
Q07001	1.073e-02	SLM:000063738:27.5825, SLM:000067702:30.94539, SLM:000067917:34.64117
Q53HL2	1.073e-02	SLM:000055340:30.75202, SLM:000067694:30.78489, SLM:000055318:31.68233
Q6SPF0	1.073e-02	SLM:000063953:27.02024, SLM:000056512:32.38532, SLM:000055340:33.80388
Q9H6Z4	1.073e-02	SLM:000056501:20.71204, SLM:000067917:35.84467, SLM:000067702:36.64085
Q9HCE5	1.073e-02	SLM:000056501:29.14975, SLM:000067917:31.76419, SLM:000067702:32.31763
O00287	1.073e-02	SLM:000055340:30.52606, SLM:000067694:30.59587, SLM:000055318:32.05177
Q9C0D5	1.073e-02	SLM:000055340:30.53824, SLM:000067694:30.60938, SLM:000055318:32.08273
O60885	1.072e-02	SLM:000056501:29.56145, SLM:000067917:31.62592, SLM:000063953:32.07674
O75558	1.072e-02	SLM:000067702:27.93323, SLM:000063738:31.45252, SLM:000067917:33.87664
O75596	1.072e-02	SLM:000055318:30.67151, SLM:000067694:31.31373, SLM:000055340:31.34096
P43487	1.072e-02	SLM:000055318:30.32611, SLM:000067694:31.44762, SLM:000055340:31.4857
P62195	1.072e-02	SLM:000067702:30.44232, SLM:000067917:31.4201, SLM:000063738:31.4593
Q13084	1.072e-02	SLM:000056512:30.44516, SLM:000055340:31.40589, SLM:000067694:31.42114
Q494V2	1.072e-02	SLM:000055318:29.9138, SLM:000067694:31.64812, SLM:000055340:31.69672
Q643R3	1.072e-02	SLM:000063738:26.18104, SLM:000067702:31.89957, SLM:000067917:35.23356
Q6PEY0	1.072e-02	SLM:000056512:28.79381, SLM:000063953:31.73506, SLM:000055340:32.73412
Q6UWN0	1.072e-02	SLM:000063738:29.04166, SLM:000067702:29.99417, SLM:000067917:34.2081
Q96ST3	1.072e-02	SLM:000055318:30.96671, SLM:000067694:31.13983, SLM:000055340:31.15351
Q96T88	1.072e-02	SLM:000055318:30.69358, SLM:000067694:31.2854, SLM:000055340:31.31133
Q99523	1.072e-02	SLM:000063738:29.29578, SLM:000067702:30.75825, SLM:000067917:33.24475
Q9H8J5	1.072e-02	SLM:000067702:28.87128, SLM:000063738:31.25619, SLM:000067917:33.19179
Q9UIA9	1.072e-02	SLM:000056512:29.83232, SLM:000063953:30.83096, SLM:000055340:32.61866
Q9UQB8	1.072e-02	SLM:000063953:29.15157, SLM:000056512:31.11019, SLM:000055340:32.98135
Q9Y3E0	1.072e-02	SLM:000067917:29.29356, SLM:000067702:31.6833, SLM:000063738:32.29095
Q4AC94	1.072e-02	SLM:000055340:30.57708, SLM:000067694:30.6452, SLM:000055318:32.07888
O00483	1.071e-02	SLM:000067917:30.15275, SLM:000067702:31.28087, SLM:000063738:31.97756
O15120	1.071e-02	SLM:000055340:30.61628, SLM:000067694:30.6821, SLM:000055318:32.08512
P02545	1.071e-02	SLM:000056501:29.2935, SLM:000067917:31.50212, SLM:000067702:32.55951
P04049	1.071e-02	SLM:000063953:30.06935, SLM:000056512:31.24812, SLM:000055340:32.01477
P05161	1.071e-02	SLM:000056501:24.09849, SLM:000067917:34.23728, SLM:000067702:35.02771
P18827	1.071e-02	SLM:000056512:28.66484, SLM:000063953:31.90681, SLM:000055340:32.82191
P27707	1.071e-02	SLM:000055318:30.33115, SLM:000067694:31.48143, SLM:000055340:31.52008
P35226	1.071e-02	SLM:000055318:31.06042, SLM:000067694:31.14165, SLM:000055340:31.15227
P43353	1.071e-02	SLM:000067702:25.84092, SLM:000063738:32.2353, SLM:000067917:35.26162
P46013	1.071e-02	SLM:000056501:30.15476, SLM:000067917:31.59313, SLM:000063953:31.64152
P62495	1.071e-02	SLM:000063953:26.10758, SLM:000056512:32.91897, SLM:000055340:34.37741
Q13224	1.071e-02	SLM:000056512:27.05875, SLM:000063953:33.08154, SLM:000055340:33.19559
Q5VZM2	1.071e-02	SLM:000063953:26.16704, SLM:000056512:32.84539, SLM:000055340:34.37937
Q8IXM3	1.071e-02	SLM:000056512:30.47037, SLM:000055340:31.43031, SLM:000067694:31.44556
Q9BR39	1.071e-02	SLM:000055340:30.70798, SLM:000067694:30.75749, SLM:000055318:31.92736
Q9UBM8	1.071e-02	SLM:000063953:26.82946, SLM:000056512:32.4887, SLM:000055340:34.04797
O95684	1.070e-02	SLM:000063953:28.5485, SLM:000056512:31.80676, SLM:000055340:33.07361
P04201	1.070e-02	SLM:000056512:29.98526, SLM:000063953:30.7898, SLM:000055340:32.68163
P10321	1.070e-02	SLM:000063953:30.02059, SLM:000056512:30.64781, SLM:000055340:32.81933
P24043	1.070e-02	SLM:000055340:30.6918, SLM:000067694:30.75011, SLM:000055318:32.04935
P26439	1.070e-02	SLM:000067702:25.18093, SLM:000063738:32.6427, SLM:000067917:35.62732
P30825	1.070e-02	SLM:000063953:28.73595, SLM:000056512:31.50278, SLM:000055340:33.25667
P49146	1.070e-02	SLM:000063953:28.39684, SLM:000056512:31.66058, SLM:000055340:33.36038
P53611	1.070e-02	SLM:000056512:29.48407, SLM:000063953:31.2597, SLM:000055340:32.6776
P60410	1.070e-02	SLM:000067702:29.29372, SLM:000063738:31.27956, SLM:000067917:32.91085
Q68DD2	1.070e-02	SLM:000055340:30.65461, SLM:000067694:30.71565, SLM:000055318:32.05332
Q9H582	1.070e-02	SLM:000055318:30.75771, SLM:000067694:31.32103, SLM:000055340:31.3462
Q8WVP7	1.070e-02	SLM:000063738:26.29017, SLM:000067702:31.83309, SLM:000067917:35.35344
P54802	1.070e-02	SLM:000063738:25.21543, SLM:000067702:32.41237, SLM:000067917:35.79456
O00499	1.069e-02	SLM:000056512:28.7396, SLM:000055340:32.39722, SLM:000067694:32.40724
O14910	1.069e-02	SLM:000056512:27.14379, SLM:000063953:33.16329, SLM:000055340:33.27701
P17980	1.069e-02	SLM:000067917:27.71089, SLM:000067702:32.69338, SLM:000063738:33.16459
P21333	1.069e-02	SLM:000056501:29.6131, SLM:000067917:31.43173, SLM:000067702:32.54124
P23634	1.069e-02	SLM:000056512:28.82436, SLM:000063953:31.89839, SLM:000055340:32.85925
Q05086	1.069e-02	SLM:000067917:27.68439, SLM:000067702:32.70351, SLM:000063738:33.17526
Q07699	1.069e-02	SLM:000056512:25.35383, SLM:000063953:33.9825, SLM:000055340:34.23469
Q13620	1.069e-02	SLM:000056501:29.311, SLM:000067917:31.83741, SLM:000067702:32.37922
Q8WXA8	1.069e-02	SLM:000056512:29.78393, SLM:000055340:31.88392, SLM:000067694:31.8961
Q8WY64	1.069e-02	SLM:000055318:30.33535, SLM:000067694:31.57526, SLM:000055340:31.61564
Q92673	1.069e-02	SLM:000063738:27.40687, SLM:000067702:31.46925, SLM:000067917:34.67911
Q96G01	1.069e-02	SLM:000055340:30.76217, SLM:000067694:30.8103, SLM:000055318:31.95891
Q96SQ9	1.069e-02	SLM:000056512:28.00355, SLM:000063953:32.41999, SLM:000055340:33.08541
Q99877	1.069e-02	SLM:000055340:30.76838, SLM:000067694:30.81783, SLM:000055318:31.98665
O15440	1.069e-02	SLM:000055340:30.68971, SLM:000067694:30.74957, SLM:000055318:32.07078
P30043	1.069e-02	SLM:000063953:24.70696, SLM:000056512:33.68042, SLM:000055340:35.16329
Q9P2D8	1.069e-02	SLM:000055340:30.64009, SLM:000067694:30.71075, SLM:000055318:32.17785
A1L0T0	1.068e-02	SLM:000063738:26.06096, SLM:000067702:32.04635, SLM:000067917:35.54818
O95785	1.068e-02	SLM:000055318:30.82817, SLM:000067694:31.39019, SLM:000055340:31.41533
P04843	1.068e-02	SLM:000067702:30.23482, SLM:000063738:31.45499, SLM:000067917:31.9838
P20337	1.068e-02	SLM:000055340:30.8809, SLM:000067694:30.91731, SLM:000055318:31.87621
Q16555	1.068e-02	SLM:000055340:30.91095, SLM:000067694:30.94148, SLM:000055318:31.7974
Q8IWK6	1.068e-02	SLM:000056512:25.25439, SLM:000063953:34.04879, SLM:000055340:34.30494
Q9BQ66	1.068e-02	SLM:000067702:29.22501, SLM:000063738:31.33764, SLM:000067917:33.07754
Q9UGP5	1.068e-02	SLM:000055340:30.87439, SLM:000067694:30.90947, SLM:000055318:31.84531
Q9UIQ6	1.068e-02	SLM:000063738:27.03435, SLM:000067702:31.67658, SLM:000067917:34.94287
Q68DE3	1.068e-02	SLM:000055340:30.77767, SLM:000067694:30.83123, SLM:000055318:32.06172
O94822	1.067e-02	SLM:000063953:28.48497, SLM:000056512:31.77468, SLM:000055340:33.47197
O95696	1.067e-02	SLM:000055318:30.86113, SLM:000067694:31.39777, SLM:000055340:31.42223
P14923	1.067e-02	SLM:000067917:27.52774, SLM:000067702:32.83582, SLM:000063738:33.36235
Q6ZN66	1.067e-02	SLM:000055340:30.7698, SLM:000067694:30.82749, SLM:000055318:32.11803
Q92581	1.067e-02	SLM:000067702:26.43364, SLM:000063738:32.09822, SLM:000067917:35.16802
Q92878	1.067e-02	SLM:000055318:30.98787, SLM:000067694:31.35729, SLM:000055340:31.37704
Q9BVG8	1.067e-02	SLM:000063953:28.64575, SLM:000056512:31.91354, SLM:000055340:33.18153
Q9C0K1	1.067e-02	SLM:000067702:26.23022, SLM:000063738:32.20833, SLM:000067917:35.25761
Q9Y2L1	1.067e-02	SLM:000063953:27.5043, SLM:000056512:32.30412, SLM:000055340:33.89689
Q9Y6M4	1.067e-02	SLM:000063953:26.59798, SLM:000056512:32.78251, SLM:000055340:34.32719
Q92576	1.067e-02	SLM:000055340:30.85398, SLM:000067694:30.89818, SLM:000055318:31.98531
O00161	1.066e-02	SLM:000056512:29.23929, SLM:000063953:31.73613, SLM:000055340:32.87663
O75386	1.066e-02	SLM:000063738:29.18668, SLM:000067702:30.96504, SLM:000067917:33.61933
O94811	1.066e-02	SLM:000055340:30.80482, SLM:000067694:30.86005, SLM:000055318:32.11512
O95391	1.066e-02	SLM:000055340:30.87142, SLM:000067694:30.91495, SLM:000055318:31.9913
O95900	1.066e-02	SLM:000056512:30.8423, SLM:000055340:31.47574, SLM:000067694:31.49224
P01889	1.066e-02	SLM:000063953:30.11928, SLM:000056512:30.74846, SLM:000055340:32.91943
P20962	1.066e-02	SLM:000055318:30.48961, SLM:000067694:31.63003, SLM:000055340:31.66849
P27635	1.066e-02	SLM:000056501:29.33694, SLM:000067917:31.95241, SLM:000067702:32.50597
P35414	1.066e-02	SLM:000067702:29.68024, SLM:000063738:31.39801, SLM:000067917:32.75006
P36873	1.066e-02	SLM:000056501:29.38939, SLM:000067917:31.70045, SLM:000067702:32.74556
P63162	1.066e-02	SLM:000063953:29.35391, SLM:000056512:31.66107, SLM:000055340:32.77483
Q07021	1.066e-02	SLM:000063953:30.64322, SLM:000056512:31.33429, SLM:000067694:31.84142
Q13330	1.066e-02	SLM:000055318:31.06386, SLM:000067694:31.34599, SLM:000055340:31.36312
Q13639	1.066e-02	SLM:000056512:26.76607, SLM:000063953:33.30203, SLM:000055340:33.7372
Q14202	1.066e-02	SLM:000055318:30.84341, SLM:000067694:31.46778, SLM:000055340:31.49455
Q3KPI0	1.066e-02	SLM:000056512:28.42226, SLM:000055340:32.69831, SLM:000067694:32.70784
Q9BZE1	1.066e-02	SLM:000056512:30.61766, SLM:000055340:31.59624, SLM:000067694:31.61142
Q9H0U6	1.066e-02	SLM:000056512:30.60866, SLM:000055340:31.57703, SLM:000067694:31.59226
Q9HB75	1.066e-02	SLM:000055340:30.84023, SLM:000067694:30.8912, SLM:000055318:32.08303
Q9HC36	1.066e-02	SLM:000056512:30.73716, SLM:000055340:31.53805, SLM:000067694:31.55389
Q9UBB9	1.066e-02	SLM:000063953:29.35628, SLM:000056512:31.6736, SLM:000055340:32.78949
Q9Y3Q8	1.066e-02	SLM:000056512:30.33, SLM:000063953:30.65262, SLM:000055340:32.82303
Q14534	1.066e-02	SLM:000056512:26.38104, SLM:000063953:33.5306, SLM:000055340:33.93129
P07199	1.066e-02	SLM:000056512:29.20199, SLM:000055340:32.30657, SLM:000067694:32.31717
O15090	1.065e-02	SLM:000055340:30.82262, SLM:000067694:30.88142, SLM:000055318:32.18764
P04439	1.065e-02	SLM:000063953:30.10502, SLM:000056512:30.82737, SLM:000055340:32.97207
P04818	1.065e-02	SLM:000055318:30.54837, SLM:000067694:31.66083, SLM:000055340:31.69872
P17302	1.065e-02	SLM:000056512:29.83746, SLM:000055340:32.00903, SLM:000067694:32.02107
P62753	1.065e-02	SLM:000056501:29.44088, SLM:000067917:31.9565, SLM:000067702:32.49685
P98164	1.065e-02	SLM:000063738:27.97707, SLM:000067702:31.41353, SLM:000067917:34.53803
Q05586	1.065e-02	SLM:000056512:27.15711, SLM:000063953:33.29036, SLM:000055340:33.41493
Q14194	1.065e-02	SLM:000055340:30.98569, SLM:000067694:31.01623, SLM:000055318:31.87228
Q15818	1.065e-02	SLM:000063953:27.17256, SLM:000056512:32.59247, SLM:000055340:34.15973
Q8NFB2	1.065e-02	SLM:000056512:29.13528, SLM:000063953:31.82872, SLM:000055340:32.90401
Q8WUP2	1.065e-02	SLM:000055318:30.48548, SLM:000067694:31.70352, SLM:000055340:31.74348
Q96LR4	1.065e-02	SLM:000063738:27.50885, SLM:000067702:31.60184, SLM:000067917:34.81515
Q9H9J2	1.065e-02	SLM:000056512:30.65795, SLM:000055340:31.62177, SLM:000067694:31.63701
Q9NPC8	1.065e-02	SLM:000067702:25.84871, SLM:000063738:32.62803, SLM:000067917:35.46339
Q9NRF9	1.065e-02	SLM:000055318:30.55674, SLM:000067694:31.63667, SLM:000055340:31.67391
P02511	1.064e-02	SLM:000056512:30.21396, SLM:000063953:30.88298, SLM:000055340:32.85028
P41595	1.064e-02	SLM:000055318:30.79542, SLM:000067694:31.59998, SLM:000055340:31.63119
P60880	1.064e-02	SLM:000055340:31.02112, SLM:000067694:31.05336, SLM:000055318:31.93968
Q15669	1.064e-02	SLM:000055340:30.8811, SLM:000067694:30.93357, SLM:000055318:32.14802
Q5BKX8	1.064e-02	SLM:000055340:30.79559, SLM:000067694:30.86596, SLM:000055318:32.32921
Q8IW75	1.064e-02	SLM:000067702:27.07304, SLM:000063738:32.09197, SLM:000067917:34.79523
Q8TBP5	1.064e-02	SLM:000063953:28.47888, SLM:000056512:31.9297, SLM:000055340:33.61207
Q8WV37	1.064e-02	SLM:000055318:30.16179, SLM:000067694:31.90777, SLM:000055340:31.95653
Q9NRS4	1.064e-02	SLM:000063953:30.30554, SLM:000056512:30.72312, SLM:000055340:32.95707
Q96N77	1.064e-02	SLM:000055318:30.15787, SLM:000067694:31.90925, SLM:000055340:31.95809
Q96RD6	1.064e-02	SLM:000055340:30.78952, SLM:000067694:30.86037, SLM:000055318:32.32986
Q8N7Z5	1.064e-02	SLM:000055340:30.7994, SLM:000067694:30.86943, SLM:000055318:32.32829
Q7Z7G8	1.064e-02	SLM:000055340:30.93417, SLM:000067694:30.98064, SLM:000055318:32.10351
Q0VDG4	1.064e-02	SLM:000055318:30.34943, SLM:000067694:31.81159, SLM:000055340:31.85592
Q9NVQ4	1.064e-02	SLM:000055340:30.82915, SLM:000067694:30.89071, SLM:000055318:32.23562
Q9UGH3	1.064e-02	SLM:000055318:30.19109, SLM:000067694:31.87733, SLM:000055340:31.92521
Q5KSL6	1.064e-02	SLM:000055318:30.20136, SLM:000067694:31.87032, SLM:000055340:31.91794
O60284	1.064e-02	SLM:000055318:30.21771, SLM:000067694:31.87657, SLM:000055340:31.92404
Q3SXZ3	1.064e-02	SLM:000055318:30.18802, SLM:000067694:31.86599, SLM:000055340:31.91375
O60518	1.063e-02	SLM:000063738:28.38544, SLM:000067702:30.9182, SLM:000067917:34.7401
P08195	1.063e-02	SLM:000056512:29.58566, SLM:000063953:31.6017, SLM:000055340:32.92027
P46940	1.063e-02	SLM:000056501:29.23165, SLM:000067917:31.9042, SLM:000067702:32.91016
P50990	1.063e-02	SLM:000056501:26.27184, SLM:000067917:33.50795, SLM:000067702:34.3262
P69905	1.063e-02	SLM:000056512:29.03459, SLM:000055340:32.52237, SLM:000067694:32.53255
Q8NHY6	1.063e-02	SLM:000055318:30.17034, SLM:000067694:31.90943, SLM:000055340:31.9581
Q96AQ1	1.063e-02	SLM:000055318:30.1951, SLM:000067694:31.92302, SLM:000055340:31.97152
Q96J77	1.063e-02	SLM:000055340:30.92044, SLM:000067694:30.97496, SLM:000055318:32.21968
Q9Y2U8	1.063e-02	SLM:000067702:27.47749, SLM:000063738:31.71008, SLM:000067917:34.92187
Q3B8N2	1.063e-02	SLM:000063953:24.3767, SLM:000056512:34.12463, SLM:000055340:35.6115
Q13641	1.063e-02	SLM:000067702:24.01502, SLM:000063738:33.55156, SLM:000067917:36.49722
Q9H3M9	1.063e-02	SLM:000055340:30.82977, SLM:000067694:30.89926, SLM:000055318:32.35103
P35499	1.063e-02	SLM:000055340:30.88625, SLM:000067694:30.94639, SLM:000055318:32.27151
Q9BUD6	1.063e-02	SLM:000055340:30.86695, SLM:000067694:30.92827, SLM:000055318:32.26982
Q569K4	1.063e-02	SLM:000055318:30.22733, SLM:000067694:31.89197, SLM:000055340:31.93953
Q0VAF6	1.063e-02	SLM:000055318:30.25767, SLM:000067694:31.89374, SLM:000055340:31.94086
Q8NH01	1.063e-02	SLM:000055318:30.26985, SLM:000067694:31.89828, SLM:000055340:31.94529
Q3SY52	1.063e-02	SLM:000055318:30.22856, SLM:000067694:31.88255, SLM:000055340:31.92995
O15162	1.062e-02	SLM:000067702:29.37882, SLM:000063738:31.49961, SLM:000067917:33.24609
O43548	1.062e-02	SLM:000063953:25.27189, SLM:000056512:33.69074, SLM:000055340:35.16963
P07900	1.062e-02	SLM:000056501:30.95129, SLM:000063953:31.51482, SLM:000056512:31.72452
P18031	1.062e-02	SLM:000067702:30.5635, SLM:000063738:31.68145, SLM:000067917:31.95176
P23258	1.062e-02	SLM:000056501:25.86951, SLM:000067917:33.75254, SLM:000067702:34.5646
P24928	1.062e-02	SLM:000056501:28.23486, SLM:000067917:32.5127, SLM:000067702:33.4054
P62140	1.062e-02	SLM:000056501:29.26997, SLM:000067917:31.96314, SLM:000067702:32.96706
P62256	1.062e-02	SLM:000055318:30.58307, SLM:000067694:31.78011, SLM:000055340:31.81967
Q06330	1.062e-02	SLM:000055318:31.26233, SLM:000067694:31.43023, SLM:000055340:31.44374
Q13596	1.062e-02	SLM:000063738:28.87043, SLM:000067702:30.67855, SLM:000067917:34.6517
Q14739	1.062e-02	SLM:000055318:30.94757, SLM:000067694:31.6007, SLM:000055340:31.62821
Q5T653	1.062e-02	SLM:000056512:30.71913, SLM:000055340:31.70959, SLM:000067694:31.72473
Q6EMK4	1.062e-02	SLM:000063953:28.75402, SLM:000056512:31.8321, SLM:000055340:33.55072
Q7Z614	1.062e-02	SLM:000055340:30.98322, SLM:000067694:31.02972, SLM:000055318:32.15317
Q96JA1	1.062e-02	SLM:000063738:26.06368, SLM:000067702:32.35043, SLM:000067917:35.70737
Q99445	1.062e-02	SLM:000063738:26.0804, SLM:000067702:32.3553, SLM:000067917:35.71183
Q9NRJ7	1.062e-02	SLM:000067702:27.64023, SLM:000063738:31.65761, SLM:000067917:34.89963
Q9NVT9	1.062e-02	SLM:000055340:31.06795, SLM:000067694:31.09847, SLM:000055318:31.95413
Q9UH65	1.062e-02	SLM:000056501:21.40001, SLM:000067917:35.99682, SLM:000067702:36.79314
Q9Y230	1.062e-02	SLM:000056501:28.20127, SLM:000067917:32.55733, SLM:000067702:33.44639
Q92626	1.062e-02	SLM:000063738:25.70759, SLM:000067702:32.54569, SLM:000067917:35.91931
P51828	1.062e-02	SLM:000055318:30.29917, SLM:000067694:31.92161, SLM:000055340:31.96852
Q8TE59	1.062e-02	SLM:000055318:30.31394, SLM:000067694:31.91736, SLM:000055340:31.96398
Q8WWQ2	1.062e-02	SLM:000055318:30.28989, SLM:000067694:31.90671, SLM:000055340:31.95354
Q86VQ6	1.062e-02	SLM:000055340:30.83938, SLM:000067694:30.90955, SLM:000055318:32.37025
Q68BL8	1.062e-02	SLM:000055340:30.86501, SLM:000067694:30.93426, SLM:000055318:32.38297
O43776	1.061e-02	SLM:000063953:28.07769, SLM:000056512:32.28292, SLM:000055340:33.90837
P09001	1.061e-02	SLM:000056512:30.77592, SLM:000055340:31.7266, SLM:000067694:31.74188
Q15058	1.061e-02	SLM:000056512:30.57895, SLM:000063953:30.7076, SLM:000055340:32.99802
Q29RF7	1.061e-02	SLM:000063953:30.55736, SLM:000056512:30.67726, SLM:000055340:33.00795
Q5T0F9	1.061e-02	SLM:000055340:30.9861, SLM:000067694:31.03502, SLM:000055318:32.19586
Q5T2T1	1.061e-02	SLM:000056512:27.03953, SLM:000063953:33.52052, SLM:000055340:33.67437
Q5T9L3	1.061e-02	SLM:000056512:29.89278, SLM:000055340:32.1895, SLM:000067694:32.20131
Q8NBA8	1.061e-02	SLM:000063738:24.85018, SLM:000067702:32.96731, SLM:000067917:36.41927
Q9NPE2	1.061e-02	SLM:000056512:30.98356, SLM:000055340:31.62621, SLM:000067694:31.64267
Q9NRD5	1.061e-02	SLM:000063738:28.55343, SLM:000067702:31.36317, SLM:000067917:34.36452
Q9NSD9	1.061e-02	SLM:000056501:22.56419, SLM:000067917:35.42475, SLM:000067702:36.22185
Q9NV70	1.061e-02	SLM:000067702:29.81076, SLM:000063738:31.53502, SLM:000067917:32.89479
Q9UKG1	1.061e-02	SLM:000055318:31.14185, SLM:000067694:31.561, SLM:000055340:31.5822
Q9Y2H0	1.061e-02	SLM:000056512:27.05956, SLM:000063953:33.52921, SLM:000055340:33.68219
Q9Y4X5	1.061e-02	SLM:000063738:29.36285, SLM:000067702:31.13623, SLM:000067917:33.78819
Q96BZ9	1.061e-02	SLM:000056512:25.71389, SLM:000063953:34.16303, SLM:000055340:34.41054
Q9BYJ0	1.061e-02	SLM:000055318:30.32141, SLM:000067694:31.93115, SLM:000055340:31.97786
Q8IZF6	1.061e-02	SLM:000055318:30.35375, SLM:000067694:31.94467, SLM:000055340:31.99109
P12272	1.060e-02	SLM:000056512:26.07003, SLM:000063953:33.9702, SLM:000055340:34.34034
P32971	1.060e-02	SLM:000056512:29.13025, SLM:000055340:32.60526, SLM:000067694:32.61545
P46937	1.060e-02	SLM:000063953:30.63389, SLM:000056512:31.55157, SLM:000067694:32.19157
P52799	1.060e-02	SLM:000063953:27.94435, SLM:000056512:32.51926, SLM:000055340:33.89955
P61769	1.060e-02	SLM:000063953:30.23808, SLM:000056512:30.96569, SLM:000055340:33.10893
P61964	1.060e-02	SLM:000056501:27.28434, SLM:000067917:33.09938, SLM:000067702:33.94066
P62308	1.060e-02	SLM:000063953:29.53941, SLM:000056512:31.85113, SLM:000055340:32.96585
Q04727	1.060e-02	SLM:000067702:26.13119, SLM:000063738:32.69508, SLM:000067917:35.52011
Q09472	1.060e-02	SLM:000056501:30.16771, SLM:000067917:31.94748, SLM:000063953:32.24052
Q13554	1.060e-02	SLM:000055340:31.12945, SLM:000067694:31.16297, SLM:000055318:32.07194
Q15843	1.060e-02	SLM:000056501:29.59294, SLM:000067917:32.11639, SLM:000067702:32.6578
Q6ZS27	1.060e-02	SLM:000055340:30.92789, SLM:000067694:30.99383, SLM:000055318:32.39851
Q7Z2W9	1.060e-02	SLM:000056512:30.75682, SLM:000055340:31.79808, SLM:000067694:31.81305
Q86U38	1.060e-02	SLM:000056512:29.37198, SLM:000055340:32.47481, SLM:000067694:32.48541
Q8WVQ1	1.060e-02	SLM:000063738:25.94847, SLM:000067702:32.51341, SLM:000067917:35.87936
Q96CK0	1.060e-02	SLM:000055340:30.94177, SLM:000067694:31.00432, SLM:000055318:32.36282
Q9NZE8	1.060e-02	SLM:000056512:30.81712, SLM:000055340:31.7402, SLM:000067694:31.75559
Q9UBQ0	1.060e-02	SLM:000063738:28.69295, SLM:000067702:30.85441, SLM:000067917:34.7484
Q9Y6V0	1.060e-02	SLM:000055340:31.01308, SLM:000067694:31.06514, SLM:000055318:32.27349
A5A3E0	1.060e-02	SLM:000063953:28.40723, SLM:000056512:32.31374, SLM:000055340:33.64648
Q6PL45	1.060e-02	SLM:000056512:25.71089, SLM:000063953:34.21118, SLM:000055340:34.46006
Q86W26	1.060e-02	SLM:000055340:30.93907, SLM:000067694:31.00306, SLM:000055318:32.38143
Q9H8W3	1.060e-02	SLM:000055318:30.45492, SLM:000067694:31.90717, SLM:000055340:31.95133
Q7Z2Q7	1.060e-02	SLM:000055318:30.37739, SLM:000067694:31.95765, SLM:000055340:32.00391
O43309	1.059e-02	SLM:000067702:27.20494, SLM:000063738:32.23878, SLM:000067917:34.94377
O60645	1.059e-02	SLM:000063953:28.38357, SLM:000056512:32.20695, SLM:000055340:33.85873
O75489	1.059e-02	SLM:000067917:30.37301, SLM:000067702:31.6737, SLM:000063738:32.35494
P16473	1.059e-02	SLM:000056512:29.65485, SLM:000055340:32.40014, SLM:000067694:32.41122
P48431	1.059e-02	SLM:000056501:30.32177, SLM:000067917:31.95047, SLM:000063953:32.14401
P56937	1.059e-02	SLM:000056512:26.67627, SLM:000063953:33.68842, SLM:000055340:34.09598
Q03052	1.059e-02	SLM:000055340:30.95544, SLM:000067694:31.02589, SLM:000055318:32.49019
Q14195	1.059e-02	SLM:000055340:31.15743, SLM:000067694:31.18799, SLM:000055318:32.04428
Q14974	1.059e-02	SLM:000056501:27.42353, SLM:000067917:33.13572, SLM:000067702:33.88237
Q15287	1.059e-02	SLM:000055318:31.42324, SLM:000067694:31.4957, SLM:000055340:31.50602
Q15700	1.059e-02	SLM:000056512:27.50841, SLM:000063953:33.42851, SLM:000055340:33.53218
Q16822	1.059e-02	SLM:000055318:31.05994, SLM:000067694:31.68511, SLM:000055340:31.71189
Q6ZQN5	1.059e-02	SLM:000056512:30.15235, SLM:000063953:31.29824, SLM:000055340:33.01008
Q8TE73	1.059e-02	SLM:000055340:31.05134, SLM:000067694:31.09969, SLM:000055318:32.25182
Q8WY98	1.059e-02	SLM:000056512:25.68345, SLM:000063953:34.2448, SLM:000055340:34.49528
Q96C24	1.059e-02	SLM:000055340:31.11987, SLM:000067694:31.15631, SLM:000055318:32.11555
Q99569	1.059e-02	SLM:000056512:29.25881, SLM:000063953:32.07958, SLM:000055340:33.11488
Q99618	1.059e-02	SLM:000056512:28.38718, SLM:000063953:32.66433, SLM:000055340:33.35361
Q9HD26	1.059e-02	SLM:000063738:29.17893, SLM:000067702:31.24462, SLM:000067917:34.021
Q9Y2J0	1.059e-02	SLM:000055340:31.13168, SLM:000067694:31.16837, SLM:000055318:32.13198
Q6ZWT7	1.059e-02	SLM:000056512:27.74773, SLM:000063953:33.31958, SLM:000055340:33.38333
Q9Y2E5	1.059e-02	SLM:000063738:24.94181, SLM:000067702:33.06554, SLM:000067917:36.46381
Q16720	1.059e-02	SLM:000056512:28.3858, SLM:000055340:33.02934, SLM:000067694:33.03864
Q9NSA2	1.059e-02	SLM:000055340:30.94332, SLM:000067694:31.01429, SLM:000055318:32.48534
Q8NA66	1.059e-02	SLM:000055340:30.95473, SLM:000067694:31.02527, SLM:000055318:32.49081
Q8IVF4	1.059e-02	SLM:000055340:31.0005, SLM:000067694:31.06133, SLM:000055318:32.39606
Q9H5P4	1.059e-02	SLM:000055340:30.97552, SLM:000067694:31.03739, SLM:000055318:32.38667
O00555	1.058e-02	SLM:000055318:30.86543, SLM:000067694:31.82252, SLM:000055340:31.85717
O43172	1.058e-02	SLM:000063953:29.5042, SLM:000056512:31.92263, SLM:000055340:33.05901
P06132	1.058e-02	SLM:000055318:30.68787, SLM:000067694:31.89052, SLM:000055340:31.93019
P11021	1.058e-02	SLM:000056501:31.11276, SLM:000063953:31.60261, SLM:000056512:31.81786
Q14500	1.058e-02	SLM:000056512:27.53635, SLM:000063953:33.44452, SLM:000055340:33.54695
Q15047	1.058e-02	SLM:000055318:31.23946, SLM:000067694:31.6254, SLM:000055340:31.64564
Q7Z3K3	1.058e-02	SLM:000055318:31.15356, SLM:000067694:31.67537, SLM:000055340:31.69942
Q9BRX9	1.058e-02	SLM:000063953:29.67216, SLM:000056512:31.88942, SLM:000055340:32.98376
Q9BZ76	1.058e-02	SLM:000063738:27.05634, SLM:000067702:32.09271, SLM:000067917:35.38838
Q9P2K3	1.058e-02	SLM:000067702:28.65191, SLM:000063738:31.17415, SLM:000067917:34.71901
Q9Y3A4	1.058e-02	SLM:000055340:31.18439, SLM:000067694:31.21701, SLM:000055318:32.11019
Q9Y698	1.058e-02	SLM:000056512:27.35567, SLM:000063953:33.49974, SLM:000055340:33.62531
Q6UWL2	1.058e-02	SLM:000063738:25.43427, SLM:000067702:32.78976, SLM:000067917:36.25397
Q5TAT6	1.058e-02	SLM:000055340:30.96212, SLM:000067694:31.03241, SLM:000055318:32.49453
Q9NQ32	1.058e-02	SLM:000055318:30.51061, SLM:000067694:31.96869, SLM:000055340:32.01294
O14595	1.057e-02	SLM:000056512:28.46451, SLM:000063953:32.73445, SLM:000055340:33.42501
O60749	1.057e-02	SLM:000063738:28.99065, SLM:000067702:30.80397, SLM:000067917:34.77587
P01903	1.057e-02	SLM:000063738:26.85764, SLM:000067702:32.22547, SLM:000067917:35.54148
P28223	1.057e-02	SLM:000056512:26.77113, SLM:000063953:33.81711, SLM:000055340:34.00829
P49639	1.057e-02	SLM:000067702:29.55277, SLM:000063738:31.66049, SLM:000067917:33.39641
P55085	1.057e-02	SLM:000067917:26.92115, SLM:000067702:33.57494, SLM:000063738:34.08916
P55268	1.057e-02	SLM:000063738:26.34957, SLM:000067702:32.4732, SLM:000067917:35.82423
Q04743	1.057e-02	SLM:000055340:31.11158, SLM:000067694:31.16112, SLM:000055318:32.33147
Q13111	1.057e-02	SLM:000055318:31.19256, SLM:000067694:31.6863, SLM:000055340:31.70959
Q13200	1.057e-02	SLM:000067917:28.03321, SLM:000067702:33.06023, SLM:000063738:33.5321
Q53EZ4	1.057e-02	SLM:000063953:29.09808, SLM:000056512:32.11545, SLM:000055340:33.35107
Q6UX41	1.057e-02	SLM:000063738:27.35362, SLM:000067702:31.98906, SLM:000067917:35.25479
Q8IW45	1.057e-02	SLM:000055318:30.88816, SLM:000067694:31.83071, SLM:000055340:31.86504
Q8NBW4	1.057e-02	SLM:000063953:26.60246, SLM:000056512:33.25339, SLM:000055340:34.7879
Q96A35	1.057e-02	SLM:000056512:30.86998, SLM:000055340:31.87779, SLM:000067694:31.89288
Q96E29	1.057e-02	SLM:000056512:30.78196, SLM:000055340:31.90101, SLM:000067694:31.91572
Q96P20	1.057e-02	SLM:000055318:31.23309, SLM:000067694:31.67934, SLM:000055340:31.7013
Q9HB90	1.057e-02	SLM:000063953:26.58909, SLM:000056512:33.25333, SLM:000055340:34.78757
Q9HC52	1.057e-02	SLM:000055318:31.45365, SLM:000067694:31.56, SLM:000055340:31.57148
Q9P0M9	1.057e-02	SLM:000056512:30.89424, SLM:000055340:31.86213, SLM:000067694:31.87735
Q9UN70	1.057e-02	SLM:000056512:28.87762, SLM:000055340:32.85398, SLM:000067694:32.86373
Q9UPG8	1.057e-02	SLM:000055340:31.03775, SLM:000067694:31.10018, SLM:000055318:32.45702
B1AJZ9	1.057e-02	SLM:000055340:31.04353, SLM:000067694:31.10404, SLM:000055318:32.43419
O43602	1.056e-02	SLM:000055340:31.28105, SLM:000067694:31.30896, SLM:000055318:32.11714
P02768	1.056e-02	SLM:000067917:29.40165, SLM:000067702:32.56065, SLM:000056501:32.75898
P07942	1.056e-02	SLM:000067702:26.97404, SLM:000063738:32.29228, SLM:000067917:35.3885
P10586	1.056e-02	SLM:000063953:29.51997, SLM:000056512:31.67966, SLM:000055340:33.51778
P13073	1.056e-02	SLM:000067917:30.59912, SLM:000067702:31.71738, SLM:000063738:32.41499
P13591	1.056e-02	SLM:000055340:31.27635, SLM:000067694:31.30537, SLM:000055318:32.13395
P21453	1.056e-02	SLM:000056512:28.46401, SLM:000055340:33.09818, SLM:000067694:33.10749
P21589	1.056e-02	SLM:000056512:30.34606, SLM:000063953:31.26395, SLM:000055340:33.0944
P25786	1.056e-02	SLM:000067917:28.07536, SLM:000067702:33.06547, SLM:000063738:33.53679
P29475	1.056e-02	SLM:000056512:27.67702, SLM:000063953:33.48274, SLM:000055340:33.57414
P35579	1.056e-02	SLM:000063953:31.177, SLM:000056512:31.60066, SLM:000067694:31.91534
P43355	1.056e-02	SLM:000063738:28.5379, SLM:000067702:31.53822, SLM:000067917:34.58203
P85037	1.056e-02	SLM:000055318:31.44201, SLM:000067694:31.63727, SLM:000055340:31.65167
Q04725	1.056e-02	SLM:000067702:26.25625, SLM:000063738:32.8226, SLM:000067917:35.64776
Q15165	1.056e-02	SLM:000063738:28.8145, SLM:000067702:31.44144, SLM:000067917:34.39709
Q6UY11	1.056e-02	SLM:000063738:27.28406, SLM:000067702:31.90254, SLM:000067917:35.47673
Q86T26	1.056e-02	SLM:000067702:30.45284, SLM:000063738:31.75577, SLM:000067917:32.46375
Q8N5M1	1.056e-02	SLM:000055340:31.55254, SLM:000067694:31.57243, SLM:000056512:31.60279
Q9BSI4	1.056e-02	SLM:000063953:30.02655, SLM:000056512:31.8428, SLM:000055340:32.83606
Q9H8N7	1.056e-02	SLM:000055340:31.12985, SLM:000067694:31.18112, SLM:000055318:32.37755
Q9NUP9	1.056e-02	SLM:000056512:29.00682, SLM:000063953:32.40471, SLM:000055340:33.27978
Q9NV96	1.056e-02	SLM:000063953:30.52888, SLM:000056512:30.95456, SLM:000055340:33.18601
Q8NA29	1.056e-02	SLM:000055318:30.63465, SLM:000067694:31.99277, SLM:000055340:32.0353
P57057	1.056e-02	SLM:000056512:26.37208, SLM:000063953:34.07349, SLM:000055340:34.29608
Q9HCE9	1.056e-02	SLM:000056512:25.77561, SLM:000063953:34.35088, SLM:000055340:34.60172
Q8IXP5	1.056e-02	SLM:000055318:30.58346, SLM:000067694:32.04359, SLM:000055340:32.08789
O00194	1.055e-02	SLM:000055340:31.26199, SLM:000067694:31.29874, SLM:000055318:32.26321
O00429	1.055e-02	SLM:000063738:28.9337, SLM:000067702:30.94851, SLM:000067917:34.87404
O00567	1.055e-02	SLM:000056501:30.74555, SLM:000067917:31.32666, SLM:000067702:32.67064
O60907	1.055e-02	SLM:000063953:27.68126, SLM:000056512:32.84529, SLM:000055340:34.25556
O94812	1.055e-02	SLM:000056512:26.20506, SLM:000063953:34.18913, SLM:000055340:34.42229
O95831	1.055e-02	SLM:000067917:30.09881, SLM:000056501:32.18226, SLM:000067702:32.46706
P12004	1.055e-02	SLM:000056501:29.7615, SLM:000067917:31.98502, SLM:000067702:33.04059
P18850	1.055e-02	SLM:000063738:27.53794, SLM:000067702:31.83276, SLM:000067917:35.432
P48594	1.055e-02	SLM:000067702:28.77221, SLM:000063738:31.87408, SLM:000067917:34.16186
P62993	1.055e-02	SLM:000056501:31.45933, SLM:000063953:31.53637, SLM:000056512:31.78649
Q0VDF9	1.055e-02	SLM:000063953:26.40988, SLM:000056512:33.47894, SLM:000055340:34.94187
Q12879	1.055e-02	SLM:000056512:27.48983, SLM:000063953:33.57903, SLM:000055340:33.69948
Q13042	1.055e-02	SLM:000063953:30.29225, SLM:000056512:31.81855, SLM:000055340:32.72073
Q5T3J3	1.055e-02	SLM:000055318:31.28607, SLM:000067694:31.72062, SLM:000055340:31.74225
Q6XE38	1.055e-02	SLM:000063738:26.83918, SLM:000067702:32.31464, SLM:000067917:35.63653
Q71H61	1.055e-02	SLM:000055340:31.10979, SLM:000067694:31.16982, SLM:000055318:32.4933
Q8NDV1	1.055e-02	SLM:000056512:27.2971, SLM:000063953:33.5182, SLM:000055340:33.97532
Q8WTV0	1.055e-02	SLM:000063738:26.91044, SLM:000067702:32.28631, SLM:000067917:35.60277
Q96QK1	1.055e-02	SLM:000063738:29.0441, SLM:000067702:30.87155, SLM:000067917:34.84008
Q9H0Q3	1.055e-02	SLM:000056512:26.65445, SLM:000063953:33.87554, SLM:000055340:34.27283
Q9H4M9	1.055e-02	SLM:000063953:29.99594, SLM:000056512:31.43193, SLM:000055340:33.40288
Q9UBC3	1.055e-02	SLM:000055318:31.19984, SLM:000067694:31.79213, SLM:000055340:31.81807
Q6YHK3	1.055e-02	SLM:000067702:27.35208, SLM:000063738:32.1402, SLM:000067917:35.28589
Q9ULK2	1.055e-02	SLM:000055340:31.15967, SLM:000067694:31.21356, SLM:000055318:32.44886
Q8N5Q1	1.055e-02	SLM:000055340:31.09698, SLM:000067694:31.15787, SLM:000055318:32.49345
Q9UQQ1	1.055e-02	SLM:000055340:31.12244, SLM:000067694:31.18205, SLM:000055318:32.4997
Q13956	1.055e-02	SLM:000055340:31.08165, SLM:000067694:31.14754, SLM:000055318:32.55152
P01270	1.055e-02	SLM:000056512:26.16149, SLM:000063953:34.11334, SLM:000055340:34.48175
O14561	1.054e-02	SLM:000056512:30.83782, SLM:000055340:32.00991, SLM:000067694:32.02445
O60906	1.054e-02	SLM:000067702:27.86649, SLM:000063738:31.88225, SLM:000067917:35.12451
O75923	1.054e-02	SLM:000055318:31.33229, SLM:000067694:31.75026, SLM:000055340:31.77142
P17677	1.054e-02	SLM:000056512:28.3983, SLM:000063953:32.92897, SLM:000055340:33.57583
P19086	1.054e-02	SLM:000056512:29.33464, SLM:000063953:32.2527, SLM:000055340:33.25862
P22460	1.054e-02	SLM:000056512:29.24541, SLM:000063953:32.32139, SLM:000055340:33.28171
P51149	1.054e-02	SLM:000067917:31.22694, SLM:000067702:31.43957, SLM:000063738:32.2415
P63027	1.054e-02	SLM:000056512:29.56458, SLM:000063953:32.06923, SLM:000055340:33.20705
P98172	1.054e-02	SLM:000056512:28.87456, SLM:000063953:32.58059, SLM:000055340:33.38315
Q13162	1.054e-02	SLM:000063953:26.91626, SLM:000056512:33.27453, SLM:000055340:34.72348
Q6PJI9	1.054e-02	SLM:000063953:27.73146, SLM:000056512:32.8597, SLM:000055340:34.26839
Q6ZNC8	1.054e-02	SLM:000063953:29.08478, SLM:000056512:32.02152, SLM:000055340:33.75555
Q7L523	1.054e-02	SLM:000063953:26.71412, SLM:000056512:33.30033, SLM:000055340:34.83611
Q86VZ1	1.054e-02	SLM:000056512:28.48975, SLM:000055340:33.17892, SLM:000067694:33.18819
Q86XI6	1.054e-02	SLM:000063953:25.69361, SLM:000056512:33.83262, SLM:000055340:35.34665
Q8N7R7	1.054e-02	SLM:000063953:28.09531, SLM:000056512:32.57534, SLM:000055340:34.18454
Q8ND90	1.054e-02	SLM:000067702:29.01174, SLM:000063738:31.83835, SLM:000067917:34.01246
Q9BV10	1.054e-02	SLM:000056512:26.90866, SLM:000063953:33.76716, SLM:000055340:34.18297
Q9BVG9	1.054e-02	SLM:000067917:22.21244, SLM:000067702:36.07434, SLM:000063738:36.57529
Q9H9B1	1.054e-02	SLM:000055318:31.24606, SLM:000067694:31.8086, SLM:000055340:31.83375
Q9HAP6	1.054e-02	SLM:000056512:27.68586, SLM:000063953:33.56552, SLM:000055340:33.66494
Q9NZQ7	1.054e-02	SLM:000056512:30.07209, SLM:000063953:31.65824, SLM:000055340:33.15941
Q9NZW5	1.054e-02	SLM:000056512:27.67198, SLM:000063953:33.54867, SLM:000055340:33.64777
Q9Y294	1.054e-02	SLM:000055318:31.30575, SLM:000067694:31.76125, SLM:000055340:31.78348
Q9Y6E2	1.054e-02	SLM:000056512:30.22039, SLM:000063953:31.49344, SLM:000055340:33.14194
Q8TDN7	1.054e-02	SLM:000055340:31.23712, SLM:000067694:31.28025, SLM:000055318:32.35019
Q96EH3	1.054e-02	SLM:000056512:31.02956, SLM:000055340:31.91242, SLM:000067694:31.92794
O14490	1.053e-02	SLM:000056512:27.55904, SLM:000063953:33.63728, SLM:000055340:33.75669
O94989	1.053e-02	SLM:000055340:31.23876, SLM:000067694:31.28651, SLM:000055318:32.42941
P08621	1.053e-02	SLM:000056501:28.21013, SLM:000067917:33.03783, SLM:000067702:33.75665
P20023	1.053e-02	SLM:000055318:30.92364, SLM:000067694:31.98193, SLM:000055340:32.01872
P38398	1.053e-02	SLM:000056501:30.38687, SLM:000067917:32.15479, SLM:000063953:32.44047
P61244	1.053e-02	SLM:000055318:31.53287, SLM:000067694:31.72675, SLM:000055340:31.74111
Q13535	1.053e-02	SLM:000055318:31.46538, SLM:000067694:31.74699, SLM:000055340:31.76411
Q5HYA8	1.053e-02	SLM:000063738:26.84212, SLM:000067702:32.37875, SLM:000067917:35.70382
Q8IXL6	1.053e-02	SLM:000067917:22.65664, SLM:000067702:35.92067, SLM:000063738:36.42245
Q8WVZ9	1.053e-02	SLM:000063738:30.36923, SLM:000067702:31.34069, SLM:000067694:33.227
Q96FV3	1.053e-02	SLM:000056512:31.58055, SLM:000055340:31.70302, SLM:000067694:31.72194
Q96G97	1.053e-02	SLM:000056512:31.51839, SLM:000055340:31.70991, SLM:000067694:31.72847
Q99750	1.053e-02	SLM:000063738:31.13036, SLM:000067702:31.62427, SLM:000067694:32.19395
Q9HAT2	1.053e-02	SLM:000063738:27.34797, SLM:000067702:32.16454, SLM:000067917:35.4446
Q9NVP2	1.053e-02	SLM:000055318:31.3577, SLM:000067694:31.8132, SLM:000055340:31.83543
Q9NX20	1.053e-02	SLM:000056512:30.99953, SLM:000055340:31.99141, SLM:000067694:32.00655
Q9UM47	1.053e-02	SLM:000063738:27.37125, SLM:000067702:31.99127, SLM:000067917:35.56534
P78363	1.053e-02	SLM:000067917:21.93478, SLM:000067702:36.25697, SLM:000063738:36.758
O75354	1.053e-02	SLM:000056512:27.13296, SLM:000063953:33.71261, SLM:000055340:34.14498
Q8N7X0	1.053e-02	SLM:000055340:31.19966, SLM:000067694:31.25248, SLM:000055318:32.47194
Q3MIP1	1.053e-02	SLM:000055340:31.16505, SLM:000067694:31.22778, SLM:000055318:32.58887
Q8N8V2	1.053e-02	SLM:000055340:31.19691, SLM:000067694:31.25464, SLM:000055318:32.54561
O15078	1.052e-02	SLM:000063953:28.88642, SLM:000056512:32.42873, SLM:000055340:33.72736
O60763	1.052e-02	SLM:000063953:28.11782, SLM:000056512:32.77496, SLM:000055340:34.16001
O75147	1.052e-02	SLM:000063738:29.75632, SLM:000067702:31.37269, SLM:000067917:33.94601
O95147	1.052e-02	SLM:000056512:30.50994, SLM:000063953:31.31031, SLM:000055340:33.20443
O95292	1.052e-02	SLM:000067702:31.34139, SLM:000067917:31.51315, SLM:000063738:32.20161
O95983	1.052e-02	SLM:000055318:31.46814, SLM:000067694:31.76315, SLM:000055340:31.78068
P07476	1.052e-02	SLM:000063953:28.20713, SLM:000056512:32.60116, SLM:000055340:34.21523
P0DI81	1.052e-02	SLM:000056512:30.60309, SLM:000063953:31.24999, SLM:000055340:33.22983
P0DI82	1.052e-02	SLM:000056512:30.60094, SLM:000063953:31.25074, SLM:000055340:33.22893
P34925	1.052e-02	SLM:000056512:29.39919, SLM:000055340:32.8041, SLM:000067694:32.81437
P35609	1.052e-02	SLM:000055318:31.38876, SLM:000067694:31.80662, SLM:000055340:31.82777
P36952	1.052e-02	SLM:000063953:29.41746, SLM:000056512:31.91516, SLM:000055340:33.70368
P49406	1.052e-02	SLM:000056512:31.04877, SLM:000055340:32.0131, SLM:000067694:32.02834
P50222	1.052e-02	SLM:000067702:29.78918, SLM:000063738:31.80865, SLM:000067917:33.47002
P51148	1.052e-02	SLM:000067917:31.28518, SLM:000067702:31.49356, SLM:000063738:32.29608
P54368	1.052e-02	SLM:000055318:31.13237, SLM:000067694:31.93776, SLM:000055340:31.96898
P55771	1.052e-02	SLM:000067702:25.46819, SLM:000063738:33.35792, SLM:000067917:36.23151
P63165	1.052e-02	SLM:000056501:30.19071, SLM:000067917:32.22576, SLM:000063953:32.66182
P67870	1.052e-02	SLM:000055318:31.63229, SLM:000067694:31.71236, SLM:000055340:31.72294
Q13422	1.052e-02	SLM:000055318:31.55621, SLM:000067694:31.75997, SLM:000055340:31.77464
Q14774	1.052e-02	SLM:000067702:26.36294, SLM:000063738:32.9241, SLM:000067917:35.749
Q16540	1.052e-02	SLM:000056512:31.01936, SLM:000055340:32.02845, SLM:000067694:32.04353
Q4G0F5	1.052e-02	SLM:000063738:28.87617, SLM:000067702:31.17749, SLM:000067917:35.04305
Q8N5H7	1.052e-02	SLM:000063738:30.89447, SLM:000067702:31.53218, SLM:000067694:32.63311
Q92618	1.052e-02	SLM:000055318:31.0662, SLM:000067694:31.98947, SLM:000055340:32.02338
Q92685	1.052e-02	SLM:000067702:26.40025, SLM:000063738:32.79445, SLM:000067917:35.82078
Q9H2G2	1.052e-02	SLM:000063953:26.18061, SLM:000056512:33.6851, SLM:000055340:35.1544
Q9H6F2	1.052e-02	SLM:000067702:25.76176, SLM:000063738:33.15918, SLM:000067917:36.14575
Q9NP66	1.052e-02	SLM:000055318:31.45121, SLM:000067694:31.78713, SLM:000055340:31.80589
Q9P015	1.052e-02	SLM:000056512:31.02583, SLM:000055340:31.99547, SLM:000067694:32.01069
Q9UIW2	1.052e-02	SLM:000063953:27.41697, SLM:000056512:33.04406, SLM:000055340:34.60434
Q9Y2Q5	1.052e-02	SLM:000063953:26.72774, SLM:000056512:33.38227, SLM:000055340:34.9167
Q7Z5A7	1.052e-02	SLM:000056512:26.40571, SLM:000063953:34.21346, SLM:000055340:34.44022
Q9UP95	1.052e-02	SLM:000067702:26.97367, SLM:000063738:32.48835, SLM:000067917:35.56906
Q6AI08	1.052e-02	SLM:000056512:28.01674, SLM:000063953:33.24916, SLM:000055340:33.79985
Q8N823	1.052e-02	SLM:000055340:31.24544, SLM:000067694:31.29875, SLM:000055318:32.52551
Q9NRX2	1.052e-02	SLM:000056512:31.04975, SLM:000055340:31.98702, SLM:000067694:32.00236
O43924	1.051e-02	SLM:000063953:27.49047, SLM:000056512:33.11732, SLM:000055340:34.54546
P13861	1.051e-02	SLM:000063953:28.83657, SLM:000056512:32.5106, SLM:000055340:33.82237
P43243	1.051e-02	SLM:000056501:29.06867, SLM:000067917:32.58347, SLM:000067702:33.51965
P43360	1.051e-02	SLM:000067702:28.69925, SLM:000063738:31.46329, SLM:000067917:34.94642
P51116	1.051e-02	SLM:000055318:31.64867, SLM:000067694:31.73776, SLM:000055340:31.74865
P51159	1.051e-02	SLM:000055340:31.36808, SLM:000067694:31.40501, SLM:000055318:32.37263
P57682	1.051e-02	SLM:000055318:31.1015, SLM:000067694:32.01144, SLM:000055340:32.04505
P78559	1.051e-02	SLM:000056512:27.88396, SLM:000063953:33.58085, SLM:000055340:33.65983
Q13405	1.051e-02	SLM:000056512:31.09192, SLM:000055340:32.01091, SLM:000067694:32.02631
Q14168	1.051e-02	SLM:000056512:27.77139, SLM:000063953:33.63028, SLM:000055340:33.72748
Q14894	1.051e-02	SLM:000056512:26.59919, SLM:000063953:34.1565, SLM:000055340:34.37308
Q86WN2	1.051e-02	SLM:000063738:25.78882, SLM:000067702:33.00442, SLM:000067917:36.38702
Q8N6Y1	1.051e-02	SLM:000056512:30.64906, SLM:000063953:31.24427, SLM:000055340:33.25363
Q8WW62	1.051e-02	SLM:000056512:30.17318, SLM:000055340:32.47621, SLM:000067694:32.48801
Q96PV0	1.051e-02	SLM:000056512:27.37909, SLM:000063953:33.7952, SLM:000055340:33.94401
Q9H0V9	1.051e-02	SLM:000063738:27.67144, SLM:000067702:32.11313, SLM:000067917:35.3619
Q9H2P0	1.051e-02	SLM:000055318:31.38369, SLM:000067694:31.89209, SLM:000055340:31.91578
Q9NTI5	1.051e-02	SLM:000056512:30.17083, SLM:000063953:31.75607, SLM:000055340:33.25765
Q9NTI7	1.051e-02	SLM:000063953:25.6446, SLM:000056512:34.00781, SLM:000055340:35.51986
Q9P225	1.051e-02	SLM:000055340:31.25613, SLM:000067694:31.3103, SLM:000055318:32.54976
Q9UBL6	1.051e-02	SLM:000055318:31.23716, SLM:000067694:31.95201, SLM:000055340:31.98106
Q9UHA4	1.051e-02	SLM:000063953:26.78757, SLM:000056512:33.43321, SLM:000055340:34.96782
Q9C093	1.051e-02	SLM:000055340:31.29148, SLM:000067694:31.34162, SLM:000055318:32.52095
O00748	1.051e-02	SLM:000055340:31.27691, SLM:000067694:31.33182, SLM:000055318:32.58204
Q5HYL7	1.051e-02	SLM:000055340:31.28281, SLM:000067694:31.33218, SLM:000055318:32.49986
Q6PRD1	1.051e-02	SLM:000055340:31.23608, SLM:000067694:31.29684, SLM:000055318:32.63063
O60493	1.050e-02	SLM:000063953:29.48198, SLM:000056512:31.98092, SLM:000055340:33.76927
P05556	1.050e-02	SLM:000067702:30.85553, SLM:000063738:32.01223, SLM:000067917:32.38611
P21283	1.050e-02	SLM:000063738:29.20189, SLM:000067702:31.02281, SLM:000067917:34.9929
P21731	1.050e-02	SLM:000063953:26.94494, SLM:000056512:33.42757, SLM:000055340:34.87935
P30556	1.050e-02	SLM:000067702:30.22546, SLM:000063738:31.87858, SLM:000067917:33.15057
P48050	1.050e-02	SLM:000056512:27.74125, SLM:000063953:33.69519, SLM:000055340:33.80235
P61165	1.050e-02	SLM:000063738:30.07304, SLM:000067702:30.33561, SLM:000067917:34.80147
Q0VGL1	1.050e-02	SLM:000063953:26.7824, SLM:000056512:33.44773, SLM:000055340:34.98195
Q15758	1.050e-02	SLM:000063953:30.23368, SLM:000056512:31.51171, SLM:000055340:33.51715
Q5JTW2	1.050e-02	SLM:000055340:31.39663, SLM:000067694:31.43193, SLM:000055318:32.37184
Q5TAB7	1.050e-02	SLM:000067702:26.3762, SLM:000063738:33.00315, SLM:000067917:35.83133
Q6ZMZ0	1.050e-02	SLM:000056512:30.70698, SLM:000063953:31.2324, SLM:000055340:33.28213
Q70EK8	1.050e-02	SLM:000055318:31.25407, SLM:000067694:31.97844, SLM:000055340:32.00772
Q8WXG9	1.050e-02	SLM:000063738:26.69916, SLM:000067702:32.59036, SLM:000067917:35.93206
Q8WXI9	1.050e-02	SLM:000055318:31.55658, SLM:000067694:31.82492, SLM:000055340:31.84163
Q96CN5	1.050e-02	SLM:000055318:30.98013, SLM:000067694:32.11002, SLM:000055340:32.14826
Q9H2W6	1.050e-02	SLM:000056512:31.027, SLM:000055340:32.09148, SLM:000067694:32.10638
Q9NUL7	1.050e-02	SLM:000056512:31.31086, SLM:000055340:31.95456, SLM:000067694:31.97102
Q9NZD8	1.050e-02	SLM:000067702:27.92128, SLM:000063738:32.33276, SLM:000067917:34.95145
Q9P0P8	1.050e-02	SLM:000056512:31.03133, SLM:000055340:32.10509, SLM:000067694:32.11995
Q9ULE3	1.050e-02	SLM:000055340:31.28078, SLM:000067694:31.34023, SLM:000055318:32.65553
Q9UNL4	1.050e-02	SLM:000055318:31.37815, SLM:000067694:31.92119, SLM:000055340:31.94582
Q9Y265	1.050e-02	SLM:000056501:28.96906, SLM:000067917:32.6586, SLM:000067702:33.5834
Q9Y6K1	1.050e-02	SLM:000055318:31.33233, SLM:000067694:31.92393, SLM:000055340:31.94984
Q01432	1.050e-02	SLM:000055340:31.32859, SLM:000067694:31.3793, SLM:000055318:32.56733
A6NJL1	1.050e-02	SLM:000055340:31.26972, SLM:000067694:31.3295, SLM:000055318:32.6495
A4FU69	1.050e-02	SLM:000055340:31.25233, SLM:000067694:31.31265, SLM:000055318:32.64023
Q5T655	1.050e-02	SLM:000055340:31.25469, SLM:000067694:31.31491, SLM:000055318:32.64119
Q5SQQ9	1.050e-02	SLM:000055340:31.26344, SLM:000067694:31.3234, SLM:000055318:32.64602
O43895	1.050e-02	SLM:000055340:31.25981, SLM:000067694:31.31988, SLM:000055318:32.64401
Q96CP7	1.050e-02	SLM:000056512:26.87222, SLM:000063953:33.96578, SLM:000055340:34.36921
O00358	1.049e-02	SLM:000055318:31.62804, SLM:000067694:31.84228, SLM:000055340:31.85728
O43167	1.049e-02	SLM:000067702:29.02533, SLM:000063738:31.32776, SLM:000067917:34.93368
O95343	1.049e-02	SLM:000067702:25.8039, SLM:000063738:33.34471, SLM:000067917:36.20855
O95600	1.049e-02	SLM:000055318:31.15281, SLM:000067694:32.07587, SLM:000055340:32.10977
P17927	1.049e-02	SLM:000055318:31.05336, SLM:000067694:32.11215, SLM:000055340:32.14895
P30101	1.049e-02	SLM:000063738:30.52006, SLM:000067702:31.48739, SLM:000067694:33.36629
P49190	1.049e-02	SLM:000056512:26.35588, SLM:000063953:34.29806, SLM:000055340:34.66679
Q5GAN3	1.049e-02	SLM:000063738:25.71665, SLM:000067702:33.06878, SLM:000067917:36.53306
Q86UR5	1.049e-02	SLM:000055340:31.43143, SLM:000067694:31.46768, SLM:000055318:32.42392
Q8N4V1	1.049e-02	SLM:000067702:30.95943, SLM:000063738:32.06204, SLM:000067917:32.28928
Q8TCC3	1.049e-02	SLM:000056512:31.16344, SLM:000055340:32.08615, SLM:000067694:32.10153
Q96J42	1.049e-02	SLM:000056512:30.56636, SLM:000055340:32.39042, SLM:000067694:32.40319
Q9BZK7	1.049e-02	SLM:000063953:28.03365, SLM:000056512:32.96539, SLM:000055340:34.36493
Q9NWK9	1.049e-02	SLM:000056512:28.36315, SLM:000063953:33.18458, SLM:000055340:33.78805
P55082	1.049e-02	SLM:000063738:27.71882, SLM:000067702:32.16494, SLM:000067917:35.41411
Q14656	1.049e-02	SLM:000056512:26.45281, SLM:000063953:34.31103, SLM:000055340:34.53967
Q8NEN9	1.049e-02	SLM:000063738:28.30197, SLM:000067702:31.65217, SLM:000067917:35.34957
O15085	1.048e-02	SLM:000063953:29.71781, SLM:000056512:31.95832, SLM:000055340:33.78392
O95221	1.048e-02	SLM:000063953:26.30702, SLM:000056512:33.80103, SLM:000055340:35.32214
P41227	1.048e-02	SLM:000063738:28.68889, SLM:000067702:31.46776, SLM:000067917:35.24756
P42262	1.048e-02	SLM:000056512:29.30985, SLM:000055340:33.06604, SLM:000067694:33.07597
P60033	1.048e-02	SLM:000067917:27.19969, SLM:000067702:33.84667, SLM:000063738:34.36093
P62191	1.048e-02	SLM:000067917:28.30373, SLM:000067702:33.31108, SLM:000063738:33.78266
P98171	1.048e-02	SLM:000055340:31.40258, SLM:000067694:31.44808, SLM:000055318:32.55571
Q13705	1.048e-02	SLM:000063738:29.40776, SLM:000067702:31.00826, SLM:000067917:35.03316
Q15006	1.048e-02	SLM:000067702:31.21507, SLM:000067917:31.9793, SLM:000063738:32.18548
Q32P28	1.048e-02	SLM:000063738:29.63607, SLM:000067702:31.52854, SLM:000067917:34.23433
Q6P5W5	1.048e-02	SLM:000067702:30.58434, SLM:000063738:31.98556, SLM:000067917:32.87918
Q6ZUM4	1.048e-02	SLM:000055340:31.38679, SLM:000067694:31.43838, SLM:000055318:32.63959
Q96BR9	1.048e-02	SLM:000067702:29.32702, SLM:000063738:31.18978, SLM:000067917:34.93297
Q96KG7	1.048e-02	SLM:000055340:31.3792, SLM:000067694:31.43098, SLM:000055318:32.63514
Q99623	1.048e-02	SLM:000067917:31.38989, SLM:000067702:31.60047, SLM:000063738:32.40269
Q9NQ50	1.048e-02	SLM:000056512:31.08931, SLM:000055340:32.15386, SLM:000067694:32.16875
Q9NVS2	1.048e-02	SLM:000056512:31.20722, SLM:000055340:32.1109, SLM:000067694:32.12635
Q9UBD5	1.048e-02	SLM:000056512:29.79881, SLM:000055340:32.81741, SLM:000067694:32.82812
Q9UNE2	1.048e-02	SLM:000055340:31.45151, SLM:000067694:31.48844, SLM:000055318:32.45611
P54760	1.048e-02	SLM:000063738:27.27271, SLM:000067702:32.43871, SLM:000067917:35.74276
A8K2U0	1.048e-02	SLM:000067702:27.47786, SLM:000063738:32.62496, SLM:000067917:35.34264
Q496A3	1.048e-02	SLM:000055340:31.35687, SLM:000067694:31.40913, SLM:000055318:32.62034
O60610	1.047e-02	SLM:000063953:29.7759, SLM:000056512:31.9337, SLM:000055340:33.77211
O75208	1.047e-02	SLM:000063738:31.74155, SLM:000055318:31.86683, SLM:000067694:31.88088
O95231	1.047e-02	SLM:000067702:26.32074, SLM:000063738:33.18448, SLM:000067917:36.02358
O95994	1.047e-02	SLM:000063953:31.35514, SLM:000056512:31.8685, SLM:000067694:32.25275
P0C0L4	1.047e-02	SLM:000056512:28.87487, SLM:000055340:33.33596, SLM:000067694:33.34537
P21359	1.047e-02	SLM:000063953:28.96232, SLM:000056512:32.42718, SLM:000055340:34.10829
P33981	1.047e-02	SLM:000063953:28.88742, SLM:000056512:32.46408, SLM:000055340:34.13552
P50851	1.047e-02	SLM:000063738:27.43798, SLM:000067702:32.24352, SLM:000067917:35.80485
P53004	1.047e-02	SLM:000063953:27.21718, SLM:000056512:33.42596, SLM:000055340:34.87127
P55157	1.047e-02	SLM:000067917:22.84906, SLM:000067702:36.07758, SLM:000063738:36.5784
Q12860	1.047e-02	SLM:000056512:29.18544, SLM:000055340:33.15455, SLM:000067694:33.16431
Q14103	1.047e-02	SLM:000056501:29.03832, SLM:000067917:32.91446, SLM:000067702:33.58492
Q7Z4N2	1.047e-02	SLM:000055340:31.39971, SLM:000067694:31.45024, SLM:000055318:32.63537
Q8N1G1	1.047e-02	SLM:000055340:31.43536, SLM:000067694:31.4791, SLM:000055318:32.55888
Q99685	1.047e-02	SLM:000056512:27.35514, SLM:000063953:33.85091, SLM:000055340:34.28871
Q9BTW9	1.047e-02	SLM:000063953:31.03597, SLM:000056512:31.04378, SLM:000055340:33.41345
Q9BXS5	1.047e-02	SLM:000067702:29.277, SLM:000063738:31.25417, SLM:000067917:34.95963
Q9BY67	1.047e-02	SLM:000056512:27.60767, SLM:000063953:33.89634, SLM:000055340:34.03468
Q9H788	1.047e-02	SLM:000067702:28.8463, SLM:000063738:31.60378, SLM:000067917:35.08851
Q9NYB0	1.047e-02	SLM:000055318:31.80555, SLM:000067694:31.83826, SLM:000055340:31.84721
Q9NYY8	1.047e-02	SLM:000056512:31.41497, SLM:000055340:32.05763, SLM:000067694:32.0741
Q96LT4	1.047e-02	SLM:000067917:22.59856, SLM:000067702:36.1899, SLM:000063738:36.6908
O95104	1.047e-02	SLM:000067702:26.69514, SLM:000063738:32.99848, SLM:000067917:35.80936
Q7Z5S9	1.047e-02	SLM:000056512:26.6839, SLM:000063953:34.31543, SLM:000055340:34.53517
B2RXF5	1.046e-02	SLM:000055318:31.25499, SLM:000067694:32.15047, SLM:000055340:32.18376
O75695	1.046e-02	SLM:000056512:29.93847, SLM:000063953:32.20591, SLM:000055340:33.42801
O95644	1.046e-02	SLM:000055318:31.67615, SLM:000067694:31.9443, SLM:000055340:31.96099
P10275	1.046e-02	SLM:000056501:30.74192, SLM:000067917:32.34905, SLM:000063953:32.52731
P11686	1.046e-02	SLM:000063738:27.04989, SLM:000067702:32.59124, SLM:000067917:35.91656
P13747	1.046e-02	SLM:000063953:30.74529, SLM:000056512:31.32088, SLM:000055340:33.50736
P29320	1.046e-02	SLM:000056512:29.11564, SLM:000063953:32.82306, SLM:000055340:33.62531
P29401	1.046e-02	SLM:000056501:24.97709, SLM:000067917:34.92213, SLM:000067702:35.71202
P49736	1.046e-02	SLM:000055318:31.78248, SLM:000067694:31.91431, SLM:000055340:31.92664
P50402	1.046e-02	SLM:000067702:31.10676, SLM:000063738:32.17428, SLM:000067917:32.29792
P55039	1.046e-02	SLM:000063953:26.68457, SLM:000056512:33.71177, SLM:000055340:35.17401
P67809	1.046e-02	SLM:000056501:29.2646, SLM:000067917:32.83102, SLM:000067702:33.47971
Q00610	1.046e-02	SLM:000056501:29.48397, SLM:000067917:32.75948, SLM:000067702:33.38414
Q01151	1.046e-02	SLM:000063953:30.94041, SLM:000056512:31.16273, SLM:000055340:33.45904
Q07065	1.046e-02	SLM:000067702:31.05314, SLM:000063738:32.15627, SLM:000067917:32.38499
Q0D2K3	1.046e-02	SLM:000067702:26.60148, SLM:000063738:33.10031, SLM:000067917:35.92199
Q15059	1.046e-02	SLM:000055318:31.75498, SLM:000067694:31.90406, SLM:000055340:31.91696
Q8N983	1.046e-02	SLM:000056512:31.27418, SLM:000055340:32.14872, SLM:000067694:32.16428
Q8TC27	1.046e-02	SLM:000063738:27.67593, SLM:000067702:32.18835, SLM:000067917:35.77034
Q92692	1.046e-02	SLM:000056512:29.2659, SLM:000063953:32.75157, SLM:000055340:33.60511
Q96BZ8	1.046e-02	SLM:000067702:28.35526, SLM:000063738:31.98837, SLM:000067917:35.29174
Q96K76	1.046e-02	SLM:000055318:31.73987, SLM:000067694:31.92611, SLM:000055340:31.94021
Q96T91	1.046e-02	SLM:000063738:26.81951, SLM:000067702:32.74224, SLM:000067917:36.08527
Q99543	1.046e-02	SLM:000063953:26.68791, SLM:000056512:33.712, SLM:000055340:35.17418
Q99592	1.046e-02	SLM:000055318:31.25299, SLM:000067694:32.14913, SLM:000055340:32.18244
Q9H6L2	1.046e-02	SLM:000063738:27.77189, SLM:000067702:32.30056, SLM:000067917:35.55717
Q9H6X2	1.046e-02	SLM:000063953:28.80055, SLM:000056512:32.73639, SLM:000055340:34.0716
Q9NQL2	1.046e-02	SLM:000063953:26.96102, SLM:000056512:33.54592, SLM:000055340:35.08173
Q9P253	1.046e-02	SLM:000063738:29.95778, SLM:000067702:30.65195, SLM:000067917:34.95378
Q9Y232	1.046e-02	SLM:000055318:31.4897, SLM:000067694:32.04673, SLM:000055340:32.07174
O14975	1.046e-02	SLM:000063738:28.9054, SLM:000067702:31.45922, SLM:000067917:35.27735
P22735	1.046e-02	SLM:000067702:27.71817, SLM:000063738:32.60123, SLM:000067917:35.28802
Q8NH54	1.046e-02	SLM:000055340:31.43008, SLM:000067694:31.48311, SLM:000055318:32.70572
Q9UNK4	1.046e-02	SLM:000056512:26.71939, SLM:000063953:34.3166, SLM:000055340:34.5349
Q9C0I4	1.046e-02	SLM:000055340:31.43818, SLM:000067694:31.48902, SLM:000055318:32.67887
P14060	1.046e-02	SLM:000067702:25.90515, SLM:000063738:33.34474, SLM:000067917:36.33002
A6NIV6	1.045e-02	SLM:000055340:31.47171, SLM:000067694:31.52412, SLM:000055318:32.73768
P03950	1.045e-02	SLM:000055318:31.14386, SLM:000067694:32.2463, SLM:000055340:32.28399
P05089	1.045e-02	SLM:000055318:31.49872, SLM:000067694:32.07259, SLM:000055340:32.09804
P09467	1.045e-02	SLM:000055340:31.6156, SLM:000067694:31.64199, SLM:000055318:32.42179
P13612	1.045e-02	SLM:000063738:27.49635, SLM:000067702:32.45754, SLM:000067917:35.74807
P23468	1.045e-02	SLM:000063953:30.98982, SLM:000056512:31.20515, SLM:000055340:33.50376
Q03135	1.045e-02	SLM:000067917:30.73417, SLM:000056501:32.16964, SLM:000067702:32.7758
Q08945	1.045e-02	SLM:000055318:31.79685, SLM:000067694:31.92789, SLM:000055340:31.9402
Q14344	1.045e-02	SLM:000063953:29.76641, SLM:000056512:32.04215, SLM:000055340:33.86243
Q16643	1.045e-02	SLM:000056501:30.53809, SLM:000067917:32.01697, SLM:000067702:33.17954
Q6ZVL6	1.045e-02	SLM:000055340:31.45838, SLM:000067694:31.51204, SLM:000055318:32.74398
Q86TS9	1.045e-02	SLM:000056512:31.14419, SLM:000055340:32.24749, SLM:000067694:32.26226
Q92526	1.045e-02	SLM:000056501:25.69111, SLM:000067917:34.59934, SLM:000067702:35.40486
Q92538	1.045e-02	SLM:000056512:30.55331, SLM:000063953:31.70066, SLM:000055340:33.41176
Q9BPU6	1.045e-02	SLM:000055340:31.59444, SLM:000067694:31.62519, SLM:000055318:32.48493
Q9BQ48	1.045e-02	SLM:000056512:31.31512, SLM:000055340:32.15983, SLM:000067694:32.1755
Q9GZM5	1.045e-02	SLM:000067917:29.51624, SLM:000067702:32.79517, SLM:000063738:33.3653
Q9H4Y5	1.045e-02	SLM:000063953:26.23202, SLM:000056512:33.98058, SLM:000055340:35.45289
Q9H832	1.045e-02	SLM:000063953:26.21714, SLM:000056512:33.99383, SLM:000055340:35.51156
Q9UBV7	1.045e-02	SLM:000056512:29.15114, SLM:000055340:33.27747, SLM:000067694:33.2871
Q9ULU4	1.045e-02	SLM:000055318:31.70304, SLM:000067694:31.99514, SLM:000055340:32.01257
Q9Y6M7	1.045e-02	SLM:000056512:30.1717, SLM:000063953:32.06234, SLM:000055340:33.43185
Q7Z7F7	1.045e-02	SLM:000056512:31.16262, SLM:000055340:32.26182, SLM:000067694:32.2766
Q13304	1.045e-02	SLM:000056512:26.67337, SLM:000063953:34.40657, SLM:000055340:34.63044
Q9BSA9	1.045e-02	SLM:000056512:26.6544, SLM:000063953:34.40612, SLM:000055340:34.63072
O75973	1.045e-02	SLM:000067702:27.54613, SLM:000063738:32.53091, SLM:000067917:35.65685
Q96BI1	1.045e-02	SLM:000063738:28.19478, SLM:000067702:31.93659, SLM:000067917:35.58822
Q9H841	1.045e-02	SLM:000056512:26.82765, SLM:000063953:34.31873, SLM:000055340:34.53239
Q8N9Z9	1.045e-02	SLM:000055340:31.46737, SLM:000067694:31.52078, SLM:000055318:32.74904
Q5TIE3	1.045e-02	SLM:000055340:31.4549, SLM:000067694:31.50866, SLM:000055318:32.74218
Q13609	1.045e-02	SLM:000055340:31.447, SLM:000067694:31.50099, SLM:000055318:32.73782
A2RTY3	1.045e-02	SLM:000055340:31.46406, SLM:000067694:31.51755, SLM:000055318:32.74706
Q9BW30	1.045e-02	SLM:000055340:31.45706, SLM:000067694:31.51077, SLM:000055318:32.7435
Q9NP60	1.045e-02	SLM:000055340:31.43553, SLM:000067694:31.48986, SLM:000055318:32.73158
O43929	1.044e-02	SLM:000056512:29.92581, SLM:000055340:32.93853, SLM:000067694:32.94924
O75106	1.044e-02	SLM:000067917:23.50304, SLM:000067702:35.88613, SLM:000063738:36.3867
P13501	1.044e-02	SLM:000056512:28.96437, SLM:000055340:33.42493, SLM:000067694:33.43434
P17030	1.044e-02	SLM:000056512:26.90429, SLM:000063953:34.3229, SLM:000055340:34.53326
P23470	1.044e-02	SLM:000056512:29.75941, SLM:000063953:32.47651, SLM:000055340:33.54423
P46379	1.044e-02	SLM:000067917:30.61462, SLM:000056501:32.39053, SLM:000067702:32.82132
P55036	1.044e-02	SLM:000067917:28.4248, SLM:000067702:33.42893, SLM:000063738:33.90046
P63252	1.044e-02	SLM:000056512:27.73202, SLM:000063953:33.95498, SLM:000055340:34.08764
Q05925	1.044e-02	SLM:000067702:26.45481, SLM:000063738:33.26925, SLM:000067917:36.10618
Q13112	1.044e-02	SLM:000055318:31.62904, SLM:000067694:32.08429, SLM:000055340:32.10651
Q14028	1.044e-02	SLM:000067917:22.15385, SLM:000067702:36.56307, SLM:000063738:37.0641
Q16635	1.044e-02	SLM:000067917:28.57385, SLM:000067702:33.35046, SLM:000063738:33.88461
Q16787	1.044e-02	SLM:000063738:26.54733, SLM:000067702:32.91984, SLM:000067917:36.2797
Q16891	1.044e-02	SLM:000067917:30.97819, SLM:000067702:32.05639, SLM:000063738:32.75778
Q17RB8	1.044e-02	SLM:000056512:29.05606, SLM:000063953:32.96637, SLM:000055340:33.72541
Q2MV58	1.044e-02	SLM:000063738:27.6137, SLM:000067702:32.44038, SLM:000067917:35.7212
Q4U2R6	1.044e-02	SLM:000056512:31.23896, SLM:000055340:32.26626, SLM:000067694:32.28128
Q96EU7	1.044e-02	SLM:000067702:26.90483, SLM:000063738:32.89549, SLM:000067917:35.94401
Q9NRE1	1.044e-02	SLM:000063738:26.71065, SLM:000067702:32.84012, SLM:000067917:36.19138
Q9UMR3	1.044e-02	SLM:000067702:26.51391, SLM:000063738:33.22763, SLM:000067917:36.05996
Q9Y4L1	1.044e-02	SLM:000063738:29.44158, SLM:000067702:31.7479, SLM:000067917:34.60932
Q9Y6M5	1.044e-02	SLM:000056512:29.25492, SLM:000063953:32.87246, SLM:000055340:33.69497
O14523	1.044e-02	SLM:000067702:28.10827, SLM:000063738:32.24672, SLM:000067917:35.47139
O95741	1.044e-02	SLM:000055318:31.1686, SLM:000067694:32.30196, SLM:000055340:32.34028
Q12891	1.044e-02	SLM:000063738:26.97317, SLM:000067702:32.66445, SLM:000067917:36.17815
Q9BWV3	1.044e-02	SLM:000055340:31.49933, SLM:000067694:31.55246, SLM:000055318:32.7766
O00305	1.043e-02	SLM:000055318:31.30836, SLM:000067694:32.26522, SLM:000055340:32.29986
O43913	1.043e-02	SLM:000056512:29.95192, SLM:000055340:32.96915, SLM:000067694:32.97986
O95613	1.043e-02	SLM:000063953:29.53691, SLM:000056512:32.54762, SLM:000055340:33.78231
P08559	1.043e-02	SLM:000067917:30.9939, SLM:000067702:32.07171, SLM:000063738:32.77313
P08758	1.043e-02	SLM:000055340:31.71157, SLM:000067694:31.73601, SLM:000056512:32.42076
P0CG47	1.043e-02	SLM:000067917:30.15642, SLM:000056501:32.81738, SLM:000067702:32.85954
P16278	1.043e-02	SLM:000056512:30.86433, SLM:000063953:31.50916, SLM:000055340:33.49018
P35222	1.043e-02	SLM:000056501:31.24319, SLM:000063953:32.24786, SLM:000056512:32.42798
P35998	1.043e-02	SLM:000067917:28.4544, SLM:000067702:33.47975, SLM:000063738:33.9516
P41587	1.043e-02	SLM:000067917:29.59525, SLM:000067702:32.8685, SLM:000063738:33.43882
P52790	1.043e-02	SLM:000056512:28.88596, SLM:000055340:33.47203, SLM:000067694:33.48136
P55345	1.043e-02	SLM:000063953:28.83613, SLM:000056512:32.8607, SLM:000055340:34.20313
P61601	1.043e-02	SLM:000055340:31.6327, SLM:000067694:31.66671, SLM:000055318:32.58411
P62241	1.043e-02	SLM:000056501:30.05742, SLM:000067917:32.6217, SLM:000067702:33.16858
Q4VC44	1.043e-02	SLM:000055340:31.58896, SLM:000067694:31.63053, SLM:000055318:32.67528
Q5T6S3	1.043e-02	SLM:000055318:31.6204, SLM:000067694:32.09462, SLM:000055340:32.11736
Q96IZ0	1.043e-02	SLM:000063738:29.35603, SLM:000067702:31.27576, SLM:000067917:35.22272
Q9BV36	1.043e-02	SLM:000055340:31.62674, SLM:000067694:31.66346, SLM:000055318:32.62754
Q9BYC8	1.043e-02	SLM:000056512:31.28637, SLM:000055340:32.26899, SLM:000067694:32.28416
Q9NQ66	1.043e-02	SLM:000055340:31.63653, SLM:000067694:31.66807, SLM:000055318:32.54202
Q9NXI6	1.043e-02	SLM:000055318:31.16319, SLM:000067694:32.36019, SLM:000055340:32.39975
Q9NZC3	1.043e-02	SLM:000056512:28.72127, SLM:000063953:33.25868, SLM:000055340:33.90447
Q9UKT9	1.043e-02	SLM:000055318:31.79265, SLM:000067694:32.03878, SLM:000055340:32.05479
Q5VUA4	1.043e-02	SLM:000063953:27.8134, SLM:000056512:33.29747, SLM:000055340:34.72055
Q96GC9	1.043e-02	SLM:000067702:27.04937, SLM:000063738:33.03493, SLM:000067917:35.82567
Q9BZM4	1.043e-02	SLM:000056512:29.15986, SLM:000055340:33.3652, SLM:000067694:33.37477
Q9Y236	1.043e-02	SLM:000055340:31.51558, SLM:000067694:31.56823, SLM:000055318:32.78534
Q687X5	1.043e-02	SLM:000055340:31.50682, SLM:000067694:31.55972, SLM:000055318:32.78049
Q8WYK1	1.043e-02	SLM:000055340:31.51889, SLM:000067694:31.57146, SLM:000055318:32.78728
Q9BZQ2	1.043e-02	SLM:000055340:31.53629, SLM:000067694:31.58844, SLM:000055318:32.79809
Q6IC83	1.043e-02	SLM:000055340:31.50704, SLM:000067694:31.56001, SLM:000055318:32.7817
O14519	1.042e-02	SLM:000055318:31.78973, SLM:000067694:32.0829, SLM:000055340:32.10037
O60641	1.042e-02	SLM:000055340:31.67857, SLM:000067694:31.71165, SLM:000055318:32.61297
P01282	1.042e-02	SLM:000063738:26.31314, SLM:000067702:33.14588, SLM:000067917:36.51936
P13637	1.042e-02	SLM:000056512:28.3733, SLM:000063953:33.49769, SLM:000055340:34.06135
P21796	1.042e-02	SLM:000067917:31.10945, SLM:000067702:32.07598, SLM:000063738:32.78827
P26371	1.042e-02	SLM:000067702:30.08887, SLM:000063738:32.10338, SLM:000067917:33.76037
P29992	1.042e-02	SLM:000063953:27.16429, SLM:000056512:33.66379, SLM:000055340:35.11593
P31947	1.042e-02	SLM:000063953:31.14407, SLM:000056512:32.0915, SLM:000067694:32.74725
P32297	1.042e-02	SLM:000063738:27.98776, SLM:000067702:32.34937, SLM:000067917:35.59058
P56202	1.042e-02	SLM:000055340:31.57092, SLM:000067694:31.62049, SLM:000055318:32.79113
Q13368	1.042e-02	SLM:000056512:27.73908, SLM:000063953:34.03336, SLM:000055340:34.17218
Q13443	1.042e-02	SLM:000063738:27.78491, SLM:000067702:32.28577, SLM:000067917:35.86863
Q13613	1.042e-02	SLM:000063953:27.69656, SLM:000056512:33.42378, SLM:000055340:34.85525
Q16666	1.042e-02	SLM:000063953:31.42141, SLM:000056512:32.04043, SLM:000067694:32.49995
Q71U36	1.042e-02	SLM:000067917:31.02467, SLM:000056501:32.04527, SLM:000067702:32.88458
Q86YT6	1.042e-02	SLM:000063953:29.29274, SLM:000056512:32.70811, SLM:000055340:33.99316
Q8N344	1.042e-02	SLM:000055318:31.60954, SLM:000067694:32.16956, SLM:000055340:32.19464
Q8WVB3	1.042e-02	SLM:000055340:31.56009, SLM:000067694:31.611, SLM:000055318:32.80194
Q92834	1.042e-02	SLM:000063953:27.76632, SLM:000056512:33.4044, SLM:000055340:34.83291
Q96CM3	1.042e-02	SLM:000056512:31.56672, SLM:000055340:32.2093, SLM:000067694:32.22577
Q9BQE5	1.042e-02	SLM:000056512:29.71103, SLM:000063953:32.60081, SLM:000055340:33.61517
Q9BWG6	1.042e-02	SLM:000067702:29.05042, SLM:000063738:32.29225, SLM:000067917:34.63003
Q9C0C4	1.042e-02	SLM:000056512:28.39601, SLM:000063953:33.7608, SLM:000055340:33.79683
Q9GZU7	1.042e-02	SLM:000056512:28.91151, SLM:000063953:33.18957, SLM:000055340:33.87869
Q9HD15	1.042e-02	SLM:000055318:31.43313, SLM:000067694:32.24056, SLM:000055340:32.27183
Q9P275	1.042e-02	SLM:000067702:30.24758, SLM:000063738:30.71355, SLM:000067917:35.04153
Q9UHB6	1.042e-02	SLM:000056501:30.60188, SLM:000067917:32.11137, SLM:000067702:33.26885
Q9UPQ3	1.042e-02	SLM:000056512:28.51041, SLM:000063953:33.42746, SLM:000055340:34.01779
Q9UQ26	1.042e-02	SLM:000055340:31.6457, SLM:000067694:31.68206, SLM:000055318:32.63992
Q8WVV5	1.042e-02	SLM:000067702:28.27978, SLM:000063738:32.21275, SLM:000067917:35.46741
Q96BW9	1.042e-02	SLM:000056512:28.22704, SLM:000063953:33.58242, SLM:000055340:34.11909
Q8IZU8	1.042e-02	SLM:000055340:31.54381, SLM:000067694:31.59577, SLM:000055318:32.80241
Q8NBS3	1.042e-02	SLM:000055340:31.55459, SLM:000067694:31.60564, SLM:000055318:32.79884
Q96DY2	1.042e-02	SLM:000055340:31.57068, SLM:000067694:31.6213, SLM:000055318:32.80803
Q96J66	1.042e-02	SLM:000055340:31.56541, SLM:000067694:31.61618, SLM:000055318:32.80505
Q32M45	1.042e-02	SLM:000055340:31.55144, SLM:000067694:31.60259, SLM:000055318:32.79714
O15021	1.042e-02	SLM:000055340:31.56732, SLM:000067694:31.61552, SLM:000055318:32.76525
Q8IUR5	1.042e-02	SLM:000055340:31.55628, SLM:000067694:31.60579, SLM:000055318:32.77569
O00487	1.041e-02	SLM:000067917:28.50883, SLM:000067702:33.52469, SLM:000063738:33.99639
O60462	1.041e-02	SLM:000067702:27.96315, SLM:000063738:32.43553, SLM:000067917:35.6168
P13611	1.041e-02	SLM:000056512:29.01104, SLM:000055340:33.51735, SLM:000067694:33.52673
P20648	1.041e-02	SLM:000055340:31.70215, SLM:000067694:31.73481, SLM:000055318:32.62847
P22459	1.041e-02	SLM:000056512:28.56822, SLM:000063953:33.74526, SLM:000055340:33.75316
P25788	1.041e-02	SLM:000067917:28.54211, SLM:000067702:33.51915, SLM:000063738:33.99027
P34972	1.041e-02	SLM:000067702:31.00361, SLM:000063738:32.25368, SLM:000067917:32.84996
P54198	1.041e-02	SLM:000055318:31.72655, SLM:000067694:32.17846, SLM:000055340:32.20058
Q5TAQ9	1.041e-02	SLM:000056501:24.77238, SLM:000067917:35.25631, SLM:000067702:36.05651
Q8NB16	1.041e-02	SLM:000055318:31.46998, SLM:000067694:32.27943, SLM:000055340:32.31075
Q96D05	1.041e-02	SLM:000056512:30.50172, SLM:000055340:32.75343, SLM:000067694:32.76532
Q96DA6	1.041e-02	SLM:000067702:28.72318, SLM:000063738:31.95889, SLM:000067917:35.33682
Q99496	1.041e-02	SLM:000055318:31.93769, SLM:000067694:32.04407, SLM:000055340:32.05555
Q99497	1.041e-02	SLM:000055318:31.82194, SLM:000067694:32.10859, SLM:000055340:32.12585
Q99675	1.041e-02	SLM:000056512:30.4341, SLM:000055340:32.80025, SLM:000067694:32.81193
Q99677	1.041e-02	SLM:000056512:30.4964, SLM:000063953:32.02236, SLM:000055340:33.5509
Q9H269	1.041e-02	SLM:000063738:30.11544, SLM:000067702:30.81173, SLM:000067917:35.11281
Q9H9B4	1.041e-02	SLM:000067917:31.06515, SLM:000067702:32.14394, SLM:000063738:32.84527
Q9HC97	1.041e-02	SLM:000067917:27.69262, SLM:000067702:33.90743, SLM:000063738:34.4248
Q9NQ34	1.041e-02	SLM:000063738:28.45698, SLM:000067702:31.97394, SLM:000067917:35.65088
Q9UEU0	1.041e-02	SLM:000067702:30.77688, SLM:000063738:32.18549, SLM:000067917:33.09206
Q9UK22	1.041e-02	SLM:000063953:29.38643, SLM:000056512:32.47002, SLM:000055340:34.18805
P48448	1.041e-02	SLM:000067702:26.68163, SLM:000063738:33.15968, SLM:000067917:36.18191
Q6PII5	1.041e-02	SLM:000056512:27.56739, SLM:000063953:34.00548, SLM:000055340:34.44713
Q8N3Y3	1.041e-02	SLM:000063738:27.43481, SLM:000067702:32.67201, SLM:000067917:35.98043
Q5BKT4	1.041e-02	SLM:000056512:28.6916, SLM:000055340:33.67953, SLM:000067694:33.68865
Q9H6U8	1.041e-02	SLM:000056512:30.60681, SLM:000055340:32.71308, SLM:000067694:32.72524
Q6UWY0	1.041e-02	SLM:000063738:27.76859, SLM:000067702:32.52362, SLM:000067917:35.79896
Q9BZH6	1.041e-02	SLM:000063953:27.47462, SLM:000056512:33.50109, SLM:000055340:35.04977
O60476	1.041e-02	SLM:000063738:27.49347, SLM:000067702:32.53119, SLM:000067917:36.07805
P10720	1.041e-02	SLM:000055340:31.61996, SLM:000067694:31.66338, SLM:000055318:32.73799
Q2M3X9	1.041e-02	SLM:000055340:31.57821, SLM:000067694:31.62864, SLM:000055318:32.8124
A2A2Y4	1.040e-02	SLM:000063738:27.29345, SLM:000067702:32.67524, SLM:000067917:36.20336
O00231	1.040e-02	SLM:000067917:28.55528, SLM:000067702:33.57624, SLM:000063738:34.04802
O14929	1.040e-02	SLM:000055318:31.74571, SLM:000067694:32.20428, SLM:000055340:32.22659
O14981	1.040e-02	SLM:000056512:30.69126, SLM:000063953:31.88474, SLM:000055340:33.57264
O15126	1.040e-02	SLM:000056512:30.0642, SLM:000063953:32.45183, SLM:000055340:33.63042
O15498	1.040e-02	SLM:000056512:30.04107, SLM:000063953:32.47867, SLM:000055340:33.63967
O75155	1.040e-02	SLM:000063953:29.22727, SLM:000056512:32.6052, SLM:000055340:34.29418
P10114	1.040e-02	SLM:000056512:29.55679, SLM:000063953:32.82646, SLM:000055340:33.73428
P15692	1.040e-02	SLM:000067702:28.01115, SLM:000063738:32.48293, SLM:000067917:35.66427
P24941	1.040e-02	SLM:000063953:31.72179, SLM:000056512:32.09096, SLM:000067694:32.36056
P28799	1.040e-02	SLM:000063738:30.29896, SLM:000067702:31.70116, SLM:000067917:34.15067
P29016	1.040e-02	SLM:000063953:30.84354, SLM:000056512:31.58073, SLM:000055340:33.72133
P43686	1.040e-02	SLM:000067917:28.56444, SLM:000067702:33.5603, SLM:000063738:34.03171
Q04446	1.040e-02	SLM:000055318:31.51092, SLM:000067694:32.30955, SLM:000055340:32.34062
Q13268	1.040e-02	SLM:000063953:28.63001, SLM:000056512:33.06253, SLM:000055340:34.43406
Q4G0X4	1.040e-02	SLM:000063953:27.34144, SLM:000056512:33.61991, SLM:000055340:35.16235
Q658P3	1.040e-02	SLM:000056512:30.11086, SLM:000063953:32.43574, SLM:000055340:33.63684
Q96FT7	1.040e-02	SLM:000063953:30.95137, SLM:000056512:31.4779, SLM:000055340:33.67884
Q96JM3	1.040e-02	SLM:000055318:31.68006, SLM:000067694:32.20219, SLM:000055340:32.22626
Q9BPY3	1.040e-02	SLM:000056512:29.28168, SLM:000063953:33.04618, SLM:000055340:33.83592
Q9BYC9	1.040e-02	SLM:000056512:31.41554, SLM:000055340:32.34815, SLM:000067694:32.3635
Q9HAZ2	1.040e-02	SLM:000055318:31.42433, SLM:000067694:32.35257, SLM:000055340:32.38659
Q9NWU5	1.040e-02	SLM:000056512:31.33528, SLM:000055340:32.3859, SLM:000067694:32.40084
Q6P531	1.040e-02	SLM:000056512:27.6322, SLM:000063953:34.03483, SLM:000055340:34.4789
P42898	1.040e-02	SLM:000067702:28.30359, SLM:000063738:32.31603, SLM:000067917:35.55878
Q8IWU5	1.040e-02	SLM:000063953:28.06983, SLM:000056512:33.23104, SLM:000055340:34.80803
Q9UKU7	1.040e-02	SLM:000056512:28.5744, SLM:000063953:33.7976, SLM:000055340:33.81271
Q8N2A8	1.040e-02	SLM:000067702:27.21037, SLM:000063738:32.92352, SLM:000067917:35.98994
Q96MC6	1.040e-02	SLM:000056512:27.22753, SLM:000063953:34.38633, SLM:000055340:34.58372
Q8TAF8	1.040e-02	SLM:000056512:27.53176, SLM:000063953:34.08104, SLM:000055340:34.51535
O15084	1.039e-02	SLM:000055318:31.95074, SLM:000067694:32.14831, SLM:000055340:32.16278
O60637	1.039e-02	SLM:000067702:29.83605, SLM:000063738:32.2213, SLM:000067917:34.15712
O75367	1.039e-02	SLM:000055318:31.96358, SLM:000067694:32.12996, SLM:000055340:32.14343
P18887	1.039e-02	SLM:000055318:31.90495, SLM:000067694:32.16082, SLM:000055340:32.17714
P49321	1.039e-02	SLM:000055318:31.75672, SLM:000067694:32.21491, SLM:000055340:32.2372
P53985	1.039e-02	SLM:000056512:30.23862, SLM:000063953:32.35182, SLM:000055340:33.63222
P60896	1.039e-02	SLM:000067917:28.48123, SLM:000067702:33.6336, SLM:000063738:34.10728
P61266	1.039e-02	SLM:000055340:31.75808, SLM:000067694:31.78992, SLM:000055318:32.66919
P62333	1.039e-02	SLM:000067917:28.58892, SLM:000067702:33.59132, SLM:000063738:34.06283
P62760	1.039e-02	SLM:000055340:31.75607, SLM:000067694:31.78904, SLM:000055318:32.68824
Q12849	1.039e-02	SLM:000067917:31.4059, SLM:000056501:31.78829, SLM:000067702:33.0266
Q13303	1.039e-02	SLM:000056512:29.57183, SLM:000055340:33.32878, SLM:000067694:33.33871
Q13362	1.039e-02	SLM:000056501:23.89956, SLM:000067917:35.79315, SLM:000067702:36.58669
Q68CZ1	1.039e-02	SLM:000063953:29.74019, SLM:000056512:32.66042, SLM:000055340:33.88219
Q6ZMH5	1.039e-02	SLM:000067917:26.83049, SLM:000067702:34.46554, SLM:000063738:34.97476
Q86X29	1.039e-02	SLM:000063953:31.02937, SLM:000056512:31.50764, SLM:000055340:33.72304
Q86XF0	1.039e-02	SLM:000056512:30.81659, SLM:000055340:32.69833, SLM:000067694:32.71098
Q8IZF4	1.039e-02	SLM:000067702:30.91137, SLM:000063738:32.25784, SLM:000067917:33.05133
Q8N2K0	1.039e-02	SLM:000067702:27.23927, SLM:000063738:33.13324, SLM:000067917:35.91752
Q8NC67	1.039e-02	SLM:000056512:30.66533, SLM:000055340:32.80027, SLM:000067694:32.81238
Q92766	1.039e-02	SLM:000055318:31.62269, SLM:000067694:32.31092, SLM:000055340:32.33931
Q96E17	1.039e-02	SLM:000055340:31.7495, SLM:000067694:31.78576, SLM:000055318:32.74201
Q96QF0	1.039e-02	SLM:000056512:30.94801, SLM:000063953:31.66477, SLM:000055340:33.60523
Q96TA1	1.039e-02	SLM:000063738:29.46956, SLM:000067702:31.41803, SLM:000067917:35.35843
Q9BV40	1.039e-02	SLM:000056512:30.03581, SLM:000063953:32.54392, SLM:000055340:33.68056
Q9HAS0	1.039e-02	SLM:000063953:27.55832, SLM:000056512:33.56671, SLM:000055340:35.11587
Q9HCH5	1.039e-02	SLM:000055340:31.7245, SLM:000067694:31.76153, SLM:000055318:32.73085
Q9UKL0	1.039e-02	SLM:000055318:31.86334, SLM:000067694:32.19949, SLM:000055340:32.21826
Q9Y5I4	1.039e-02	SLM:000063738:30.42719, SLM:000067702:30.68877, SLM:000067917:35.15503
O00461	1.039e-02	SLM:000063738:28.8975, SLM:000067702:32.11002, SLM:000067917:35.1957
O14531	1.039e-02	SLM:000055340:31.78107, SLM:000067694:31.8118, SLM:000055318:32.67137
O14607	1.039e-02	SLM:000067702:26.26863, SLM:000063738:33.54356, SLM:000067917:36.3987
Q9UFP1	1.039e-02	SLM:000063738:26.13792, SLM:000067702:33.36936, SLM:000067917:36.7523
O14795	1.038e-02	SLM:000055340:31.81113, SLM:000067694:31.84295, SLM:000055318:32.72198
O15296	1.038e-02	SLM:000055340:31.75454, SLM:000067694:31.79201, SLM:000055318:32.76872
O15439	1.038e-02	SLM:000056512:28.90508, SLM:000055340:33.70214, SLM:000067694:33.71136
O43765	1.038e-02	SLM:000063738:30.53518, SLM:000067702:31.76085, SLM:000067694:34.03407
O60331	1.038e-02	SLM:000063953:27.58503, SLM:000056512:33.67348, SLM:000055340:35.11565
O76081	1.038e-02	SLM:000067702:30.02158, SLM:000063738:32.23177, SLM:000067917:34.04713
P00488	1.038e-02	SLM:000067917:23.36223, SLM:000067702:36.23041, SLM:000063738:36.7323
P02810	1.038e-02	SLM:000067917:22.9707, SLM:000067702:36.4143, SLM:000063738:36.91604
P04004	1.038e-02	SLM:000063738:29.83118, SLM:000067702:31.88098, SLM:000067917:34.65123
P08238	1.038e-02	SLM:000056501:31.6714, SLM:000063953:32.235, SLM:000056512:32.44468
P16403	1.038e-02	SLM:000063953:31.63882, SLM:000056512:32.16739, SLM:000067694:32.56289
P22352	1.038e-02	SLM:000056512:27.69186, SLM:000063953:34.11722, SLM:000055340:34.55974
P48544	1.038e-02	SLM:000056512:29.22534, SLM:000063953:33.17745, SLM:000055340:33.92802
P51151	1.038e-02	SLM:000067702:31.74165, SLM:000067917:31.96806, SLM:000063738:32.61095
P59665	1.038e-02	SLM:000063738:30.36573, SLM:000067702:31.74883, SLM:000067917:34.18625
Q16581	1.038e-02	SLM:000067917:29.89195, SLM:000067702:32.91405, SLM:000063738:33.49342
Q6NT76	1.038e-02	SLM:000067702:29.06374, SLM:000063738:31.92548, SLM:000067917:35.38522
Q86YP4	1.038e-02	SLM:000055318:31.90321, SLM:000067694:32.19641, SLM:000055340:32.21388
Q8N8Y5	1.038e-02	SLM:000063738:28.78484, SLM:000067702:32.21186, SLM:000067917:35.33483
Q8NHV4	1.038e-02	SLM:000056501:26.61798, SLM:000067917:34.46515, SLM:000067702:35.2775
Q8TAA9	1.038e-02	SLM:000063953:31.15671, SLM:000056512:31.43223, SLM:000055340:33.71113
Q8TCU5	1.038e-02	SLM:000056512:28.02886, SLM:000063953:34.08651, SLM:000055340:34.20394
Q92731	1.038e-02	SLM:000063953:31.74059, SLM:000056512:32.16464, SLM:000067694:32.47964
Q92777	1.038e-02	SLM:000055340:31.80136, SLM:000067694:31.83244, SLM:000055318:32.69809
Q96A08	1.038e-02	SLM:000055318:32.0194, SLM:000067694:32.15106, SLM:000055340:32.16338
Q96JM2	1.038e-02	SLM:000055318:31.73244, SLM:000067694:32.2951, SLM:000055340:32.32026
Q9BY32	1.038e-02	SLM:000056512:30.2796, SLM:000055340:33.02686, SLM:000067694:33.03794
Q9NYQ3	1.038e-02	SLM:000063953:28.35593, SLM:000056512:33.29201, SLM:000055340:34.69176
Q9P021	1.038e-02	SLM:000056512:28.4585, SLM:000063953:33.92371, SLM:000055340:33.97359
Q9UBC2	1.038e-02	SLM:000056512:31.11071, SLM:000063953:31.57799, SLM:000055340:33.66181
Q9Y2S2	1.038e-02	SLM:000063953:31.31862, SLM:000056512:31.31884, SLM:000055340:33.6912
Q9Y5B9	1.038e-02	SLM:000055318:32.01738, SLM:000067694:32.14867, SLM:000055340:32.16098
Q7Z3E2	1.038e-02	SLM:000055340:31.75158, SLM:000067694:31.78944, SLM:000055318:32.77283
Q9NRU3	1.038e-02	SLM:000063738:28.12706, SLM:000067702:32.46555, SLM:000067917:35.70453
Q9BXS9	1.038e-02	SLM:000056512:29.81739, SLM:000055340:33.27747, SLM:000067694:33.28768
Q92570	1.038e-02	SLM:000067702:26.14344, SLM:000063738:33.67914, SLM:000067917:36.54282
Q14416	1.038e-02	SLM:000056512:27.34409, SLM:000063953:34.38981, SLM:000055340:34.58098
Q8N3X6	1.038e-02	SLM:000055318:31.48046, SLM:000067694:32.39818, SLM:000055340:32.43197
O00186	1.037e-02	SLM:000056512:30.05206, SLM:000063953:32.63316, SLM:000055340:33.74518
O00442	1.037e-02	SLM:000056512:29.21709, SLM:000063953:33.25114, SLM:000055340:33.98549
O14756	1.037e-02	SLM:000056512:28.86141, SLM:000055340:33.79053, SLM:000067694:33.79968
O60575	1.037e-02	SLM:000063738:26.76784, SLM:000067702:33.14042, SLM:000067917:36.50029
O75015	1.037e-02	SLM:000067702:28.05415, SLM:000063738:32.59799, SLM:000067917:35.77077
O76003	1.037e-02	SLM:000067702:30.10968, SLM:000063738:32.26811, SLM:000067917:34.04425
O95716	1.037e-02	SLM:000055340:31.8106, SLM:000067694:31.84722, SLM:000055318:32.80955
P06734	1.037e-02	SLM:000055318:31.41498, SLM:000067694:32.47307, SLM:000055340:32.50986
P08134	1.037e-02	SLM:000063953:30.1272, SLM:000056512:32.21526, SLM:000055340:34.06483
P11597	1.037e-02	SLM:000055340:32.04164, SLM:000067694:32.06319, SLM:000056512:32.35868
P12931	1.037e-02	SLM:000056501:31.93054, SLM:000063953:32.13306, SLM:000056512:32.37188
P19440	1.037e-02	SLM:000056512:27.68443, SLM:000063953:34.13875, SLM:000055340:34.5793
P20340	1.037e-02	SLM:000056512:30.3309, SLM:000063953:32.39388, SLM:000055340:33.69387
P22001	1.037e-02	SLM:000056512:28.72808, SLM:000063953:33.86897, SLM:000055340:33.87111
P23497	1.037e-02	SLM:000055318:31.86842, SLM:000067694:32.27833, SLM:000055340:32.29925
P29323	1.037e-02	SLM:000056512:29.40347, SLM:000063953:33.1057, SLM:000055340:33.9091
P46100	1.037e-02	SLM:000055318:31.89237, SLM:000067694:32.25578, SLM:000055340:32.27536
P51809	1.037e-02	SLM:000056512:30.01936, SLM:000063953:32.64275, SLM:000055340:33.74078
P54315	1.037e-02	SLM:000063738:27.1256, SLM:000067702:32.98762, SLM:000067917:36.32807
P55011	1.037e-02	SLM:000056512:30.51903, SLM:000055340:32.95864, SLM:000067694:32.9702
P57678	1.037e-02	SLM:000063953:30.09239, SLM:000056512:32.60365, SLM:000055340:33.75778
Q03405	1.037e-02	SLM:000067917:28.79057, SLM:000067702:33.56678, SLM:000063738:34.10094
Q13563	1.037e-02	SLM:000063953:29.07893, SLM:000056512:32.85111, SLM:000055340:34.50679
Q14721	1.037e-02	SLM:000055340:31.81367, SLM:000067694:31.84581, SLM:000055318:32.73048
Q6AHZ1	1.037e-02	SLM:000055318:31.80821, SLM:000067694:32.31183, SLM:000055340:32.33539
Q6W2J9	1.037e-02	SLM:000055318:32.05927, SLM:000067694:32.16611, SLM:000055340:32.1776
Q86U06	1.037e-02	SLM:000063738:29.022, SLM:000067702:31.80661, SLM:000067917:35.58549
Q8TDW5	1.037e-02	SLM:000055340:31.8001, SLM:000067694:31.83691, SLM:000055318:32.80255
Q96EN8	1.037e-02	SLM:000056512:30.33398, SLM:000055340:33.02658, SLM:000067694:33.03774
Q96H55	1.037e-02	SLM:000056501:30.67604, SLM:000067917:32.32258, SLM:000067702:33.45802
Q99460	1.037e-02	SLM:000067917:28.64076, SLM:000067702:33.6498, SLM:000063738:34.1214
Q9H446	1.037e-02	SLM:000063953:26.9545, SLM:000056512:33.99434, SLM:000055340:35.45679
Q9HCS2	1.037e-02	SLM:000055318:31.52926, SLM:000067694:32.42614, SLM:000055340:32.45946
Q9UJC3	1.037e-02	SLM:000063953:28.83951, SLM:000056512:33.11979, SLM:000055340:34.4812
Q9UM19	1.037e-02	SLM:000055340:31.81502, SLM:000067694:31.84834, SLM:000055318:32.7538
Q9UPA5	1.037e-02	SLM:000055340:31.79342, SLM:000067694:31.82959, SLM:000055318:32.78434
Q9Y282	1.037e-02	SLM:000067917:27.82615, SLM:000067702:34.05178, SLM:000063738:34.56906
Q9Y468	1.037e-02	SLM:000067917:28.8988, SLM:000067702:33.51745, SLM:000063738:33.98259
Q8NC42	1.037e-02	SLM:000063738:28.05199, SLM:000067702:32.57237, SLM:000067917:35.82825
Q9H7F0	1.037e-02	SLM:000056512:29.01345, SLM:000055340:33.71248, SLM:000067694:33.72176
Q9Y6A1	1.037e-02	SLM:000056512:30.8404, SLM:000055340:32.81188, SLM:000067694:32.82433
Q86UD1	1.037e-02	SLM:000063738:27.81206, SLM:000067702:32.68418, SLM:000067917:35.96836
P20930	1.037e-02	SLM:000067702:28.05375, SLM:000063738:32.86397, SLM:000067917:35.54139
O15403	1.036e-02	SLM:000055340:31.84861, SLM:000067694:31.88392, SLM:000055318:32.8239
O75400	1.036e-02	SLM:000055318:32.116, SLM:000067694:32.18248, SLM:000055340:32.1926
P00568	1.036e-02	SLM:000056512:30.52956, SLM:000055340:32.97294, SLM:000067694:32.98449
P0C0S5	1.036e-02	SLM:000055318:32.08834, SLM:000067694:32.22591, SLM:000055340:32.23843
P13798	1.036e-02	SLM:000063738:29.50751, SLM:000067702:31.53591, SLM:000067917:35.45844
P20226	1.036e-02	SLM:000055318:32.15231, SLM:000067694:32.19325, SLM:000055340:32.20248
P23763	1.036e-02	SLM:000055340:31.86645, SLM:000067694:31.89835, SLM:000055318:32.77861
P23945	1.036e-02	SLM:000056512:30.68687, SLM:000055340:32.93547, SLM:000067694:32.94736
P26368	1.036e-02	SLM:000056501:28.74328, SLM:000067917:33.51989, SLM:000067702:34.23668
P34896	1.036e-02	SLM:000063738:29.571, SLM:000067702:31.48745, SLM:000067917:35.43517
P35372	1.036e-02	SLM:000067917:29.60573, SLM:000067702:33.16305, SLM:000063738:33.72436
P42704	1.036e-02	SLM:000067917:31.01382, SLM:000067702:32.44363, SLM:000063738:33.11409
Q02410	1.036e-02	SLM:000056512:29.61329, SLM:000063953:33.00479, SLM:000055340:33.88145
Q08AM6	1.036e-02	SLM:000067702:30.66917, SLM:000063738:32.31526, SLM:000067917:33.57819
Q13464	1.036e-02	SLM:000063953:30.77227, SLM:000056512:31.85344, SLM:000055340:33.90493
Q3ZCM7	1.036e-02	SLM:000063953:30.85011, SLM:000056512:32.38225, SLM:000055340:33.28644
Q8IUR0	1.036e-02	SLM:000056512:31.08423, SLM:000063953:31.72164, SLM:000055340:33.70687
Q8IYP9	1.036e-02	SLM:000056512:28.27469, SLM:000063953:34.08165, SLM:000055340:34.17318
Q92729	1.036e-02	SLM:000067702:28.22581, SLM:000063738:32.53766, SLM:000067917:35.73901
Q9H2G9	1.036e-02	SLM:000067702:29.24033, SLM:000063738:32.48339, SLM:000067917:34.82159
Q9NQW6	1.036e-02	SLM:000056501:30.66482, SLM:000067917:32.34736, SLM:000067702:33.47722
Q9ULW5	1.036e-02	SLM:000055340:31.8342, SLM:000067694:31.87108, SLM:000055318:32.83788
Q9Y4C2	1.036e-02	SLM:000067702:28.20019, SLM:000063738:32.84049, SLM:000067917:35.49452
Q8NFU3	1.036e-02	SLM:000056512:27.73112, SLM:000063953:34.19855, SLM:000055340:34.63823
Q96GC5	1.036e-02	SLM:000056512:31.60226, SLM:000055340:32.46311, SLM:000067694:32.47872
O60503	1.036e-02	SLM:000056512:29.45395, SLM:000055340:33.53908, SLM:000067694:33.54874
Q6ZT21	1.036e-02	SLM:000056512:32.04005, SLM:000055340:32.23465, SLM:000067694:32.25319
Q14156	1.036e-02	SLM:000056512:29.98635, SLM:000063953:32.74541, SLM:000055340:33.79987
Q5T7M9	1.036e-02	SLM:000056512:30.777, SLM:000055340:32.86714, SLM:000067694:32.87934
Q96C23	1.036e-02	SLM:000063953:26.66811, SLM:000056512:34.17168, SLM:000055340:35.69267
O15399	1.036e-02	SLM:000056512:28.04444, SLM:000063953:34.1722, SLM:000055340:34.29626
O14810	1.035e-02	SLM:000055340:31.88029, SLM:000067694:31.91262, SLM:000055318:32.80066
O43189	1.035e-02	SLM:000055318:31.99746, SLM:000067694:32.31961, SLM:000055340:32.33795
O43242	1.035e-02	SLM:000067917:28.70133, SLM:000067702:33.74312, SLM:000063738:34.2152
O75116	1.035e-02	SLM:000063953:30.1973, SLM:000056512:32.3096, SLM:000055340:34.15526
O75251	1.035e-02	SLM:000067917:31.06934, SLM:000067702:32.42972, SLM:000063738:33.1059
P08709	1.035e-02	SLM:000067702:27.84993, SLM:000063738:32.82749, SLM:000067917:35.95412
P12314	1.035e-02	SLM:000056512:29.84789, SLM:000055340:33.37117, SLM:000067694:33.38131
P16581	1.035e-02	SLM:000063953:27.91674, SLM:000056512:33.65424, SLM:000055340:35.08605
P25791	1.035e-02	SLM:000063738:30.87612, SLM:000067702:31.89813, SLM:000067694:33.87177
P48553	1.035e-02	SLM:000056512:31.10124, SLM:000063953:31.74809, SLM:000055340:33.72795
P62891	1.035e-02	SLM:000055318:31.80656, SLM:000067694:32.38653, SLM:000055340:32.41215
P78348	1.035e-02	SLM:000063738:27.28026, SLM:000067702:32.89391, SLM:000067917:36.41103
Q13454	1.035e-02	SLM:000056512:32.02473, SLM:000055340:32.27523, SLM:000067694:32.29349
Q15102	1.035e-02	SLM:000055340:31.95489, SLM:000067694:31.97958, SLM:000056512:32.69493
Q16552	1.035e-02	SLM:000056512:28.6181, SLM:000063953:33.74025, SLM:000055340:34.30418
Q5T3F8	1.035e-02	SLM:000067702:31.46416, SLM:000063738:32.52357, SLM:000067917:32.62222
Q6DKI2	1.035e-02	SLM:000056512:30.55075, SLM:000055340:33.0348, SLM:000067694:33.04629
Q6PUV4	1.035e-02	SLM:000055340:31.89131, SLM:000067694:31.92364, SLM:000055318:32.81171
Q6ZN18	1.035e-02	SLM:000067702:29.13856, SLM:000063738:32.00158, SLM:000067917:35.46102
Q86XX4	1.035e-02	SLM:000063738:28.91096, SLM:000067702:32.27843, SLM:000067917:35.39151
Q8WZA1	1.035e-02	SLM:000063738:28.2619, SLM:000067702:32.36626, SLM:000067917:35.98209
Q92888	1.035e-02	SLM:000063953:30.19566, SLM:000056512:32.27432, SLM:000055340:34.12542
Q96AQ9	1.035e-02	SLM:000055340:31.88037, SLM:000067694:31.91364, SLM:000055318:32.81812
Q96Q05	1.035e-02	SLM:000056512:31.10511, SLM:000063953:31.75303, SLM:000055340:33.73229
Q96SQ5	1.035e-02	SLM:000067702:29.03517, SLM:000063738:32.55969, SLM:000067917:34.98528
Q99941	1.035e-02	SLM:000063738:28.15261, SLM:000067702:32.4311, SLM:000067917:36.03171
Q9BQT8	1.035e-02	SLM:000067702:26.77503, SLM:000063738:33.48676, SLM:000067917:36.319
Q9BXJ9	1.035e-02	SLM:000063738:29.0238, SLM:000067702:31.89839, SLM:000067917:35.66295
Q9BZM1	1.035e-02	SLM:000063738:26.49861, SLM:000067702:33.36331, SLM:000067917:36.73762
Q9H5V7	1.035e-02	SLM:000055318:32.03095, SLM:000067694:32.2768, SLM:000055340:32.2928
Q9HAW8	1.035e-02	SLM:000067702:27.86209, SLM:000063738:33.02015, SLM:000067917:35.73902
Q9UNI1	1.035e-02	SLM:000063953:28.0886, SLM:000056512:33.56855, SLM:000055340:34.99147
Q9Y561	1.035e-02	SLM:000056512:31.01703, SLM:000055340:32.79896, SLM:000067694:32.81183
Q9Y5E2	1.035e-02	SLM:000067702:28.41555, SLM:000063738:32.47118, SLM:000067917:35.70763
P00390-1	1.035e-02	SLM:000056512:27.82613, SLM:000063953:34.19372, SLM:000055340:34.64023
Q9NY47	1.035e-02	SLM:000063738:27.46375, SLM:000067702:32.92971, SLM:000067917:36.25109
Q9NP58	1.035e-02	SLM:000063738:27.52129, SLM:000067702:32.76995, SLM:000067917:36.30496
P05976	1.035e-02	SLM:000067702:26.62563, SLM:000063738:33.55452, SLM:000067917:36.3964
A4D1E9	1.034e-02	SLM:000056512:31.93743, SLM:000055340:32.40116, SLM:000067694:32.4184
A4D1S0	1.034e-02	SLM:000067702:30.06933, SLM:000063738:32.38194, SLM:000067917:34.26992
O14610	1.034e-02	SLM:000056512:28.24152, SLM:000063953:34.19958, SLM:000055340:34.30715
O75325	1.034e-02	SLM:000063738:28.13717, SLM:000067702:32.46948, SLM:000067917:36.06562
O95248	1.034e-02	SLM:000063953:30.53664, SLM:000056512:32.13979, SLM:000055340:34.07651
P00558	1.034e-02	SLM:000056501:25.27399, SLM:000067917:35.3058, SLM:000067702:36.09594
P14416	1.034e-02	SLM:000067917:29.69403, SLM:000067702:33.24625, SLM:000063738:33.80772
P16389	1.034e-02	SLM:000056512:29.68678, SLM:000055340:33.49017, SLM:000067694:33.50006
P20618	1.034e-02	SLM:000067917:28.75162, SLM:000067702:33.74362, SLM:000063738:34.21496
P21246	1.034e-02	SLM:000063738:30.65579, SLM:000067702:31.8849, SLM:000067694:34.16257
P35232	1.034e-02	SLM:000067917:31.42285, SLM:000056501:32.10943, SLM:000067702:33.15163
P42261	1.034e-02	SLM:000056512:29.64805, SLM:000055340:33.50462, SLM:000067694:33.51446
P43121	1.034e-02	SLM:000056512:29.59237, SLM:000055340:33.53918, SLM:000067694:33.54895
P52803	1.034e-02	SLM:000056512:29.10129, SLM:000063953:33.47353, SLM:000055340:34.14637
P55290	1.034e-02	SLM:000056512:30.95216, SLM:000055340:32.87955, SLM:000067694:32.89209
P61289	1.034e-02	SLM:000055318:32.19196, SLM:000067694:32.23876, SLM:000055340:32.2482
Q01650	1.034e-02	SLM:000056512:30.45334, SLM:000063953:32.46536, SLM:000055340:33.78553
Q04721	1.034e-02	SLM:000063953:30.78422, SLM:000056512:31.93625, SLM:000055340:33.97076
Q12791	1.034e-02	SLM:000056512:28.40137, SLM:000063953:34.09864, SLM:000055340:34.17767
Q15834	1.034e-02	SLM:000063738:31.82108, SLM:000067702:32.27397, SLM:000067694:32.6531
Q4VX76	1.034e-02	SLM:000055340:31.88985, SLM:000067694:31.92695, SLM:000055318:32.89763
Q92838	1.034e-02	SLM:000067702:30.56568, SLM:000063738:32.34201, SLM:000067917:33.76184
Q92874	1.034e-02	SLM:000063953:27.62546, SLM:000056512:33.83342, SLM:000055340:35.27871
Q96B77	1.034e-02	SLM:000056512:30.85364, SLM:000055340:32.91072, SLM:000067694:32.92299
Q96EL3	1.034e-02	SLM:000056512:31.48084, SLM:000055340:32.62657, SLM:000067694:32.64119
Q9BQ31	1.034e-02	SLM:000063738:29.0784, SLM:000067702:32.29321, SLM:000067917:35.37931
Q9BYC5	1.034e-02	SLM:000056512:31.08149, SLM:000055340:32.80882, SLM:000067694:32.82182
Q9H902	1.034e-02	SLM:000055340:31.93973, SLM:000067694:31.96876, SLM:000055318:32.79754
Q9UNM6	1.034e-02	SLM:000067917:28.75354, SLM:000067702:33.7587, SLM:000063738:34.23024
Q9Y2U9	1.034e-02	SLM:000056501:25.52531, SLM:000067917:35.19859, SLM:000067702:36.00101
Q9Y458	1.034e-02	SLM:000067702:26.71501, SLM:000063738:33.59641, SLM:000067917:36.43628
P14550	1.034e-02	SLM:000067917:24.27617, SLM:000067702:35.96431, SLM:000063738:36.46666
A6NGU5	1.034e-02	SLM:000056512:27.84933, SLM:000063953:34.19494, SLM:000055340:34.64299
P84074	1.034e-02	SLM:000055340:31.92327, SLM:000067694:31.95464, SLM:000055318:32.82561
Q7Z2K6	1.034e-02	SLM:000056512:30.95419, SLM:000055340:32.87826, SLM:000067694:32.89081
Q9Y639	1.034e-02	SLM:000067702:27.28762, SLM:000063738:33.32124, SLM:000067917:36.11524
Q53FA7	1.034e-02	SLM:000056512:27.80497, SLM:000063953:34.22808, SLM:000055340:34.67075
Q96MK3	1.034e-02	SLM:000067917:23.36173, SLM:000067702:36.43764, SLM:000063738:36.93946
O00754	1.033e-02	SLM:000067702:27.49969, SLM:000063738:33.10437, SLM:000067917:36.17844
O60391	1.033e-02	SLM:000056512:28.15166, SLM:000063953:34.24511, SLM:000055340:34.36596
P02679	1.033e-02	SLM:000063953:28.86897, SLM:000056512:33.14917, SLM:000055340:34.76998
P09651	1.033e-02	SLM:000056501:31.53602, SLM:000063953:32.56067, SLM:000067917:32.73507
P21917	1.033e-02	SLM:000056512:29.37733, SLM:000063953:33.33887, SLM:000055340:34.08754
P28066	1.033e-02	SLM:000067917:28.76511, SLM:000067702:33.77427, SLM:000063738:34.24587
P43026	1.033e-02	SLM:000056512:31.11956, SLM:000063953:31.86211, SLM:000055340:33.78818
P43088	1.033e-02	SLM:000056512:29.08736, SLM:000055340:33.84354, SLM:000067694:33.85278
Q16586	1.033e-02	SLM:000067702:28.31602, SLM:000063738:32.63577, SLM:000067917:35.8361
Q6P1L8	1.033e-02	SLM:000056512:31.53824, SLM:000055340:32.61652, SLM:000067694:32.63137
Q8N1S5	1.033e-02	SLM:000063953:29.66099, SLM:000056512:32.68962, SLM:000055340:34.41352
Q8N446	1.033e-02	SLM:000055340:31.94922, SLM:000067694:31.98289, SLM:000055318:32.89435
Q8WUY9	1.033e-02	SLM:000063953:30.61028, SLM:000056512:32.13135, SLM:000055340:34.08459
Q8WZA2	1.033e-02	SLM:000056501:22.3139, SLM:000067917:36.86286, SLM:000067702:37.65919
Q96HY6	1.033e-02	SLM:000067702:31.5055, SLM:000063738:32.58725, SLM:000067917:32.75379
Q96KN1	1.033e-02	SLM:000056512:28.99754, SLM:000063953:33.56666, SLM:000055340:34.20747
Q9NY72	1.033e-02	SLM:000067702:30.97718, SLM:000063738:32.42201, SLM:000067917:33.39014
Q9NYP9	1.033e-02	SLM:000063953:29.79627, SLM:000056512:32.88017, SLM:000055340:34.12484
Q9NZ53	1.033e-02	SLM:000056512:29.40883, SLM:000055340:33.68661, SLM:000067694:33.69614
Q9NZN5	1.033e-02	SLM:000063953:30.17591, SLM:000056512:32.41544, SLM:000055340:34.24119
Q9Y2R5	1.033e-02	SLM:000056512:31.87677, SLM:000055340:32.47942, SLM:000067694:32.49605
Q9Y5U2	1.033e-02	SLM:000063953:30.3626, SLM:000056512:32.67359, SLM:000055340:33.78815
Q9Y6J0	1.033e-02	SLM:000055318:31.95242, SLM:000067694:32.40431, SLM:000055340:32.42643
Q9BUM1	1.033e-02	SLM:000055318:31.73462, SLM:000067694:32.53835, SLM:000055340:32.56953
Q12788	1.033e-02	SLM:000067702:30.49892, SLM:000063738:30.96958, SLM:000067917:35.2952
Q9H2E6	1.033e-02	SLM:000063953:28.22012, SLM:000056512:33.50468, SLM:000055340:35.07688
Q6P6B1	1.033e-02	SLM:000056512:30.12188, SLM:000063953:32.80768, SLM:000055340:33.88542
Q5T7W7	1.033e-02	SLM:000056512:28.36726, SLM:000063953:33.9715, SLM:000055340:34.48203
Q7Z5W3	1.033e-02	SLM:000067702:26.81736, SLM:000063738:33.57088, SLM:000067917:36.40506
P27539	1.033e-02	SLM:000056512:27.75614, SLM:000063953:34.29605, SLM:000055340:34.73097
P05160	1.032e-02	SLM:000067917:23.60036, SLM:000067702:36.38276, SLM:000063738:36.88467
P08842	1.032e-02	SLM:000056512:31.1318, SLM:000055340:32.85772, SLM:000067694:32.87073
P49368	1.032e-02	SLM:000063953:31.86093, SLM:000056512:32.33039, SLM:000067694:32.68129
P52565	1.032e-02	SLM:000063953:30.4302, SLM:000056512:32.28794, SLM:000055340:34.17675
P55075	1.032e-02	SLM:000056501:27.94361, SLM:000067917:34.08286, SLM:000067702:34.83904
Q00987	1.032e-02	SLM:000056501:31.7417, SLM:000063953:32.49702, SLM:000056512:32.6931
Q11206	1.032e-02	SLM:000067702:28.61435, SLM:000063738:32.49113, SLM:000067917:35.75446
Q13283	1.032e-02	SLM:000056501:29.14331, SLM:000067917:33.53378, SLM:000067702:34.23335
Q13418	1.032e-02	SLM:000063953:31.886, SLM:000056512:32.35361, SLM:000067694:32.70306
Q13643	1.032e-02	SLM:000063953:30.57968, SLM:000056512:32.61855, SLM:000055340:33.67103
Q14697	1.032e-02	SLM:000056501:26.58074, SLM:000067917:34.76641, SLM:000067702:35.57618
Q16281	1.032e-02	SLM:000063738:29.89232, SLM:000067702:31.48542, SLM:000067917:35.51224
Q49A88	1.032e-02	SLM:000063953:29.69008, SLM:000056512:32.96454, SLM:000055340:34.23333
Q6NUS6	1.032e-02	SLM:000067702:28.13589, SLM:000063738:33.04388, SLM:000067917:35.73378
Q8NFW9	1.032e-02	SLM:000055340:31.9643, SLM:000067694:32.00126, SLM:000055318:32.96945
Q8WUM9	1.032e-02	SLM:000063738:28.23364, SLM:000067702:32.72704, SLM:000067917:35.98051
Q96AX2	1.032e-02	SLM:000055340:31.94668, SLM:000067694:31.98271, SLM:000055318:32.93503
Q9GZL7	1.032e-02	SLM:000067702:30.20146, SLM:000063738:31.36198, SLM:000067917:35.36965
Q9HCJ2	1.032e-02	SLM:000063953:29.70733, SLM:000056512:32.72367, SLM:000055340:34.4489
Q9HDC5	1.032e-02	SLM:000063738:29.19527, SLM:000067702:32.32773, SLM:000067917:35.39824
Q9NQS3	1.032e-02	SLM:000063953:29.65069, SLM:000056512:32.78399, SLM:000055340:34.49684
Q9P209	1.032e-02	SLM:000063953:29.50511, SLM:000056512:33.0456, SLM:000055340:34.34404
Q9P2M4	1.032e-02	SLM:000056512:31.2168, SLM:000063953:31.85123, SLM:000055340:33.83816
Q9UL42	1.032e-02	SLM:000067702:29.69593, SLM:000063738:32.51922, SLM:000067917:34.69182
Q9Y5K5	1.032e-02	SLM:000067917:28.80905, SLM:000067702:33.81533, SLM:000063738:34.28689
Q5ZPR3	1.032e-02	SLM:000056512:29.46508, SLM:000055340:33.71898, SLM:000067694:33.72853
Q8IWB1	1.032e-02	SLM:000056512:30.75876, SLM:000055340:33.08134, SLM:000067694:33.0931
Q70J99	1.032e-02	SLM:000055340:31.9502, SLM:000067694:31.98744, SLM:000055318:32.96035
P98187	1.032e-02	SLM:000055318:31.69398, SLM:000067694:32.59103, SLM:000055340:32.62436
O00192	1.031e-02	SLM:000056512:29.90079, SLM:000063953:33.06762, SLM:000055340:34.00285
O14818	1.031e-02	SLM:000067917:28.84229, SLM:000067702:33.83073, SLM:000063738:34.30202
O15294	1.031e-02	SLM:000056501:28.21769, SLM:000067917:33.94748, SLM:000067702:34.79072
O95243	1.031e-02	SLM:000055318:31.91121, SLM:000067694:32.50986, SLM:000055340:32.53596
P04626	1.031e-02	SLM:000063953:32.22112, SLM:000056501:32.31196, SLM:000056512:32.48742
P04844	1.031e-02	SLM:000067702:31.33241, SLM:000063738:32.55648, SLM:000067917:33.09426
P07910	1.031e-02	SLM:000056501:29.65037, SLM:000067917:33.33432, SLM:000067702:33.9917
P08173	1.031e-02	SLM:000067917:29.65104, SLM:000067702:33.41606, SLM:000063738:33.97154
P14151	1.031e-02	SLM:000056512:29.31144, SLM:000055340:33.81604, SLM:000067694:33.82543
P24530	1.031e-02	SLM:000056512:30.98181, SLM:000063953:32.18188, SLM:000055340:33.86649
P25440	1.031e-02	SLM:000055318:32.21745, SLM:000067694:32.36684, SLM:000055340:32.37975
P35659	1.031e-02	SLM:000055318:32.10724, SLM:000067694:32.42971, SLM:000055340:32.44806
P48067	1.031e-02	SLM:000055340:32.02474, SLM:000067694:32.0572, SLM:000055318:32.9475
P49720	1.031e-02	SLM:000067917:28.8339, SLM:000067702:33.84187, SLM:000063738:34.31346
P51172	1.031e-02	SLM:000056512:31.00726, SLM:000055340:32.97714, SLM:000067694:32.98959
Q16143	1.031e-02	SLM:000055340:32.03228, SLM:000067694:32.06259, SLM:000055318:32.91449
Q3SY69	1.031e-02	SLM:000063953:27.85856, SLM:000056512:33.80918, SLM:000055340:35.3599
Q8WVM7	1.031e-02	SLM:000056512:30.77001, SLM:000063953:32.35594, SLM:000055340:33.85721
Q96DR7	1.031e-02	SLM:000056512:29.82221, SLM:000063953:33.15997, SLM:000055340:34.05021
Q9BTC8	1.031e-02	SLM:000055318:32.11874, SLM:000067694:32.41239, SLM:000055340:32.42987
Q9NQC3	1.031e-02	SLM:000067917:29.64078, SLM:000067702:33.38932, SLM:000063738:33.94524
Q9NST1	1.031e-02	SLM:000063738:29.32772, SLM:000067702:31.92138, SLM:000067917:35.73247
Q9NX04	1.031e-02	SLM:000067702:29.21407, SLM:000063738:32.66903, SLM:000067917:35.07449
Q9P2L0	1.031e-02	SLM:000063953:29.17564, SLM:000056512:33.0669, SLM:000055340:34.71365
Q9P2Y5	1.031e-02	SLM:000063738:30.42893, SLM:000067702:31.12488, SLM:000067917:35.42608
Q9UHC3	1.031e-02	SLM:000056512:28.45662, SLM:000063953:34.2143, SLM:000055340:34.30031
Q9UNN5	1.031e-02	SLM:000056501:27.41292, SLM:000067917:34.40922, SLM:000067702:35.17928
P54289	1.031e-02	SLM:000063738:28.41847, SLM:000067702:32.67501, SLM:000067917:35.9058
Q9UPW8	1.031e-02	SLM:000055340:31.98368, SLM:000067694:32.01983, SLM:000055318:32.97417
Q8IWA5	1.031e-02	SLM:000055318:31.79285, SLM:000067694:32.60668, SLM:000055340:32.63811
Q9P244	1.031e-02	SLM:000067702:28.96366, SLM:000063738:32.36442, SLM:000067917:35.70992
A1A5C7	1.030e-02	SLM:000063738:28.03804, SLM:000067702:32.72375, SLM:000067917:36.29319
O15393	1.030e-02	SLM:000067702:31.35574, SLM:000063738:32.58342, SLM:000067917:33.12949
O43529	1.030e-02	SLM:000063738:28.6643, SLM:000067702:32.40313, SLM:000067917:36.05508
O95477	1.030e-02	SLM:000063953:30.25603, SLM:000056512:32.49303, SLM:000055340:34.31917
P10145	1.030e-02	SLM:000056512:29.40859, SLM:000055340:33.85262, SLM:000067694:33.86204
P10398	1.030e-02	SLM:000063953:31.50197, SLM:000056512:32.47696, SLM:000067694:33.147
P11940	1.030e-02	SLM:000056501:29.67516, SLM:000067917:33.39062, SLM:000067702:34.05023
P31943	1.030e-02	SLM:000056501:28.91054, SLM:000067917:33.72307, SLM:000067702:34.4413
P48051	1.030e-02	SLM:000056512:29.58166, SLM:000063953:33.35256, SLM:000055340:34.14092
P54257	1.030e-02	SLM:000063953:30.21707, SLM:000056512:32.85607, SLM:000055340:34.03309
Q03167	1.030e-02	SLM:000063738:28.5328, SLM:000067702:32.67076, SLM:000067917:35.88904
Q09470	1.030e-02	SLM:000056512:28.92829, SLM:000063953:34.0735, SLM:000055340:34.07633
Q13064	1.030e-02	SLM:000067702:28.91819, SLM:000063738:32.80809, SLM:000067917:35.32602
Q13438	1.030e-02	SLM:000067917:30.93023, SLM:000067702:32.77758, SLM:000063738:33.41724
Q15269	1.030e-02	SLM:000067702:30.62038, SLM:000063738:31.09096, SLM:000067917:35.41662
Q7Z3C6	1.030e-02	SLM:000067702:30.54382, SLM:000063738:32.48127, SLM:000067917:34.06757
Q86VS8	1.030e-02	SLM:000063953:29.05493, SLM:000056512:33.33862, SLM:000055340:34.70026
Q86YC3	1.030e-02	SLM:000056512:30.81891, SLM:000055340:33.14934, SLM:000067694:33.16109
Q8IWT6	1.030e-02	SLM:000056512:30.88293, SLM:000055340:33.10056, SLM:000067694:33.11252
Q8TBB1	1.030e-02	SLM:000063738:31.73213, SLM:000067702:32.28844, SLM:000067694:33.1109
Q8TEU7	1.030e-02	SLM:000056512:29.88062, SLM:000063953:33.16024, SLM:000055340:34.06546
Q92833	1.030e-02	SLM:000055318:32.03972, SLM:000067694:32.52314, SLM:000055340:32.54614
Q96A49	1.030e-02	SLM:000063953:28.79353, SLM:000056512:33.34306, SLM:000055340:34.94848
Q96HU8	1.030e-02	SLM:000055340:32.04488, SLM:000067694:32.07665, SLM:000055318:32.95461
Q96I51	1.030e-02	SLM:000056512:31.9272, SLM:000055340:32.56407, SLM:000067694:32.58056
Q96T52	1.030e-02	SLM:000067917:31.73157, SLM:000056501:32.02252, SLM:000067702:33.32183
Q9BXI6	1.030e-02	SLM:000063953:28.16071, SLM:000056512:33.75155, SLM:000055340:35.17845
Q9H307	1.030e-02	SLM:000055318:32.31231, SLM:000067694:32.3786, SLM:000055340:32.38871
Q9Y285	1.030e-02	SLM:000056501:23.52189, SLM:000067917:36.36715, SLM:000067702:37.16426
Q9Y296	1.030e-02	SLM:000056512:31.28851, SLM:000063953:31.93115, SLM:000055340:33.91341
Q9Y5N6	1.030e-02	SLM:000056512:30.34979, SLM:000055340:33.36503, SLM:000067694:33.37575
Q9Y5Q0	1.030e-02	SLM:000056512:30.86588, SLM:000055340:33.09162, SLM:000067694:33.10355
A8MVW0	1.030e-02	SLM:000056512:30.06271, SLM:000063953:32.98954, SLM:000055340:33.99286
O15075	1.030e-02	SLM:000055340:32.07961, SLM:000067694:32.10754, SLM:000055318:32.91594
Q99758	1.030e-02	SLM:000063738:28.77969, SLM:000067702:32.29198, SLM:000067917:35.96947
Q9BU23	1.030e-02	SLM:000056512:31.13821, SLM:000055340:32.98585, SLM:000067694:32.99857
O00488	1.030e-02	SLM:000055318:31.93179, SLM:000067694:32.57117, SLM:000055340:32.59832
Q9UJH8	1.030e-02	SLM:000055318:31.81294, SLM:000067694:32.61462, SLM:000055340:32.64576
Q8TB61	1.030e-02	SLM:000056512:31.01351, SLM:000055340:33.04116, SLM:000067694:33.05348
Q9BQC6	1.030e-02	SLM:000056512:31.80313, SLM:000055340:32.62697, SLM:000067694:32.64272
Q9BTN0	1.030e-02	SLM:000067702:28.69741, SLM:000063738:32.56752, SLM:000067917:35.83189
Q9NYC9	1.030e-02	SLM:000055318:31.73694, SLM:000067694:32.68101, SLM:000055340:32.71538
P0CW20	1.030e-02	SLM:000055318:31.73448, SLM:000067694:32.67968, SLM:000055340:32.71407
A1L4K1	1.029e-02	SLM:000067702:29.18455, SLM:000063738:32.77287, SLM:000067917:35.21616
O00445	1.029e-02	SLM:000055340:32.07916, SLM:000067694:32.11195, SLM:000055318:33.00804
O14524	1.029e-02	SLM:000063953:29.84935, SLM:000056512:32.77712, SLM:000055340:34.51216
O14980	1.029e-02	SLM:000063953:31.67011, SLM:000056512:32.46707, SLM:000067694:33.03926
O95727	1.029e-02	SLM:000056512:28.16749, SLM:000063953:34.4534, SLM:000055340:34.59151
P00441	1.029e-02	SLM:000063738:31.21172, SLM:000067702:32.10982, SLM:000067694:33.85783
P01135	1.029e-02	SLM:000056512:29.56519, SLM:000063953:33.43803, SLM:000055340:34.20479
P02776	1.029e-02	SLM:000056512:29.43659, SLM:000055340:33.87725, SLM:000067694:33.88667
P13667	1.029e-02	SLM:000063738:31.22014, SLM:000067702:32.11357, SLM:000067694:33.85225
P17658	1.029e-02	SLM:000056512:28.9888, SLM:000063953:34.11898, SLM:000055340:34.11937
P19823	1.029e-02	SLM:000056512:30.04004, SLM:000055340:33.57023, SLM:000067694:33.58036
P32320	1.029e-02	SLM:000067702:29.64882, SLM:000063738:31.95413, SLM:000067917:35.55922
P32970	1.029e-02	SLM:000063953:31.02061, SLM:000056512:32.61353, SLM:000055340:33.5382
P35670	1.029e-02	SLM:000063738:28.59843, SLM:000067702:32.45684, SLM:000067917:36.09631
P51665	1.029e-02	SLM:000067917:28.88275, SLM:000067702:33.89117, SLM:000063738:34.36276
P60900	1.029e-02	SLM:000067917:28.9147, SLM:000067702:33.91557, SLM:000063738:34.38705
P78310	1.029e-02	SLM:000056512:29.38126, SLM:000063953:33.54518, SLM:000055340:34.2549
P80365	1.029e-02	SLM:000055318:31.77044, SLM:000067694:32.69603, SLM:000055340:32.72999
Q04206	1.029e-02	SLM:000056501:31.90785, SLM:000063953:32.55443, SLM:000056512:32.75808
Q14117	1.029e-02	SLM:000055340:32.09956, SLM:000067694:32.13018, SLM:000055318:32.9878
Q15149	1.029e-02	SLM:000056501:30.83888, SLM:000067917:32.62381, SLM:000067702:33.73825
Q15833	1.029e-02	SLM:000056512:32.2069, SLM:000055340:32.45729, SLM:000067694:32.47554
Q6DD88	1.029e-02	SLM:000067702:30.99511, SLM:000063738:32.52637, SLM:000067917:33.63013
Q6NSJ5	1.029e-02	SLM:000056512:30.9186, SLM:000055340:33.12545, SLM:000067694:33.13742
Q8N0Z3	1.029e-02	SLM:000063953:29.89011, SLM:000056512:33.02509, SLM:000055340:34.27649
Q8WTP9	1.029e-02	SLM:000055318:31.99537, SLM:000067694:32.56162, SLM:000055340:32.58687
Q92614	1.029e-02	SLM:000056501:30.92654, SLM:000067917:32.56933, SLM:000067702:33.70536
Q93077	1.029e-02	SLM:000055340:32.12482, SLM:000067694:32.15169, SLM:000055318:32.94059
Q96CW1	1.029e-02	SLM:000056501:30.93702, SLM:000067917:32.5759, SLM:000067702:33.71254
Q96PD2	1.029e-02	SLM:000063738:27.73798, SLM:000067702:33.05013, SLM:000067917:36.36296
Q96T83	1.029e-02	SLM:000067702:27.59995, SLM:000063738:33.26394, SLM:000067917:36.33377
Q9H106	1.029e-02	SLM:000055340:32.08641, SLM:000067694:32.11815, SLM:000055318:32.99559
Q9H3P7	1.029e-02	SLM:000067702:30.28131, SLM:000063738:31.44745, SLM:000067917:35.45277
Q9HCP0	1.029e-02	SLM:000063953:27.72743, SLM:000056512:33.95418, SLM:000055340:35.49784
Q9UBB5	1.029e-02	SLM:000055318:32.20757, SLM:000067694:32.5009, SLM:000055340:32.51837
Q9ULK5	1.029e-02	SLM:000063953:31.44617, SLM:000056512:31.72857, SLM:000055340:34.00524
Q9Y467	1.029e-02	SLM:000063953:29.26747, SLM:000056512:33.30226, SLM:000055340:34.6455
Q9Y483	1.029e-02	SLM:000055318:32.06142, SLM:000067694:32.54425, SLM:000055340:32.56724
Q9Y624	1.029e-02	SLM:000056512:29.93566, SLM:000063953:33.14489, SLM:000055340:34.06869
Q9Y666	1.029e-02	SLM:000056512:30.7341, SLM:000055340:33.21806, SLM:000067694:33.22955
Q9NTJ4	1.029e-02	SLM:000056512:29.33271, SLM:000055340:33.8999, SLM:000067694:33.90925
Q9UKY4	1.029e-02	SLM:000056512:30.97868, SLM:000055340:33.09872, SLM:000067694:33.11086
Q9NUQ7	1.029e-02	SLM:000063953:31.30506, SLM:000056512:31.83486, SLM:000055340:34.03482
O75556	1.029e-02	SLM:000055318:32.05953, SLM:000067694:32.57037, SLM:000055340:32.59413
Q16706	1.029e-02	SLM:000063953:28.09434, SLM:000056512:33.76683, SLM:000055340:35.32569
Q9Y2A4	1.029e-02	SLM:000055318:31.7464, SLM:000067694:32.68655, SLM:000055340:32.72084
Q9UKI9	1.029e-02	SLM:000055318:31.74198, SLM:000067694:32.684, SLM:000055340:32.71833
Q96QZ0	1.029e-02	SLM:000055318:31.74275, SLM:000067694:32.68424, SLM:000055340:32.71855
P0CW19	1.029e-02	SLM:000055318:31.75024, SLM:000067694:32.68891, SLM:000055340:32.72316
A6NHQ4	1.028e-02	SLM:000055318:32.10537, SLM:000067694:32.58224, SLM:000055340:32.60506
O00257	1.028e-02	SLM:000055318:32.34679, SLM:000067694:32.45297, SLM:000055340:32.46444
O14744	1.028e-02	SLM:000056501:29.4688, SLM:000067917:33.44389, SLM:000067702:34.35199
O95475	1.028e-02	SLM:000067702:27.21354, SLM:000063738:33.60598, SLM:000067917:36.42191
P01911	1.028e-02	SLM:000063738:28.47172, SLM:000067702:32.79823, SLM:000067917:36.03603
P02489	1.028e-02	SLM:000067702:28.61208, SLM:000063738:33.01604, SLM:000067917:35.63348
P13598	1.028e-02	SLM:000067702:29.05178, SLM:000063738:32.44768, SLM:000067917:35.7941
P15151	1.028e-02	SLM:000067702:30.65724, SLM:000063738:32.55161, SLM:000067917:34.096
P17787	1.028e-02	SLM:000055340:32.10265, SLM:000067694:32.13566, SLM:000055318:33.03566
P19338	1.028e-02	SLM:000056501:30.65544, SLM:000067917:33.04755, SLM:000067702:33.57046
P34903	1.028e-02	SLM:000056512:31.09982, SLM:000055340:33.08486, SLM:000067694:33.09728
P43681	1.028e-02	SLM:000055340:32.10361, SLM:000067694:32.13658, SLM:000055318:33.03589
P48426	1.028e-02	SLM:000055318:32.37422, SLM:000067694:32.44632, SLM:000055340:32.45663
P49682	1.028e-02	SLM:000056512:29.42256, SLM:000055340:33.93952, SLM:000067694:33.9489
P49916	1.028e-02	SLM:000055318:32.27916, SLM:000067694:32.4932, SLM:000055340:32.5082
P54578	1.028e-02	SLM:000067917:28.94183, SLM:000067702:33.93377, SLM:000063738:34.40512
P58876	1.028e-02	SLM:000055318:32.25443, SLM:000067694:32.4839, SLM:000055340:32.49939
P60411	1.028e-02	SLM:000067702:30.53687, SLM:000063738:32.5531, SLM:000067917:34.2116
Q02153	1.028e-02	SLM:000056512:30.56212, SLM:000055340:33.33685, SLM:000067694:33.34789
Q12768	1.028e-02	SLM:000063738:29.61096, SLM:000067702:31.92435, SLM:000067917:35.78754
Q12846	1.028e-02	SLM:000067702:31.16506, SLM:000063738:32.58486, SLM:000067917:33.51078
Q13115	1.028e-02	SLM:000067917:28.51881, SLM:000067702:34.12925, SLM:000063738:34.60861
Q13188	1.028e-02	SLM:000067917:29.26587, SLM:000067702:33.75753, SLM:000063738:34.29665
Q13315	1.028e-02	SLM:000067917:30.27043, SLM:000067702:33.42282, SLM:000056501:33.61822
Q14324	1.028e-02	SLM:000067702:29.67628, SLM:000063738:32.67904, SLM:000067917:34.92841
Q2M389	1.028e-02	SLM:000063738:29.61127, SLM:000067702:31.92235, SLM:000067917:35.78599
Q3MIR4	1.028e-02	SLM:000067917:30.56188, SLM:000067702:33.07922, SLM:000063738:33.68046
Q5T6V5	1.028e-02	SLM:000055340:32.07575, SLM:000067694:32.11075, SLM:000055318:33.04538
Q86X10	1.028e-02	SLM:000063953:28.78134, SLM:000056512:33.45575, SLM:000055340:35.05467
Q8N4C7	1.028e-02	SLM:000056512:30.36535, SLM:000063953:32.88147, SLM:000055340:34.01538
Q8TCG1	1.028e-02	SLM:000063953:31.54004, SLM:000056512:31.70452, SLM:000055340:34.0201
Q96IQ7	1.028e-02	SLM:000056512:31.56517, SLM:000063953:31.68995, SLM:000055340:33.98281
Q9BQE3	1.028e-02	SLM:000056501:29.94822, SLM:000067917:33.3502, SLM:000067702:33.98577
Q9BXM0	1.028e-02	SLM:000056512:29.54328, SLM:000055340:33.87434, SLM:000067694:33.88383
Q9H0E7	1.028e-02	SLM:000056512:31.59478, SLM:000055340:32.82594, SLM:000067694:32.84029
Q9NPD8	1.028e-02	SLM:000063953:29.16014, SLM:000056512:33.25631, SLM:000055340:34.88881
Q9NX40	1.028e-02	SLM:000067917:31.41065, SLM:000067702:32.56641, SLM:000063738:33.26055
Q9UIS9	1.028e-02	SLM:000055318:32.15594, SLM:000067694:32.54219, SLM:000055340:32.56244
Q9Y5R8	1.028e-02	SLM:000056512:31.33785, SLM:000063953:31.98296, SLM:000055340:33.96381
Q9Y6K9	1.028e-02	SLM:000063953:32.12321, SLM:000056512:32.46638, SLM:000067694:32.71364
P52849	1.028e-02	SLM:000063738:27.92932, SLM:000067702:33.00493, SLM:000067917:36.3032
Q9BXX0	1.028e-02	SLM:000067702:28.14298, SLM:000063738:32.98183, SLM:000067917:36.12226
Q16558	1.028e-02	SLM:000056512:28.60654, SLM:000063953:34.29212, SLM:000055340:34.36977
P78329	1.028e-02	SLM:000055318:31.80996, SLM:000067694:32.70751, SLM:000055340:32.74085
O00232	1.027e-02	SLM:000067917:28.94403, SLM:000067702:33.95769, SLM:000063738:34.42936
O00311	1.027e-02	SLM:000056512:30.46083, SLM:000055340:33.4491, SLM:000067694:33.45984
O43157	1.027e-02	SLM:000063953:30.37346, SLM:000056512:32.5883, SLM:000055340:34.41783
O43752	1.027e-02	SLM:000067702:31.21065, SLM:000063738:32.63294, SLM:000067917:33.56312
P0DTL6	1.027e-02	SLM:000063738:29.79235, SLM:000067702:31.82853, SLM:000067917:35.74935
P10301	1.027e-02	SLM:000056512:31.04588, SLM:000063953:32.31929, SLM:000055340:33.96762
P23975	1.027e-02	SLM:000055340:32.14139, SLM:000067694:32.17344, SLM:000055318:33.05642
P25789	1.027e-02	SLM:000067917:28.96178, SLM:000067702:33.96508, SLM:000063738:34.43659
P27797	1.027e-02	SLM:000063738:31.3064, SLM:000067702:32.1719, SLM:000067694:33.85349
P28074	1.027e-02	SLM:000067917:28.97111, SLM:000067702:33.96664, SLM:000063738:34.43803
P28676	1.027e-02	SLM:000063953:29.22731, SLM:000056512:33.25477, SLM:000055340:34.8919
P34897	1.027e-02	SLM:000067917:31.40593, SLM:000067702:32.65687, SLM:000063738:33.34244
P48061	1.027e-02	SLM:000056512:29.47155, SLM:000055340:33.9632, SLM:000067694:33.97259
P49765	1.027e-02	SLM:000067702:28.42796, SLM:000063738:32.86156, SLM:000067917:36.04756
P50914	1.027e-02	SLM:000056501:30.25694, SLM:000067917:33.24129, SLM:000067702:33.83775
P61224	1.027e-02	SLM:000067917:27.08166, SLM:000067702:34.89436, SLM:000063738:35.3884
Q02108	1.027e-02	SLM:000056512:28.9784, SLM:000063953:33.89089, SLM:000055340:34.48184
Q06278	1.027e-02	SLM:000067917:24.63187, SLM:000067702:36.10502, SLM:000063738:36.60516
Q13002	1.027e-02	SLM:000056512:29.87886, SLM:000055340:33.73222, SLM:000067694:33.74206
Q13190	1.027e-02	SLM:000067702:31.19782, SLM:000063738:32.61948, SLM:000067917:33.54859
Q14392	1.027e-02	SLM:000067702:28.64249, SLM:000063738:32.74133, SLM:000067917:35.97158
Q15771	1.027e-02	SLM:000056512:31.40264, SLM:000063953:31.96542, SLM:000055340:33.99347
Q15942	1.027e-02	SLM:000063953:30.73981, SLM:000056512:32.7785, SLM:000055340:33.83093
Q16739	1.027e-02	SLM:000063738:28.38339, SLM:000067702:32.88405, SLM:000067917:36.13817
Q5TDH0	1.027e-02	SLM:000063738:29.28947, SLM:000067702:32.16724, SLM:000067917:35.93131
Q6UXA7	1.027e-02	SLM:000055340:32.12478, SLM:000067694:32.15752, SLM:000055318:33.05276
Q7Z5U6	1.027e-02	SLM:000063953:27.86565, SLM:000056512:34.04728, SLM:000055340:35.4919
Q8N3V7	1.027e-02	SLM:000056501:30.97294, SLM:000067917:32.63954, SLM:000067702:33.77186
Q96AP0	1.027e-02	SLM:000063953:30.90319, SLM:000056512:32.72194, SLM:000055340:33.7159
Q96SN8	1.027e-02	SLM:000063953:30.10517, SLM:000056512:33.02607, SLM:000055340:34.24794
Q9BVJ7	1.027e-02	SLM:000056512:30.27986, SLM:000063953:32.9964, SLM:000055340:34.0643
Q9C0B5	1.027e-02	SLM:000063953:30.67769, SLM:000056512:32.38933, SLM:000055340:34.30503
Q9H270	1.027e-02	SLM:000063738:30.58605, SLM:000067702:31.24608, SLM:000067917:35.56009
Q9P267	1.027e-02	SLM:000063953:29.18502, SLM:000056512:33.28296, SLM:000055340:34.91534
Q9UBU7	1.027e-02	SLM:000056512:30.45406, SLM:000055340:33.44922, SLM:000067694:33.45996
Q9UF33	1.027e-02	SLM:000063738:27.37919, SLM:000067702:33.31904, SLM:000067917:36.66279
Q9Y2J2	1.027e-02	SLM:000055318:32.38988, SLM:000067694:32.46251, SLM:000055340:32.47284
Q9Y6D6	1.027e-02	SLM:000056512:31.081, SLM:000063953:32.3019, SLM:000055340:33.97614
P19113	1.027e-02	SLM:000067917:24.16735, SLM:000067702:36.35985, SLM:000063738:36.86034
Q9P265	1.027e-02	SLM:000063953:28.13491, SLM:000056512:33.90907, SLM:000055340:35.34205
Q8N609	1.027e-02	SLM:000055318:31.90468, SLM:000067694:32.70929, SLM:000055340:32.74049
Q14957	1.027e-02	SLM:000056512:28.97991, SLM:000063953:34.17502, SLM:000055340:34.18577
O43617	1.026e-02	SLM:000056512:31.38711, SLM:000063953:32.02736, SLM:000055340:34.01098
O43736	1.026e-02	SLM:000063738:28.74544, SLM:000067702:32.54016, SLM:000067917:36.1862
O75691	1.026e-02	SLM:000056512:30.89017, SLM:000063953:32.54106, SLM:000055340:34.01328
O95837	1.026e-02	SLM:000063953:27.8622, SLM:000056512:34.01807, SLM:000055340:35.56345
O95968	1.026e-02	SLM:000063953:31.03332, SLM:000056512:32.72116, SLM:000055340:33.67621
P04279	1.026e-02	SLM:000063738:30.13633, SLM:000067702:31.6415, SLM:000067917:35.69153
P15531	1.026e-02	SLM:000056501:27.93471, SLM:000067917:34.36283, SLM:000067702:35.19218
P22492	1.026e-02	SLM:000056501:28.12343, SLM:000067917:34.285, SLM:000067702:35.04163
P22692	1.026e-02	SLM:000056512:29.43298, SLM:000055340:34.0319, SLM:000067694:34.04123
P45880	1.026e-02	SLM:000067917:31.98723, SLM:000067702:32.32562, SLM:000063738:33.11047
P51398	1.026e-02	SLM:000056501:27.96008, SLM:000067917:34.38309, SLM:000067702:35.14455
Q0VD86	1.026e-02	SLM:000067702:28.71078, SLM:000063738:33.06067, SLM:000067917:35.66902
Q13526	1.026e-02	SLM:000063738:31.96591, SLM:000067702:32.46183, SLM:000067694:33.0403
Q14410	1.026e-02	SLM:000056512:28.91885, SLM:000063953:33.98577, SLM:000055340:34.55658
Q14746	1.026e-02	SLM:000056512:31.65133, SLM:000063953:31.74459, SLM:000055340:34.05738
Q14943	1.026e-02	SLM:000063953:31.31162, SLM:000056512:32.01259, SLM:000055340:34.16324
Q2KHM9	1.026e-02	SLM:000063953:29.86607, SLM:000056512:33.17526, SLM:000055340:34.44817
Q5T1M5	1.026e-02	SLM:000063738:29.66408, SLM:000067702:31.94307, SLM:000067917:35.81307
Q7Z7D3	1.026e-02	SLM:000055340:32.14642, SLM:000067694:32.18043, SLM:000055318:33.09792
Q8IWB7	1.026e-02	SLM:000056512:30.4022, SLM:000063953:32.95887, SLM:000055340:34.07907
Q8N7X8	1.026e-02	SLM:000063738:31.58766, SLM:000067702:32.29836, SLM:000067694:33.61187
Q8WYQ4	1.026e-02	SLM:000063953:27.8054, SLM:000056512:34.08139, SLM:000055340:35.62389
Q92900	1.026e-02	SLM:000056501:29.31165, SLM:000067917:33.71192, SLM:000067702:34.41196
Q99679	1.026e-02	SLM:000067702:31.76728, SLM:000063738:32.80845, SLM:000067917:32.84937
Q9BPW8	1.026e-02	SLM:000056501:26.73352, SLM:000067917:34.98115, SLM:000067702:35.79049
Q9BWN1	1.026e-02	SLM:000055318:32.13432, SLM:000067694:32.6347, SLM:000055340:32.65817
Q9BZM5	1.026e-02	SLM:000067702:28.9347, SLM:000063738:32.99383, SLM:000067917:35.54796
Q9H9E3	1.026e-02	SLM:000056512:31.65119, SLM:000063953:31.74686, SLM:000055340:34.05812
Q9HD47	1.026e-02	SLM:000063953:28.59555, SLM:000056512:33.71473, SLM:000055340:35.12303
Q9NQ11	1.026e-02	SLM:000067702:31.16101, SLM:000063738:32.63387, SLM:000067917:33.64767
Q9NX55	1.026e-02	SLM:000063738:29.30479, SLM:000067702:32.17768, SLM:000067917:35.94251
Q9NYR9	1.026e-02	SLM:000063953:28.85255, SLM:000056512:33.52549, SLM:000055340:35.12449
Q9UHI8	1.026e-02	SLM:000063738:28.32056, SLM:000067702:32.76545, SLM:000067917:36.35261
Q9UL33	1.026e-02	SLM:000056512:31.38542, SLM:000063953:32.02748, SLM:000055340:34.01007
P22676	1.026e-02	SLM:000055340:32.17041, SLM:000067694:32.2016, SLM:000055318:33.06925
P51805	1.026e-02	SLM:000063953:31.48361, SLM:000056512:31.86856, SLM:000055340:34.11264
Q5JTY5	1.026e-02	SLM:000063738:28.90221, SLM:000067702:32.71195, SLM:000067917:35.89096
Q7L7L0	1.026e-02	SLM:000055340:32.21844, SLM:000067694:32.24386, SLM:000055318:33.00544
P63313	1.026e-02	SLM:000055340:32.24912, SLM:000067694:32.27339, SLM:000056512:32.93801
O14594	1.025e-02	SLM:000055340:32.21413, SLM:000067694:32.24311, SLM:000055318:33.07101
O15027	1.025e-02	SLM:000056501:31.37626, SLM:000067917:32.49898, SLM:000067702:33.72584
O15269	1.025e-02	SLM:000067917:26.32903, SLM:000067702:35.36483, SLM:000063738:35.87007
O60711	1.025e-02	SLM:000063953:30.19361, SLM:000056512:33.07338, SLM:000055340:34.28915
O75891	1.025e-02	SLM:000063953:28.02989, SLM:000056512:33.97221, SLM:000055340:35.52315
O76038	1.025e-02	SLM:000056512:31.65082, SLM:000063953:31.85223, SLM:000055340:34.09711
O96017	1.025e-02	SLM:000056501:28.45347, SLM:000067917:34.17246, SLM:000067702:34.91928
P09601	1.025e-02	SLM:000063738:30.90084, SLM:000067702:31.10597, SLM:000067917:35.59533
P24468	1.025e-02	SLM:000067917:28.4148, SLM:000067702:34.29884, SLM:000063738:34.81909
P27105	1.025e-02	SLM:000067917:30.8631, SLM:000067702:33.01834, SLM:000063738:33.63883
P35557	1.025e-02	SLM:000056512:29.48028, SLM:000055340:34.02977, SLM:000067694:34.03912
P36896	1.025e-02	SLM:000063738:30.05988, SLM:000067702:31.72482, SLM:000067917:35.73323
P48995	1.025e-02	SLM:000063953:29.46435, SLM:000056512:33.22698, SLM:000055340:34.8834
P49411	1.025e-02	SLM:000067917:31.0194, SLM:000056501:33.13427, SLM:000067702:33.40482
P54727	1.025e-02	SLM:000067917:28.75671, SLM:000067702:34.16012, SLM:000063738:34.63707
P62491	1.025e-02	SLM:000067917:32.18264, SLM:000067702:32.29266, SLM:000063738:33.10923
Q00765	1.025e-02	SLM:000067917:30.33976, SLM:000067702:33.29902, SLM:000063738:33.88084
Q02750	1.025e-02	SLM:000063953:31.57557, SLM:000056512:32.65389, SLM:000055340:33.37474
Q07020	1.025e-02	SLM:000056501:30.63373, SLM:000067917:33.17642, SLM:000067702:33.72042
Q15631	1.025e-02	SLM:000063738:29.91323, SLM:000067702:31.86329, SLM:000067917:35.80333
Q16850	1.025e-02	SLM:000056512:32.43566, SLM:000055340:32.55773, SLM:000067694:32.57665
Q2M1V0	1.025e-02	SLM:000067702:27.1798, SLM:000063738:33.75898, SLM:000067917:36.58479
Q496F6	1.025e-02	SLM:000063738:27.67334, SLM:000067702:33.25961, SLM:000067917:36.58721
Q6GYQ0	1.025e-02	SLM:000063953:28.86509, SLM:000056512:33.56731, SLM:000055340:35.16484
Q8N653	1.025e-02	SLM:000056512:30.82117, SLM:000063953:32.65876, SLM:000055340:34.05039
Q8WZ79	1.025e-02	SLM:000056512:31.53657, SLM:000063953:31.96316, SLM:000055340:34.07108
Q92854	1.025e-02	SLM:000063738:28.0256, SLM:000067702:33.14075, SLM:000067917:36.44158
Q96EV8	1.025e-02	SLM:000055318:32.49434, SLM:000067694:32.54156, SLM:000055340:32.55102
Q96J84	1.025e-02	SLM:000063953:31.18441, SLM:000056512:32.12986, SLM:000055340:34.21515
Q9BQB4	1.025e-02	SLM:000063738:29.14401, SLM:000067702:32.6499, SLM:000067917:35.78545
Q9BRK0	1.025e-02	SLM:000055340:32.21219, SLM:000067694:32.24129, SLM:000055318:33.07133
Q9GZZ1	1.025e-02	SLM:000063738:29.38911, SLM:000067702:32.2085, SLM:000067917:35.98178
Q9H845	1.025e-02	SLM:000067917:31.40339, SLM:000067702:32.74191, SLM:000063738:33.41993
Q9NSV4	1.025e-02	SLM:000063953:30.17865, SLM:000056512:32.82894, SLM:000055340:34.59733
Q9NU19	1.025e-02	SLM:000063738:31.59275, SLM:000067702:32.30468, SLM:000067694:33.62153
Q9UBU3	1.025e-02	SLM:000063953:27.71212, SLM:000056512:34.18843, SLM:000055340:35.64006
Q9UBV2	1.025e-02	SLM:000063738:29.93756, SLM:000067702:32.35105, SLM:000067917:35.24618
Q9Y3D7	1.025e-02	SLM:000067702:29.23169, SLM:000063738:32.46855, SLM:000067917:35.84624
Q9Y5M8	1.025e-02	SLM:000067702:31.78908, SLM:000063738:32.845, SLM:000067917:32.93279
Q7Z404	1.025e-02	SLM:000055340:32.45514, SLM:000067694:32.47603, SLM:000056512:32.67005
Q01581	1.025e-02	SLM:000063953:29.2143, SLM:000056512:33.34385, SLM:000055340:34.97415
O60279	1.025e-02	SLM:000067702:28.29511, SLM:000063738:33.2912, SLM:000067917:35.99178
Q14184	1.025e-02	SLM:000055340:32.1927, SLM:000067694:32.2245, SLM:000055318:33.10307
Q9NUT2	1.025e-02	SLM:000056512:31.36448, SLM:000055340:33.07362, SLM:000067694:33.08667
O75394	1.025e-02	SLM:000056512:31.8422, SLM:000055340:32.86403, SLM:000067694:32.87907
Q9HBU6	1.025e-02	SLM:000063738:28.414, SLM:000067702:32.79241, SLM:000067917:36.38482
Q9P2E7	1.025e-02	SLM:000067702:28.61434, SLM:000063738:32.86896, SLM:000067917:36.07781
Q7Z2K8	1.025e-02	SLM:000056512:30.20819, SLM:000063953:33.16467, SLM:000055340:34.15926
Q63HK5	1.025e-02	SLM:000067702:28.9826, SLM:000063738:32.65784, SLM:000067917:35.95399
Q9Y672	1.025e-02	SLM:000063738:27.67685, SLM:000067702:33.15879, SLM:000067917:36.68201
Q8N398	1.025e-02	SLM:000055340:32.16077, SLM:000067694:32.19724, SLM:000055318:33.15706
O15194	1.024e-02	SLM:000056512:29.4801, SLM:000063953:33.75933, SLM:000055340:34.44825
O43424	1.024e-02	SLM:000056512:29.97524, SLM:000055340:33.83177, SLM:000067694:33.84162
O43493	1.024e-02	SLM:000067702:31.68034, SLM:000063738:32.82491, SLM:000067917:33.16713
O60232	1.024e-02	SLM:000067917:30.03097, SLM:000067702:33.63015, SLM:000056501:33.99611
O60656	1.024e-02	SLM:000067702:28.18501, SLM:000063738:33.36934, SLM:000067917:36.09103
O75182	1.024e-02	SLM:000055318:32.41269, SLM:000067694:32.61631, SLM:000055340:32.63097
O75380	1.024e-02	SLM:000067917:31.82176, SLM:000067702:32.56919, SLM:000063738:33.30453
P15880	1.024e-02	SLM:000056501:30.69188, SLM:000067917:33.22877, SLM:000067702:33.772
P20813	1.024e-02	SLM:000056512:29.4378, SLM:000055340:34.08711, SLM:000067694:34.09641
P23229	1.024e-02	SLM:000063738:29.82274, SLM:000067702:32.44983, SLM:000067917:35.40551
P33991	1.024e-02	SLM:000055318:32.46078, SLM:000067694:32.59224, SLM:000055340:32.60455
P41597	1.024e-02	SLM:000067917:28.10885, SLM:000067702:34.51784, SLM:000063738:35.03373
P48167	1.024e-02	SLM:000063738:28.39333, SLM:000067702:33.0014, SLM:000067917:36.26484
P49768	1.024e-02	SLM:000067917:31.24172, SLM:000056501:33.01131, SLM:000067702:33.44522
P50552	1.024e-02	SLM:000063953:30.87812, SLM:000056512:32.86397, SLM:000055340:33.90309
P78362	1.024e-02	SLM:000056501:31.95669, SLM:000067917:32.13207, SLM:000067702:33.58109
P83436	1.024e-02	SLM:000056512:31.72897, SLM:000063953:31.82315, SLM:000055340:34.13536
Q16515	1.024e-02	SLM:000063738:27.63516, SLM:000067702:33.24923, SLM:000067917:36.76633
Q5TGY3	1.024e-02	SLM:000055318:32.2113, SLM:000067694:32.71733, SLM:000055340:32.74096
Q6ZUT1	1.024e-02	SLM:000055318:32.50386, SLM:000067694:32.58061, SLM:000055340:32.59108
Q70UQ0	1.024e-02	SLM:000067702:31.08608, SLM:000063738:32.68865, SLM:000067917:33.89379
Q7L1I2	1.024e-02	SLM:000055340:32.23211, SLM:000067694:32.26483, SLM:000055318:33.15985
Q7LGC8	1.024e-02	SLM:000063953:28.47331, SLM:000056512:33.81907, SLM:000055340:35.38899
Q8N3F8	1.024e-02	SLM:000063953:30.92698, SLM:000056512:32.36386, SLM:000055340:34.33463
Q8NCB2	1.024e-02	SLM:000055318:32.44626, SLM:000067694:32.59574, SLM:000055340:32.60865
Q8NET5	1.024e-02	SLM:000063953:27.36485, SLM:000056512:34.43743, SLM:000055340:35.90041
Q8TCD5	1.024e-02	SLM:000067917:26.15559, SLM:000067702:35.48013, SLM:000063738:35.97802
Q8TD20	1.024e-02	SLM:000067702:31.11653, SLM:000063738:32.68671, SLM:000067917:33.84689
Q92800	1.024e-02	SLM:000055318:32.21599, SLM:000067694:32.69912, SLM:000055340:32.72211
Q96HA1	1.024e-02	SLM:000063953:30.22761, SLM:000056512:33.1008, SLM:000055340:34.31559
Q9BZM6	1.024e-02	SLM:000056512:29.73922, SLM:000055340:33.94152, SLM:000067694:33.9511
Q9H0I2	1.024e-02	SLM:000067702:29.92867, SLM:000063738:32.75749, SLM:000067917:34.93261
Q9H221	1.024e-02	SLM:000063738:28.24923, SLM:000067702:32.89384, SLM:000067917:36.46616
Q9NQL9	1.024e-02	SLM:000067702:28.78275, SLM:000063738:33.12461, SLM:000067917:35.73158
Q9UP83	1.024e-02	SLM:000056512:31.71478, SLM:000063953:31.80694, SLM:000055340:34.12042
Q9UQ74	1.024e-02	SLM:000063738:29.94704, SLM:000067702:32.40576, SLM:000067917:35.31441
Q9Y6K0	1.024e-02	SLM:000067917:27.95101, SLM:000067702:34.59252, SLM:000063738:35.08075
Q9HCU4	1.024e-02	SLM:000067702:30.83732, SLM:000063738:31.20255, SLM:000067917:35.58198
Q8IZ52	1.024e-02	SLM:000063953:28.34251, SLM:000056512:33.85459, SLM:000055340:35.41866
Q8IWA0	1.024e-02	SLM:000067702:30.35083, SLM:000063738:31.68385, SLM:000067917:35.62116
Q6UXM1	1.024e-02	SLM:000063738:28.44562, SLM:000067702:32.78823, SLM:000067917:36.38354
O43247	1.023e-02	SLM:000056512:29.53422, SLM:000055340:34.09964, SLM:000067694:34.10898
O43829	1.023e-02	SLM:000067702:30.01655, SLM:000063738:31.99381, SLM:000067917:35.69925
O75396	1.023e-02	SLM:000067702:31.34444, SLM:000063738:32.76405, SLM:000067917:33.68962
O95503	1.023e-02	SLM:000055318:32.52457, SLM:000067694:32.63079, SLM:000055340:32.64226
P22626	1.023e-02	SLM:000056501:29.98822, SLM:000067917:33.55671, SLM:000067702:34.20556
P23284	1.023e-02	SLM:000063738:31.3729, SLM:000067702:32.29919, SLM:000067694:34.10209
P25090	1.023e-02	SLM:000067917:30.47674, SLM:000067702:33.36685, SLM:000063738:33.95144
P25787	1.023e-02	SLM:000067917:29.08467, SLM:000067702:34.08328, SLM:000063738:34.55473
P30519	1.023e-02	SLM:000067917:28.11043, SLM:000067702:34.56827, SLM:000063738:35.08381
P34949	1.023e-02	SLM:000067702:28.43293, SLM:000063738:33.31055, SLM:000067917:35.99665
P35637	1.023e-02	SLM:000056501:30.42291, SLM:000067917:33.36887, SLM:000067702:33.96127
P40121	1.023e-02	SLM:000063953:29.05212, SLM:000056512:33.5317, SLM:000055340:35.14093
P43630	1.023e-02	SLM:000063953:31.48272, SLM:000056512:32.03093, SLM:000055340:34.22544
P48058	1.023e-02	SLM:000056512:29.99049, SLM:000055340:33.86793, SLM:000067694:33.87775
P48556	1.023e-02	SLM:000067917:29.07532, SLM:000067702:34.10761, SLM:000063738:34.57956
P50748	1.023e-02	SLM:000056512:31.29569, SLM:000063953:32.35469, SLM:000055340:34.11097
P54725	1.023e-02	SLM:000067917:28.83436, SLM:000067702:34.2358, SLM:000063738:34.71273
P54756	1.023e-02	SLM:000056512:29.44386, SLM:000063953:33.81638, SLM:000055340:34.48918
P54852	1.023e-02	SLM:000056512:30.07757, SLM:000063953:33.37755, SLM:000055340:34.27749
P82933	1.023e-02	SLM:000056501:28.09254, SLM:000067917:34.47121, SLM:000067702:35.2319
Q00587	1.023e-02	SLM:000056512:30.62126, SLM:000063953:32.97496, SLM:000055340:34.16567
Q07960	1.023e-02	SLM:000063953:30.75691, SLM:000056512:32.54863, SLM:000055340:34.44939
Q13813	1.023e-02	SLM:000056501:31.04356, SLM:000067917:32.78202, SLM:000067702:33.90338
Q14203	1.023e-02	SLM:000056501:31.52878, SLM:000067917:32.4903, SLM:000067702:33.74945
Q15139	1.023e-02	SLM:000063953:31.93165, SLM:000056512:32.64623, SLM:000067694:33.16829
Q16478	1.023e-02	SLM:000056512:30.01753, SLM:000055340:33.86592, SLM:000067694:33.87577
Q2KJY2	1.023e-02	SLM:000056512:30.03107, SLM:000063953:33.43819, SLM:000055340:34.31096
Q401N2	1.023e-02	SLM:000067702:30.93112, SLM:000063738:32.70897, SLM:000067917:34.1305
Q68DA7	1.023e-02	SLM:000056512:29.41927, SLM:000063953:33.85107, SLM:000055340:34.51395
Q6P656	1.023e-02	SLM:000055340:32.27643, SLM:000067694:32.30721, SLM:000055318:33.16753
Q7L5N1	1.023e-02	SLM:000063953:32.30968, SLM:000056512:32.62041, SLM:000056501:32.80586
Q8IUE6	1.023e-02	SLM:000055318:32.50059, SLM:000067694:32.64229, SLM:000055340:32.65494
Q8IUX8	1.023e-02	SLM:000063738:28.87865, SLM:000067702:32.85604, SLM:000067917:36.05601
Q8N441	1.023e-02	SLM:000067702:30.88433, SLM:000063738:31.24621, SLM:000067917:35.62738
Q92186	1.023e-02	SLM:000055340:32.27889, SLM:000067694:32.31164, SLM:000055318:33.20696
Q92633	1.023e-02	SLM:000063738:32.34225, SLM:000055318:32.69789, SLM:000067694:32.70466
Q96GX1	1.023e-02	SLM:000063738:31.45099, SLM:000067702:32.30826, SLM:000067694:33.97254
Q96RD7	1.023e-02	SLM:000056512:30.65985, SLM:000063953:32.95739, SLM:000055340:34.16844
Q9H5V8	1.023e-02	SLM:000067702:29.18351, SLM:000063738:32.60558, SLM:000067917:35.94704
Q9HCS7	1.023e-02	SLM:000063953:30.68259, SLM:000056512:32.97031, SLM:000055340:34.07996
Q9NRY4	1.023e-02	SLM:000063953:31.00945, SLM:000056512:32.35182, SLM:000055340:34.34296
Q9UBG0	1.023e-02	SLM:000063738:28.6963, SLM:000067702:32.89234, SLM:000067917:36.11685
Q9UGU0	1.023e-02	SLM:000055318:32.39514, SLM:000067694:32.66734, SLM:000055340:32.68416
Q9UHC6	1.023e-02	SLM:000056512:30.04337, SLM:000055340:33.84563, SLM:000067694:33.85552
Q9UK23	1.023e-02	SLM:000056512:31.09324, SLM:000055340:33.32862, SLM:000067694:33.34054
Q9Y5U9	1.023e-02	SLM:000056512:29.87038, SLM:000055340:33.95443, SLM:000067694:33.9641
Q9P273	1.023e-02	SLM:000063738:28.30317, SLM:000067702:33.09703, SLM:000067917:36.37537
Q9NWU1	1.023e-02	SLM:000063738:28.56139, SLM:000067702:32.80405, SLM:000067917:36.4077
Q9Y5Y0	1.023e-02	SLM:000056512:31.35484, SLM:000063953:32.26903, SLM:000055340:34.10146
Q86VZ4	1.023e-02	SLM:000063738:28.80029, SLM:000067702:32.89218, SLM:000067917:36.10537
O14994	1.022e-02	SLM:000055340:32.31637, SLM:000067694:32.34745, SLM:000055318:33.21307
O43542	1.022e-02	SLM:000067917:31.53837, SLM:000056501:32.79961, SLM:000067702:33.5011
O60337	1.022e-02	SLM:000056512:31.40971, SLM:000055340:33.21148, SLM:000067694:33.2243
O75781	1.022e-02	SLM:000056512:30.96196, SLM:000063953:32.73674, SLM:000055340:34.15501
O95198	1.022e-02	SLM:000063738:30.67685, SLM:000067702:32.29108, SLM:000067917:34.86326
O95471	1.022e-02	SLM:000063738:27.90645, SLM:000067702:33.2956, SLM:000067917:36.6128
O95967	1.022e-02	SLM:000067702:30.57936, SLM:000063738:32.73437, SLM:000067917:34.50786
P02042	1.022e-02	SLM:000056512:30.29322, SLM:000055340:33.77738, SLM:000067694:33.78756
P06576	1.022e-02	SLM:000067917:31.8274, SLM:000056501:32.47261, SLM:000067702:33.54085
P09758	1.022e-02	SLM:000063738:27.89204, SLM:000067702:33.29477, SLM:000067917:36.61273
P19971	1.022e-02	SLM:000067702:29.7522, SLM:000063738:32.90123, SLM:000067917:35.2064
P28331	1.022e-02	SLM:000067917:31.75114, SLM:000067702:32.70201, SLM:000063738:33.41588
P48357	1.022e-02	SLM:000063738:30.10236, SLM:000067702:31.85705, SLM:000067917:35.84313
P48549	1.022e-02	SLM:000056512:29.72135, SLM:000063953:33.68204, SLM:000055340:34.43088
Q01831	1.022e-02	SLM:000055318:32.53528, SLM:000067694:32.67249, SLM:000055340:32.685
Q02930	1.022e-02	SLM:000067702:30.7251, SLM:000063738:32.71893, SLM:000067917:34.35745
Q15008	1.022e-02	SLM:000067917:29.10038, SLM:000067702:34.12136, SLM:000063738:34.59314
Q15717	1.022e-02	SLM:000056501:29.56892, SLM:000067917:33.77343, SLM:000067702:34.46337
Q16637	1.022e-02	SLM:000056501:28.91554, SLM:000067917:34.08541, SLM:000067702:34.81652
Q5T5C0	1.022e-02	SLM:000056512:30.57381, SLM:000063953:33.05448, SLM:000055340:34.20053
Q5T9C9	1.022e-02	SLM:000063953:28.06541, SLM:000056512:34.14816, SLM:000055340:35.59017
Q5TC63	1.022e-02	SLM:000056512:29.96404, SLM:000055340:33.95418, SLM:000067694:33.96391
Q6P444	1.022e-02	SLM:000056512:30.7688, SLM:000055340:33.55577, SLM:000067694:33.56678
Q86XT9	1.022e-02	SLM:000063738:28.62642, SLM:000067702:32.99876, SLM:000067917:36.24101
Q86YI8	1.022e-02	SLM:000063953:27.98006, SLM:000056512:34.21563, SLM:000055340:35.66161
Q8IU54	1.022e-02	SLM:000056512:29.33791, SLM:000055340:34.23304, SLM:000067694:34.24221
Q8TEP8	1.022e-02	SLM:000063953:30.24574, SLM:000056512:33.1725, SLM:000055340:34.39523
Q96BY7	1.022e-02	SLM:000063953:29.45325, SLM:000056512:33.52523, SLM:000055340:34.87138
Q96CV9	1.022e-02	SLM:000063953:31.60891, SLM:000056512:32.7308, SLM:000055340:33.47194
Q96DB2	1.022e-02	SLM:000056501:31.77311, SLM:000067917:32.34731, SLM:000067702:33.69295
Q96HA8	1.022e-02	SLM:000063738:32.03315, SLM:000067702:32.55762, SLM:000067694:33.25611
Q96RD9	1.022e-02	SLM:000067702:28.27597, SLM:000063738:33.40575, SLM:000067917:36.12154
Q9C002	1.022e-02	SLM:000063738:32.53789, SLM:000055318:32.66067, SLM:000067694:32.67481
Q9NWY4	1.022e-02	SLM:000055340:32.34018, SLM:000067694:32.3654, SLM:000055318:33.12336
Q9P2Y4	1.022e-02	SLM:000055318:32.41803, SLM:000067694:32.71205, SLM:000055340:32.72954
Q9UGN5	1.022e-02	SLM:000055318:32.4279, SLM:000067694:32.68425, SLM:000055340:32.70058
Q9UL62	1.022e-02	SLM:000063953:29.55978, SLM:000056512:33.29586, SLM:000055340:34.95434
Q9Y4D1	1.022e-02	SLM:000063953:30.63153, SLM:000056512:32.67209, SLM:000055340:34.52945
Q8N2G8	1.022e-02	SLM:000063738:30.91811, SLM:000067702:31.24617, SLM:000067917:35.68572
O14917	1.022e-02	SLM:000056512:30.23723, SLM:000055340:33.78762, SLM:000067694:33.79774
Q9P2C4	1.022e-02	SLM:000063738:27.71691, SLM:000067702:33.28453, SLM:000067917:36.80374
Q7L9B9	1.022e-02	SLM:000056512:30.38302, SLM:000063953:33.2398, SLM:000055340:34.26411
Q92485	1.022e-02	SLM:000056512:29.41706, SLM:000063953:33.8699, SLM:000055340:34.52932
Q13449	1.022e-02	SLM:000055340:32.30013, SLM:000067694:32.33352, SLM:000055318:33.24017
O60293	1.021e-02	SLM:000056501:27.99416, SLM:000067917:34.60998, SLM:000067702:35.37462
O60507	1.021e-02	SLM:000056512:29.8798, SLM:000055340:34.02143, SLM:000067694:34.03105
P13500	1.021e-02	SLM:000056512:29.70013, SLM:000055340:34.12381, SLM:000067694:34.13324
P21754	1.021e-02	SLM:000056512:30.29051, SLM:000055340:33.83965, SLM:000067694:33.84977
P23396	1.021e-02	SLM:000056501:30.75284, SLM:000067917:33.32975, SLM:000067702:33.8783
P29084	1.021e-02	SLM:000055318:32.63952, SLM:000067694:32.66422, SLM:000055340:32.67289
P33402	1.021e-02	SLM:000056512:30.79368, SLM:000055340:33.56755, SLM:000067694:33.57859
P35368	1.021e-02	SLM:000056512:29.7474, SLM:000063953:33.72852, SLM:000055340:34.47328
P35573	1.021e-02	SLM:000055318:32.3594, SLM:000067694:32.7691, SLM:000055340:32.79002
P53708	1.021e-02	SLM:000063738:28.99915, SLM:000067702:32.87272, SLM:000067917:36.05994
Q15363	1.021e-02	SLM:000067702:30.27062, SLM:000063738:32.82389, SLM:000067917:34.86011
Q16270	1.021e-02	SLM:000067702:28.58665, SLM:000063738:33.089, SLM:000067917:36.26668
Q49AM1	1.021e-02	SLM:000055340:32.35773, SLM:000067694:32.38562, SLM:000055318:33.19339
Q6UXF1	1.021e-02	SLM:000056512:31.35162, SLM:000063953:32.40896, SLM:000055340:34.1661
Q8IWF6	1.021e-02	SLM:000063953:29.14311, SLM:000056512:33.71602, SLM:000055340:35.09619
Q8N884	1.021e-02	SLM:000055318:32.20045, SLM:000067694:32.83956, SLM:000055340:32.8667
Q8NA58	1.021e-02	SLM:000056512:31.40032, SLM:000055340:33.24836, SLM:000067694:33.26108
Q8NCD3	1.021e-02	SLM:000055318:32.34508, SLM:000067694:32.80932, SLM:000055340:32.83179
Q8NEC7	1.021e-02	SLM:000055318:32.24661, SLM:000067694:32.81668, SLM:000055340:32.84203
Q8NF86	1.021e-02	SLM:000067702:28.38075, SLM:000063738:33.19033, SLM:000067917:36.33378
Q8TAG5	1.021e-02	SLM:000056512:29.14614, SLM:000063953:34.37255, SLM:000055340:34.38814
Q8TAU3	1.021e-02	SLM:000067702:30.73447, SLM:000063738:32.7723, SLM:000067917:34.44968
Q8WXW3	1.021e-02	SLM:000063953:30.02889, SLM:000056512:33.33837, SLM:000055340:34.61132
Q9BQG2	1.021e-02	SLM:000056512:30.9701, SLM:000063953:32.80643, SLM:000055340:34.19859
Q9BSW7	1.021e-02	SLM:000067702:28.60506, SLM:000063738:33.31362, SLM:000067917:35.97732
[truncated: 13,413 more rows]
