# Supplementary material for: A Map of the Lipid–Metabolite–Protein Network to Aid Multi-Omics Integration
Source: Biomolecules. 2025 Mar 26;15(4):484. doi: 10.3390/biom15040484 (PMC12024871; doi:10.3390/biom15040484)
Supplement: Supplementary file 1 [file biomolecules-15-00484-s001.zip › SupplTableS10_proteins(lipidsFU2).csv]

Protein	score	evidence
Q9NUV7	1.347e-02	SLM:000391360:13.85459, SLM:000067694:27.31487, SLM:000056512:33.07414
Q9Y2G1	1.276e-02	SLM:000067694:16.75401, SLM:000391360:28.0417, SLM:000056512:33.58529
Q12926	1.252e-02	SLM:000067694:23.75483, SLM:000391360:24.76898, SLM:000056512:31.34306
P10412	1.234e-02	SLM:000067694:24.92486, SLM:000391360:26.1756, SLM:000056512:29.92911
Q08379	1.221e-02	SLM:000391360:25.59687, SLM:000067694:26.29445, SLM:000056512:30.02709
O60341	1.220e-02	SLM:000391360:25.93874, SLM:000067694:26.39498, SLM:000056512:29.61868
Q93079	1.220e-02	SLM:000391360:25.97155, SLM:000067694:26.40921, SLM:000056512:29.58477
P47902	1.211e-02	SLM:000067694:24.62455, SLM:000391360:25.70401, SLM:000056512:32.2522
Q02539	1.204e-02	SLM:000067694:26.58076, SLM:000391360:27.17648, SLM:000056512:29.26686
P16401	1.202e-02	SLM:000067694:26.51815, SLM:000391360:27.17089, SLM:000056512:29.50664
Q16695	1.201e-02	SLM:000067694:26.70486, SLM:000391360:27.28599, SLM:000056512:29.30714
Q16778	1.195e-02	SLM:000067694:26.77457, SLM:000391360:27.37664, SLM:000056512:29.49626
Q15311	1.193e-02	SLM:000067694:25.84863, SLM:000391360:27.11022, SLM:000056512:30.87942
P07550	1.183e-02	SLM:000056512:22.82259, SLM:000067694:30.75781, SLM:000391360:30.9656
P17040	1.181e-02	SLM:000067694:24.62673, SLM:000391360:27.53199, SLM:000056512:32.48314
P46059	1.179e-02	SLM:000391360:25.18471, SLM:000067694:27.2981, SLM:000056512:32.30252
Q14197	1.177e-02	SLM:000056512:27.57701, SLM:000067694:28.55722, SLM:000391360:28.83059
P54274	1.175e-02	SLM:000067694:27.96503, SLM:000391360:28.33452, SLM:000056512:28.80052
Q13093	1.175e-02	SLM:000391360:24.69588, SLM:000067694:27.08325, SLM:000056512:33.32387
P01116	1.173e-02	SLM:000056512:27.07318, SLM:000067694:28.99451, SLM:000391360:29.15668
P04908	1.170e-02	SLM:000067694:27.38884, SLM:000391360:27.98489, SLM:000056512:30.07682
O95864	1.168e-02	SLM:000087709:18.58224, SLM:000067694:33.47189, SLM:000391360:33.53484
P28335	1.167e-02	SLM:000056512:23.58156, SLM:000067694:30.96199, SLM:000391360:31.17046
P17096	1.166e-02	SLM:000067694:27.22289, SLM:000391360:27.95212, SLM:000056512:30.56702
Q96N66	1.162e-02	SLM:000056512:20.73041, SLM:000067694:32.54678, SLM:000391360:32.75275
Q8WZ42	1.161e-02	SLM:000067694:27.3243, SLM:000391360:28.07292, SLM:000056512:30.75131
P03372	1.156e-02	SLM:000056512:28.82385, SLM:000067694:28.83446, SLM:000087709:28.84867
P08247	1.155e-02	SLM:000056512:20.5625, SLM:000067694:32.9138, SLM:000391360:33.11969
P62745	1.155e-02	SLM:000056512:27.4236, SLM:000067694:29.48388, SLM:000391360:29.649
Q5QJU3	1.153e-02	SLM:000391360:24.17094, SLM:000067694:28.50684, SLM:000056512:34.04604
Q6NXG1	1.151e-02	SLM:000067694:24.98252, SLM:000391360:27.94821, SLM:000056512:33.94846
Q9NUN7	1.151e-02	SLM:000391360:24.75835, SLM:000067694:28.33009, SLM:000056512:33.75917
O60427	1.150e-02	SLM:000056512:23.65799, SLM:000067694:31.56125, SLM:000391360:31.76475
Q96DX4	1.149e-02	SLM:000391360:25.93579, SLM:000067694:28.03216, SLM:000056512:33.02875
Q9Y2T7	1.149e-02	SLM:000067694:25.58034, SLM:000391360:27.63491, SLM:000056512:33.85465
P01024	1.148e-02	SLM:000067694:25.45663, SLM:000391360:28.36561, SLM:000056512:33.31807
P68431	1.148e-02	SLM:000391360:28.44558, SLM:000067694:28.51494, SLM:000056512:30.16797
Q8TB72	1.148e-02	SLM:000067694:26.15101, SLM:000391360:27.18006, SLM:000056512:33.74819
P01112	1.147e-02	SLM:000056512:26.6671, SLM:000067694:30.17972, SLM:000391360:30.36587
P16104	1.147e-02	SLM:000391360:28.45252, SLM:000067694:28.52269, SLM:000056512:30.18125
O14495	1.146e-02	SLM:000391360:24.71583, SLM:000067694:28.53004, SLM:000056512:33.99942
Q6ZRY4	1.141e-02	SLM:000067694:25.2309, SLM:000391360:28.18994, SLM:000056512:34.19153
Q8IX01	1.140e-02	SLM:000067694:26.73006, SLM:000391360:27.07118, SLM:000056512:33.94235
P01111	1.139e-02	SLM:000056512:26.79827, SLM:000067694:30.39733, SLM:000391360:30.58431
Q92769	1.139e-02	SLM:000391360:28.66593, SLM:000067694:28.7354, SLM:000056512:30.38921
P05771	1.138e-02	SLM:000067694:28.89866, SLM:000391360:29.26689, SLM:000056512:29.71796
P54219	1.137e-02	SLM:000056512:22.51122, SLM:000067694:32.63459, SLM:000391360:32.83954
Q6UWV6	1.136e-02	SLM:000391360:25.36422, SLM:000067694:28.63999, SLM:000056512:34.0114
Q9HCG7	1.134e-02	SLM:000391360:25.12172, SLM:000067694:28.80165, SLM:000056512:34.24942
P40967	1.133e-02	SLM:000391360:26.56063, SLM:000067694:28.41312, SLM:000056512:33.28596
Q01814	1.133e-02	SLM:000056512:26.09607, SLM:000067694:30.98461, SLM:000391360:31.2
Q8IWL3	1.132e-02	SLM:000087709:28.30386, SLM:000067694:29.99635, SLM:000391360:30.07111
P07305	1.131e-02	SLM:000067694:27.40335, SLM:000391360:28.64962, SLM:000056512:32.3966
P61981	1.131e-02	SLM:000056512:28.95957, SLM:000067694:29.65942, SLM:000391360:29.78423
Q504Y0	1.130e-02	SLM:000056512:24.38269, SLM:000067694:31.95931, SLM:000391360:32.16242
Q13618	1.129e-02	SLM:000087709:29.5325, SLM:000056512:29.53394, SLM:000067694:29.53964
O15354	1.128e-02	SLM:000056512:24.17594, SLM:000067694:32.1181, SLM:000391360:32.32588
O00214	1.127e-02	SLM:000056512:26.5652, SLM:000067694:30.95528, SLM:000391360:31.17342
O14494	1.126e-02	SLM:000391360:25.82244, SLM:000067694:28.8447, SLM:000056512:34.15779
O43731	1.126e-02	SLM:000056512:21.24718, SLM:000067694:33.68252, SLM:000391360:33.8884
Q9NU39	1.126e-02	SLM:000067694:25.65816, SLM:000391360:28.56029, SLM:000056512:34.57349
P08603	1.125e-02	SLM:000067694:25.93292, SLM:000391360:28.98736, SLM:000056512:33.98821
P35613	1.125e-02	SLM:000056512:27.27436, SLM:000067694:30.70615, SLM:000391360:30.8915
P78352	1.124e-02	SLM:000056512:25.42258, SLM:000067694:31.66606, SLM:000391360:31.87667
Q12952	1.124e-02	SLM:000056512:27.63089, SLM:000067694:30.54946, SLM:000391360:30.78108
O43688	1.123e-02	SLM:000391360:25.28728, SLM:000067694:29.1526, SLM:000056512:34.62977
P05204	1.123e-02	SLM:000067694:28.59217, SLM:000391360:29.18569, SLM:000056512:31.26584
Q14807	1.123e-02	SLM:000067694:27.8617, SLM:000391360:28.88748, SLM:000056512:32.25995
Q9H0H0	1.123e-02	SLM:000391360:26.43482, SLM:000067694:28.74377, SLM:000056512:33.83156
Q13291	1.122e-02	SLM:000056512:25.87592, SLM:000067694:31.51812, SLM:000391360:31.71708
Q99963	1.122e-02	SLM:000067694:29.35059, SLM:000391360:29.70841, SLM:000056512:30.03234
Q03591	1.120e-02	SLM:000067694:26.04269, SLM:000391360:29.10216, SLM:000056512:34.1046
Q04917	1.120e-02	SLM:000056512:29.25341, SLM:000067694:29.96541, SLM:000391360:30.09072
Q5QNW6	1.119e-02	SLM:000067694:28.56291, SLM:000391360:29.22109, SLM:000056512:31.5784
P54317	1.119e-02	SLM:000391360:27.52906, SLM:000067694:28.72687, SLM:000056512:33.11472
Q14839	1.118e-02	SLM:000391360:29.0195, SLM:000067694:29.15851, SLM:000056512:31.22914
Q8WWY8	1.118e-02	SLM:000067694:27.37535, SLM:000391360:28.96107, SLM:000056512:33.11998
P00751	1.117e-02	SLM:000067694:26.35634, SLM:000391360:29.12921, SLM:000056512:34.03186
P18428	1.116e-02	SLM:000067694:26.11077, SLM:000391360:29.24836, SLM:000056512:34.27486
P31946	1.116e-02	SLM:000056512:29.35953, SLM:000067694:30.07164, SLM:000391360:30.19696
Q14576	1.116e-02	SLM:000067694:27.05771, SLM:000391360:27.96476, SLM:000056512:34.5824
P01031	1.115e-02	SLM:000067694:26.24376, SLM:000391360:29.23356, SLM:000056512:34.21348
Q9UHK0	1.115e-02	SLM:000056512:27.35319, SLM:000067694:31.04388, SLM:000391360:31.26722
Q96DA2	1.114e-02	SLM:000391360:27.06516, SLM:000067694:28.91632, SLM:000056512:33.78841
P05156	1.113e-02	SLM:000067694:26.26698, SLM:000391360:29.30198, SLM:000056512:34.29662
P61956	1.113e-02	SLM:000056512:29.9048, SLM:000067694:29.92832, SLM:000087709:29.99733
P63104	1.113e-02	SLM:000056512:29.44081, SLM:000067694:30.14176, SLM:000391360:30.26662
Q6K0P9	1.112e-02	SLM:000391360:29.0829, SLM:000067694:29.27532, SLM:000056512:31.60816
P45973	1.111e-02	SLM:000391360:29.27008, SLM:000067694:29.39283, SLM:000056512:31.37471
P46098	1.111e-02	SLM:000056512:28.50251, SLM:000067694:30.612, SLM:000391360:30.85644
Q13363	1.111e-02	SLM:000391360:28.95051, SLM:000067694:29.21164, SLM:000056512:31.82983
Q99808	1.111e-02	SLM:000056512:23.1554, SLM:000067694:33.31939, SLM:000391360:33.52436
Q9BXR6	1.111e-02	SLM:000067694:26.27965, SLM:000391360:29.36914, SLM:000056512:34.38097
O43463	1.110e-02	SLM:000391360:29.29502, SLM:000067694:29.4195, SLM:000056512:31.41107
Q9UPP1	1.109e-02	SLM:000067694:28.48285, SLM:000391360:29.35226, SLM:000056512:32.37502
Q02985	1.108e-02	SLM:000067694:26.46674, SLM:000391360:29.39961, SLM:000056512:34.36034
Q9HD23	1.108e-02	SLM:000056512:23.5529, SLM:000067694:33.2443, SLM:000391360:33.45084
Q09028	1.106e-02	SLM:000391360:29.39624, SLM:000067694:29.51965, SLM:000056512:31.50524
Q14849	1.106e-02	SLM:000391360:27.21352, SLM:000067694:29.14803, SLM:000056512:34.06506
Q96EZ8	1.106e-02	SLM:000391360:28.77608, SLM:000067694:29.21329, SLM:000056512:32.38764
Q9UPV0	1.106e-02	SLM:000067694:27.69035, SLM:000391360:29.27442, SLM:000056512:33.43165
Q9Y2L8	1.106e-02	SLM:000067694:26.59755, SLM:000391360:29.4555, SLM:000056512:34.38982
P62987	1.105e-02	SLM:000067694:29.26231, SLM:000391360:29.78403, SLM:000056512:31.4896
Q8N5N7	1.105e-02	SLM:000056512:29.41539, SLM:000067694:30.40186, SLM:000391360:30.67502
Q92496	1.105e-02	SLM:000067694:26.68384, SLM:000391360:29.45722, SLM:000056512:34.36007
O43286	1.105e-02	SLM:000067694:27.66873, SLM:000391360:29.30906, SLM:000056512:33.52144
P07358	1.104e-02	SLM:000067694:26.54567, SLM:000391360:29.54215, SLM:000056512:34.52427
Q8IXX5	1.104e-02	SLM:000056512:21.43484, SLM:000067694:34.4574, SLM:000391360:34.66323
Q6NUM6	1.104e-02	SLM:000056512:22.26824, SLM:000067694:34.0394, SLM:000391360:34.24475
P61586	1.103e-02	SLM:000056512:28.90541, SLM:000067694:30.78551, SLM:000391360:30.94676
Q8IWX5	1.103e-02	SLM:000391360:26.40463, SLM:000067694:29.46044, SLM:000056512:34.78177
P01106	1.102e-02	SLM:000056512:30.19838, SLM:000067694:30.22063, SLM:000087709:30.28434
Q13185	1.102e-02	SLM:000391360:29.47654, SLM:000067694:29.61476, SLM:000056512:31.68116
Q16576	1.102e-02	SLM:000391360:29.50506, SLM:000067694:29.62728, SLM:000056512:31.60618
Q96A54	1.102e-02	SLM:000056512:22.91316, SLM:000067694:33.79687, SLM:000391360:34.00204
Q9NWW9	1.102e-02	SLM:000391360:28.22104, SLM:000067694:29.20537, SLM:000056512:33.3585
P36980	1.101e-02	SLM:000067694:26.57149, SLM:000391360:29.64446, SLM:000056512:34.65115
Q4G0J3	1.100e-02	SLM:000087709:26.98779, SLM:000067694:31.94777, SLM:000391360:32.01302
Q8TCT7	1.100e-02	SLM:000056512:28.84015, SLM:000067694:30.91214, SLM:000391360:31.15731
Q96DX7	1.100e-02	SLM:000391360:28.60037, SLM:000067694:29.29635, SLM:000056512:33.02618
Q9NVR5	1.100e-02	SLM:000067694:29.63314, SLM:000391360:30.06995, SLM:000056512:31.19125
P41182	1.098e-02	SLM:000391360:29.31379, SLM:000067694:29.57963, SLM:000056512:32.21567
Q5TZA2	1.098e-02	SLM:000067694:28.12363, SLM:000391360:29.51506, SLM:000056512:33.45733
Q96F46	1.098e-02	SLM:000056512:26.56539, SLM:000067694:32.15418, SLM:000391360:32.35296
Q03431	1.097e-02	SLM:000056512:24.77827, SLM:000067694:33.10596, SLM:000391360:33.30988
Q14397	1.097e-02	SLM:000391360:27.92406, SLM:000067694:29.33678, SLM:000056512:33.91553
P27348	1.096e-02	SLM:000056512:29.89671, SLM:000067694:30.59789, SLM:000391360:30.72276
O14958	1.095e-02	SLM:000067694:29.28756, SLM:000391360:29.91455, SLM:000056512:32.14402
P46531	1.095e-02	SLM:000056512:29.02575, SLM:000067694:31.08225, SLM:000391360:31.24729
Q86Y82	1.095e-02	SLM:000056512:27.45489, SLM:000067694:31.8519, SLM:000391360:32.04505
O00267	1.094e-02	SLM:000391360:29.5395, SLM:000067694:29.73966, SLM:000056512:32.10729
P22087	1.094e-02	SLM:000087709:27.1376, SLM:000067694:32.08948, SLM:000391360:32.15474
Q9H082	1.094e-02	SLM:000391360:27.65315, SLM:000067694:29.45491, SLM:000056512:34.29898
O00322	1.093e-02	SLM:000056512:30.26623, SLM:000067694:30.47828, SLM:000391360:30.78259
P35348	1.093e-02	SLM:000056512:24.54138, SLM:000067694:33.36288, SLM:000391360:33.56991
Q86VM9	1.093e-02	SLM:000067694:30.20631, SLM:000391360:30.22648, SLM:000087709:31.05887
Q92796	1.093e-02	SLM:000056512:26.95659, SLM:000067694:32.1529, SLM:000391360:32.36691
P11279	1.092e-02	SLM:000087709:26.86585, SLM:000067694:32.32423, SLM:000391360:32.38537
P68400	1.092e-02	SLM:000067694:30.19764, SLM:000391360:30.20965, SLM:000056512:31.18907
Q70Z44	1.092e-02	SLM:000391360:27.47882, SLM:000067694:29.55608, SLM:000056512:34.54377
Q9UQM7	1.092e-02	SLM:000067694:29.8673, SLM:000391360:30.30491, SLM:000056512:31.43277
Q8TD16	1.091e-02	SLM:000067694:29.55167, SLM:000391360:30.11131, SLM:000056512:32.02506
Q12959	1.090e-02	SLM:000056512:27.84258, SLM:000067694:31.83476, SLM:000391360:32.02509
Q8N0Z8	1.090e-02	SLM:000067694:28.33136, SLM:000391360:29.72103, SLM:000056512:33.66112
Q16854	1.089e-02	SLM:000067694:30.00336, SLM:000391360:30.42176, SLM:000056512:31.38616
Q8TAE8	1.089e-02	SLM:000056512:29.85182, SLM:000067694:30.83689, SLM:000391360:31.11011
Q9BRT8	1.089e-02	SLM:000056512:26.82331, SLM:000067694:32.40968, SLM:000391360:32.60845
P04637	1.088e-02	SLM:000056512:30.58943, SLM:000067694:30.61932, SLM:000391360:30.71103
P62807	1.087e-02	SLM:000391360:30.28952, SLM:000067694:30.29473, SLM:000056512:31.44806
Q12933	1.087e-02	SLM:000087709:29.54013, SLM:000067694:31.20499, SLM:000391360:31.25588
Q8NFJ9	1.087e-02	SLM:000391360:28.86357, SLM:000067694:29.64301, SLM:000056512:33.51144
P48723	1.086e-02	SLM:000067694:28.19962, SLM:000391360:29.83829, SLM:000056512:34.0491
Q96CN9	1.086e-02	SLM:000391360:28.78754, SLM:000067694:29.64056, SLM:000056512:33.61938
Q96L73	1.086e-02	SLM:000067694:28.76836, SLM:000391360:29.8891, SLM:000056512:33.43664
Q96KK5	1.085e-02	SLM:000067694:29.37246, SLM:000391360:30.10028, SLM:000056512:32.71048
Q14435	1.085e-02	SLM:000391360:27.66965, SLM:000067694:29.76872, SLM:000056512:34.76657
O94776	1.084e-02	SLM:000391360:30.1526, SLM:000067694:30.22421, SLM:000056512:31.89251
P53816	1.084e-02	SLM:000391360:28.68667, SLM:000067694:29.70135, SLM:000056512:33.89118
Q9NP92	1.084e-02	SLM:000056512:30.00096, SLM:000067694:30.98277, SLM:000391360:31.25609
P50148	1.083e-02	SLM:000067694:30.16681, SLM:000391360:30.58514, SLM:000056512:31.54889
Q14160	1.083e-02	SLM:000056512:28.7605, SLM:000067694:31.6646, SLM:000391360:31.89641
Q53F39	1.083e-02	SLM:000056512:29.48128, SLM:000067694:31.31487, SLM:000391360:31.56498
Q96S42	1.083e-02	SLM:000391360:27.75386, SLM:000067694:29.80465, SLM:000056512:34.77979
P00533	1.082e-02	SLM:000056512:30.66604, SLM:000067694:30.82327, SLM:000391360:30.9222
P42345	1.082e-02	SLM:000056512:28.44933, SLM:000067694:31.89345, SLM:000391360:32.07891
Q92905	1.082e-02	SLM:000056512:30.79872, SLM:000087709:30.79903, SLM:000067694:30.80474
Q9HBV2	1.082e-02	SLM:000056512:27.46891, SLM:000067694:32.35103, SLM:000391360:32.56646
Q96CN4	1.082e-02	SLM:000056512:24.67492, SLM:000067694:33.77038, SLM:000391360:33.97485
Q2KHT3	1.082e-02	SLM:000391360:27.95388, SLM:000067694:29.78729, SLM:000056512:34.64945
Q969W0	1.082e-02	SLM:000056512:23.16217, SLM:000067694:34.54633, SLM:000391360:34.75237
P36383	1.081e-02	SLM:000056512:24.36359, SLM:000067694:33.97531, SLM:000391360:34.18006
P47755	1.081e-02	SLM:000087709:28.64338, SLM:000067694:31.92415, SLM:000391360:31.98173
Q8N1B4	1.081e-02	SLM:000056512:26.69076, SLM:000067694:32.81173, SLM:000391360:33.01211
Q9BYD2	1.081e-02	SLM:000056512:30.07875, SLM:000067694:31.07075, SLM:000391360:31.34373
Q9H6A9	1.081e-02	SLM:000056512:25.19974, SLM:000067694:33.55826, SLM:000391360:33.7622
P16402	1.080e-02	SLM:000067694:29.55747, SLM:000391360:30.25372, SLM:000056512:32.75428
P41247	1.080e-02	SLM:000391360:28.77345, SLM:000067694:29.81801, SLM:000056512:34.04281
Q16623	1.080e-02	SLM:000067694:30.23529, SLM:000391360:30.6625, SLM:000056512:31.70366
Q7L8W6	1.080e-02	SLM:000056512:24.21606, SLM:000067694:34.09899, SLM:000391360:34.30385
Q9HD33	1.080e-02	SLM:000056512:30.11223, SLM:000067694:31.08781, SLM:000391360:31.36134
Q9NYK5	1.080e-02	SLM:000056512:30.10289, SLM:000067694:31.09607, SLM:000391360:31.36901
Q8TF30	1.080e-02	SLM:000391360:27.99597, SLM:000067694:29.86185, SLM:000056512:34.7421
Q14118	1.079e-02	SLM:000056512:27.92593, SLM:000067694:32.26843, SLM:000391360:32.48687
Q9H0P0	1.079e-02	SLM:000056512:26.15516, SLM:000067694:33.17019, SLM:000391360:33.37922
Q9H4G0	1.079e-02	SLM:000067694:30.34543, SLM:000391360:30.7502, SLM:000056512:31.58879
Q9UPS8	1.079e-02	SLM:000067694:28.89693, SLM:000391360:30.06628, SLM:000056512:33.69492
Q86VZ5	1.079e-02	SLM:000391360:28.5779, SLM:000067694:29.83388, SLM:000056512:34.27731
O15400	1.078e-02	SLM:000056512:28.44204, SLM:000067694:32.07764, SLM:000391360:32.26496
Q00169	1.078e-02	SLM:000391360:28.62488, SLM:000067694:29.84565, SLM:000056512:34.25581
Q14687	1.078e-02	SLM:000391360:29.32032, SLM:000067694:29.94215, SLM:000056512:33.53475
Q16585	1.078e-02	SLM:000056512:25.00862, SLM:000067694:33.79093, SLM:000391360:33.99798
Q9BUJ0	1.078e-02	SLM:000056512:26.11643, SLM:000067694:33.2374, SLM:000391360:33.43986
P62258	1.077e-02	SLM:000056512:30.43107, SLM:000067694:31.13219, SLM:000391360:31.25705
Q86VP6	1.077e-02	SLM:000056512:30.93211, SLM:000087709:30.93645, SLM:000067694:30.93888
Q9BYD6	1.077e-02	SLM:000056512:30.19318, SLM:000067694:31.18332, SLM:000391360:31.45637
P39877	1.077e-02	SLM:000391360:28.89051, SLM:000067694:29.88848, SLM:000056512:34.05826
P83916	1.075e-02	SLM:000391360:30.2341, SLM:000067694:30.37107, SLM:000056512:32.43083
Q7Z7H8	1.075e-02	SLM:000056512:30.25257, SLM:000067694:31.22889, SLM:000391360:31.5024
Q9UJ14	1.075e-02	SLM:000056512:26.27415, SLM:000067694:33.26666, SLM:000391360:33.46891
O75608	1.074e-02	SLM:000391360:29.00289, SLM:000067694:29.96767, SLM:000056512:34.09648
Q92859	1.074e-02	SLM:000391360:28.76248, SLM:000067694:29.98438, SLM:000056512:34.39564
Q96KQ7	1.074e-02	SLM:000391360:30.26941, SLM:000067694:30.40744, SLM:000056512:32.47288
Q9BYD1	1.074e-02	SLM:000056512:30.3004, SLM:000067694:31.27859, SLM:000391360:31.55203
Q9NU53	1.074e-02	SLM:000056512:28.19299, SLM:000067694:32.3328, SLM:000391360:32.5526
Q9Y3B7	1.074e-02	SLM:000056512:30.29286, SLM:000067694:31.28755, SLM:000391360:31.56044
Q9Y6G3	1.074e-02	SLM:000056512:30.28203, SLM:000067694:31.26806, SLM:000391360:31.54124
Q96JX3	1.074e-02	SLM:000056512:24.02676, SLM:000067694:34.44773, SLM:000391360:34.65278
O60733	1.073e-02	SLM:000391360:28.98211, SLM:000067694:30.00707, SLM:000056512:34.20908
Q13616	1.073e-02	SLM:000056512:31.05233, SLM:000087709:31.05329, SLM:000067694:31.05847
Q9H3Z4	1.073e-02	SLM:000056512:28.08356, SLM:000067694:32.45794, SLM:000391360:32.65094
Q7L592	1.073e-02	SLM:000391360:29.39315, SLM:000067694:30.05589, SLM:000056512:33.72599
P09429	1.072e-02	SLM:000067694:30.93238, SLM:000391360:30.95986, SLM:000087709:31.41322
P78316	1.072e-02	SLM:000067694:29.61071, SLM:000391360:30.41449, SLM:000056512:33.26012
Q9NZH0	1.072e-02	SLM:000056512:26.10613, SLM:000067694:33.50522, SLM:000391360:33.71366
Q9UI95	1.072e-02	SLM:000087709:30.69848, SLM:000067694:31.28836, SLM:000391360:31.33062
P19784	1.071e-02	SLM:000067694:30.8011, SLM:000391360:30.81608, SLM:000056512:31.76307
Q96EQ0	1.071e-02	SLM:000056512:29.0673, SLM:000067694:32.06815, SLM:000391360:32.24857
Q96KN8	1.071e-02	SLM:000391360:29.1365, SLM:000067694:30.06082, SLM:000056512:34.13757
Q9BXC9	1.070e-02	SLM:000391360:29.34212, SLM:000067694:30.12138, SLM:000056512:33.98953
Q9H813	1.070e-02	SLM:000056512:29.24334, SLM:000067694:32.04015, SLM:000391360:32.21785
Q9H0I3	1.070e-02	SLM:000067694:28.98681, SLM:000391360:30.29932, SLM:000056512:34.13953
O14936	1.069e-02	SLM:000056512:28.36615, SLM:000067694:32.51089, SLM:000391360:32.70235
P51858	1.069e-02	SLM:000391360:30.65575, SLM:000067694:30.69749, SLM:000056512:32.15247
Q13084	1.069e-02	SLM:000056512:30.44516, SLM:000067694:31.42114, SLM:000391360:31.69465
Q15154	1.069e-02	SLM:000056512:30.33187, SLM:000067694:31.5253, SLM:000391360:31.66808
P08910	1.069e-02	SLM:000391360:29.18929, SLM:000067694:30.13634, SLM:000056512:34.24264
Q8IXM3	1.068e-02	SLM:000056512:30.47037, SLM:000067694:31.44556, SLM:000391360:31.71911
A4UGR9	1.068e-02	SLM:000067694:29.16929, SLM:000391360:30.37686, SLM:000056512:34.06574
Q96L96	1.068e-02	SLM:000067694:29.16471, SLM:000391360:30.38949, SLM:000056512:34.10454
O14514	1.067e-02	SLM:000056512:25.68731, SLM:000067694:33.8971, SLM:000391360:34.10461
P51608	1.067e-02	SLM:000391360:30.78963, SLM:000067694:30.80901, SLM:000056512:32.08535
Q13224	1.067e-02	SLM:000056512:27.05875, SLM:000067694:33.2043, SLM:000391360:33.41516
Q15643	1.067e-02	SLM:000391360:29.48579, SLM:000067694:30.21506, SLM:000056512:34.00204
Q9BX40	1.067e-02	SLM:000067694:29.66604, SLM:000391360:30.5363, SLM:000056512:33.56122
Q9NQ48	1.067e-02	SLM:000391360:29.43714, SLM:000067694:30.21747, SLM:000056512:34.08728
P21439	1.067e-02	SLM:000391360:28.92754, SLM:000067694:30.18966, SLM:000056512:34.63877
Q6ZQQ6	1.067e-02	SLM:000067694:29.11825, SLM:000391360:30.40904, SLM:000056512:34.21949
O00499	1.066e-02	SLM:000056512:28.7396, SLM:000067694:32.40724, SLM:000391360:32.63079
O95297	1.066e-02	SLM:000056512:27.82226, SLM:000067694:32.90913, SLM:000391360:33.10593
P05114	1.066e-02	SLM:000067694:30.01132, SLM:000391360:30.68265, SLM:000056512:33.09096
P11142	1.066e-02	SLM:000056512:31.16946, SLM:000067694:31.28499, SLM:000391360:31.38161
P51957	1.066e-02	SLM:000087709:31.22952, SLM:000067694:31.26783, SLM:000056512:31.2692
Q8WXA8	1.066e-02	SLM:000056512:29.78393, SLM:000067694:31.8961, SLM:000391360:32.14049
Q99879	1.066e-02	SLM:000067694:30.21616, SLM:000391360:30.79039, SLM:000056512:32.7778
O14910	1.065e-02	SLM:000056512:27.14379, SLM:000067694:33.28572, SLM:000391360:33.49659
P21579	1.065e-02	SLM:000067694:30.6574, SLM:000391360:31.08928, SLM:000056512:32.16993
P61764	1.065e-02	SLM:000067694:30.65905, SLM:000391360:31.08596, SLM:000056512:32.12464
Q8IYW5	1.065e-02	SLM:000391360:29.83463, SLM:000067694:30.34457, SLM:000056512:33.69899
Q99880	1.065e-02	SLM:000067694:30.60076, SLM:000391360:31.0519, SLM:000056512:32.2865
Q9BQQ3	1.065e-02	SLM:000056512:28.12009, SLM:000067694:32.78994, SLM:000391360:32.98469
P13533	1.064e-02	SLM:000067694:30.06158, SLM:000391360:30.73468, SLM:000056512:33.1497
P84243	1.064e-02	SLM:000391360:30.5587, SLM:000067694:30.69068, SLM:000056512:32.72355
Q9NQS7	1.064e-02	SLM:000067694:29.75291, SLM:000391360:30.61421, SLM:000056512:33.6162
P19835	1.064e-02	SLM:000391360:29.32981, SLM:000067694:30.28631, SLM:000056512:34.40466
O95900	1.063e-02	SLM:000056512:30.8423, SLM:000067694:31.49224, SLM:000391360:31.77754
Q07699	1.063e-02	SLM:000056512:25.35383, SLM:000067694:34.24301, SLM:000391360:34.44999
Q13277	1.063e-02	SLM:000056512:28.871, SLM:000067694:32.509, SLM:000391360:32.69635
Q14005	1.063e-02	SLM:000391360:29.84906, SLM:000067694:30.39219, SLM:000056512:33.8217
Q3KPI0	1.063e-02	SLM:000056512:28.42226, SLM:000067694:32.70784, SLM:000391360:32.92665
Q3SYG4	1.063e-02	SLM:000391360:29.53849, SLM:000067694:30.3185, SLM:000056512:34.18782
Q8IWK6	1.063e-02	SLM:000056512:25.25439, SLM:000067694:34.31325, SLM:000391360:34.52012
Q99459	1.063e-02	SLM:000056512:31.31226, SLM:000067694:31.33272, SLM:000087709:31.38889
Q9BZE1	1.063e-02	SLM:000056512:30.61766, SLM:000067694:31.61142, SLM:000391360:31.88435
Q9H0U6	1.063e-02	SLM:000056512:30.60866, SLM:000067694:31.59226, SLM:000391360:31.86552
Q9NRD1	1.063e-02	SLM:000087709:27.67537, SLM:000067694:33.18517, SLM:000391360:33.24636
Q9UP65	1.063e-02	SLM:000391360:29.32502, SLM:000067694:30.29957, SLM:000056512:34.44062
P07199	1.063e-02	SLM:000056512:29.20199, SLM:000067694:32.31717, SLM:000391360:32.54638
Q9BYN7	1.063e-02	SLM:000067694:29.35072, SLM:000391360:30.53965, SLM:000056512:34.19953
P17302	1.062e-02	SLM:000056512:29.83746, SLM:000067694:32.02107, SLM:000391360:32.26412
P20336	1.062e-02	SLM:000067694:30.63178, SLM:000391360:31.09438, SLM:000056512:32.41461
Q5VST9	1.062e-02	SLM:000067694:29.99807, SLM:000391360:30.75261, SLM:000056512:33.44983
Q86XR8	1.062e-02	SLM:000391360:29.48356, SLM:000067694:30.33665, SLM:000056512:34.31556
Q9H9J2	1.062e-02	SLM:000056512:30.65795, SLM:000067694:31.63701, SLM:000391360:31.91042
Q9HC36	1.062e-02	SLM:000056512:30.73716, SLM:000067694:31.55389, SLM:000391360:31.83293
Q9HDD0	1.062e-02	SLM:000391360:29.42724, SLM:000067694:30.34471, SLM:000056512:34.4124
Q6ZVN8	1.062e-02	SLM:000391360:29.08784, SLM:000067694:30.3122, SLM:000056512:34.72581
O14862	1.061e-02	SLM:000391360:30.85657, SLM:000067694:30.90953, SLM:000056512:32.44761
Q05586	1.061e-02	SLM:000056512:27.15711, SLM:000067694:33.42361, SLM:000391360:33.63417
Q7Z3B3	1.061e-02	SLM:000391360:30.012, SLM:000067694:30.47774, SLM:000056512:33.72548
Q9H8Y8	1.061e-02	SLM:000056512:29.68865, SLM:000067694:32.19219, SLM:000391360:32.36543
Q9Y4D7	1.061e-02	SLM:000067694:29.36262, SLM:000391360:30.59637, SLM:000056512:34.32486
Q13822	1.061e-02	SLM:000391360:30.15752, SLM:000067694:30.52967, SLM:000056512:33.52153
P69905	1.060e-02	SLM:000056512:29.03459, SLM:000067694:32.53255, SLM:000391360:32.75767
Q53HL2	1.060e-02	SLM:000067694:30.78489, SLM:000391360:31.21715, SLM:000056512:32.30097
Q6P1K2	1.060e-02	SLM:000391360:30.27586, SLM:000067694:30.60264, SLM:000056512:33.45257
P35226	1.059e-02	SLM:000067694:31.14165, SLM:000391360:31.15345, SLM:000056512:32.13502
P49407	1.059e-02	SLM:000056512:30.96723, SLM:000067694:31.66755, SLM:000391360:31.79239
Q01167	1.059e-02	SLM:000391360:30.9897, SLM:000067694:31.01929, SLM:000056512:32.37938
Q13639	1.059e-02	SLM:000056512:26.76607, SLM:000067694:33.74503, SLM:000391360:33.94726
Q15836	1.059e-02	SLM:000056512:28.99053, SLM:000067694:32.64165, SLM:000391360:32.82911
Q5T653	1.059e-02	SLM:000056512:30.71913, SLM:000067694:31.72473, SLM:000391360:31.99726
Q6NYC1	1.059e-02	SLM:000087709:26.98999, SLM:000067694:33.68233, SLM:000391360:33.74625
Q6PEY0	1.059e-02	SLM:000056512:28.79381, SLM:000067694:32.7407, SLM:000391360:32.93068
Q96SQ9	1.059e-02	SLM:000056512:28.00355, SLM:000067694:33.09269, SLM:000391360:33.28951
Q99728	1.059e-02	SLM:000391360:30.81038, SLM:000067694:30.90127, SLM:000056512:32.69456
Q14534	1.059e-02	SLM:000056512:26.38104, SLM:000067694:33.93921, SLM:000391360:34.1423
Q96JP5	1.059e-02	SLM:000067694:30.30179, SLM:000391360:30.92844, SLM:000056512:33.15649
A0AVI2	1.059e-02	SLM:000067694:29.34078, SLM:000391360:30.6409, SLM:000056512:34.46424
Q86TB3	1.059e-02	SLM:000067694:29.36181, SLM:000391360:30.63819, SLM:000056512:34.42847
O75390	1.058e-02	SLM:000087709:29.9139, SLM:000067694:32.25852, SLM:000391360:32.31288
P09001	1.058e-02	SLM:000056512:30.77592, SLM:000067694:31.74188, SLM:000391360:32.01573
P18827	1.058e-02	SLM:000056512:28.66484, SLM:000067694:32.82865, SLM:000391360:33.02025
Q16555	1.058e-02	SLM:000067694:30.94148, SLM:000391360:31.35351, SLM:000056512:32.26017
Q5T9L3	1.058e-02	SLM:000056512:29.89278, SLM:000067694:32.20131, SLM:000391360:32.44211
Q8IU80	1.058e-02	SLM:000391360:29.20573, SLM:000067694:30.43053, SLM:000056512:34.84455
Q8N3I7	1.058e-02	SLM:000391360:29.68647, SLM:000067694:30.46537, SLM:000056512:34.33295
Q9NPE2	1.058e-02	SLM:000056512:30.98356, SLM:000067694:31.64267, SLM:000391360:31.92761
Q99525	1.058e-02	SLM:000067694:29.42365, SLM:000391360:30.67712, SLM:000056512:34.43458
P15336	1.057e-02	SLM:000087709:29.92444, SLM:000067694:32.29933, SLM:000391360:32.35383
P20339	1.057e-02	SLM:000087709:29.22965, SLM:000067694:32.63971, SLM:000391360:32.70766
P32971	1.057e-02	SLM:000056512:29.13025, SLM:000067694:32.61545, SLM:000391360:32.8407
Q5T2T1	1.057e-02	SLM:000056512:27.03953, SLM:000067694:33.68297, SLM:000391360:33.89268
Q86U38	1.057e-02	SLM:000056512:29.37198, SLM:000067694:32.48541, SLM:000391360:32.71464
Q8TAM2	1.057e-02	SLM:000391360:29.71855, SLM:000067694:30.49805, SLM:000056512:34.36657
Q9NZE8	1.057e-02	SLM:000056512:30.81712, SLM:000067694:31.75559, SLM:000391360:32.03037
Q9Y2H0	1.057e-02	SLM:000056512:27.05956, SLM:000067694:33.69079, SLM:000391360:33.90053
A6NCI4	1.057e-02	SLM:000067694:29.45873, SLM:000391360:30.69821, SLM:000056512:34.4352
P16473	1.056e-02	SLM:000056512:29.65485, SLM:000067694:32.41122, SLM:000391360:32.64502
Q13573	1.056e-02	SLM:000056512:31.52746, SLM:000067694:31.55226, SLM:000087709:31.62658
Q5W0A0	1.056e-02	SLM:000067694:29.48406, SLM:000391360:30.72961, SLM:000056512:34.47554
Q7Z2W9	1.056e-02	SLM:000056512:30.75682, SLM:000067694:31.81305, SLM:000391360:32.08394
Q96EA4	1.056e-02	SLM:000087709:21.87465, SLM:000067694:36.3701, SLM:000391360:36.43306
Q96ST3	1.056e-02	SLM:000391360:31.11807, SLM:000067694:31.13983, SLM:000056512:32.4361
Q16720	1.056e-02	SLM:000056512:28.3858, SLM:000067694:33.03864, SLM:000391360:33.25525
Q8IZP6	1.056e-02	SLM:000067694:29.51329, SLM:000391360:30.7291, SLM:000056512:34.43059
P23634	1.055e-02	SLM:000056512:28.82436, SLM:000067694:32.86591, SLM:000391360:33.05661
P37837	1.055e-02	SLM:000391360:30.4277, SLM:000067694:30.75362, SLM:000056512:33.60071
Q14194	1.055e-02	SLM:000067694:31.01623, SLM:000391360:31.42832, SLM:000056512:32.33555
Q15700	1.055e-02	SLM:000056512:27.50841, SLM:000067694:33.54092, SLM:000391360:33.75208
Q9H7Z6	1.055e-02	SLM:000391360:30.18979, SLM:000067694:30.65786, SLM:000056512:33.91141
Q9UN70	1.055e-02	SLM:000056512:28.87762, SLM:000067694:32.86373, SLM:000391360:33.08465
Q6ZWT7	1.055e-02	SLM:000056512:27.74773, SLM:000067694:33.39219, SLM:000391360:33.60453
Q96BZ9	1.055e-02	SLM:000056512:25.71389, SLM:000067694:34.41887, SLM:000391360:34.62598
Q9H3S1	1.055e-02	SLM:000067694:29.52862, SLM:000391360:30.76183, SLM:000056512:34.48952
P02751	1.054e-02	SLM:000087709:31.60751, SLM:000067694:31.64642, SLM:000056512:31.64791
P21453	1.054e-02	SLM:000056512:28.46401, SLM:000067694:33.10749, SLM:000391360:33.32415
P26358	1.054e-02	SLM:000391360:30.84146, SLM:000067694:30.9863, SLM:000056512:33.08763
Q14500	1.054e-02	SLM:000056512:27.53635, SLM:000067694:33.55569, SLM:000391360:33.76689
Q8WY98	1.054e-02	SLM:000056512:25.68345, SLM:000067694:34.5036, SLM:000391360:34.71063
Q96E29	1.054e-02	SLM:000056512:30.78196, SLM:000067694:31.91572, SLM:000391360:32.18417
Q9UGP5	1.054e-02	SLM:000067694:30.90947, SLM:000391360:31.36064, SLM:000056512:32.59547
Q9Y698	1.054e-02	SLM:000056512:27.35567, SLM:000067694:33.63398, SLM:000391360:33.84451
Q6PL45	1.054e-02	SLM:000056512:25.71089, SLM:000067694:34.46839, SLM:000391360:34.67546
O15041	1.053e-02	SLM:000067694:29.58168, SLM:000391360:30.81594, SLM:000056512:34.54518
P05062	1.053e-02	SLM:000391360:29.86907, SLM:000067694:30.63972, SLM:000056512:34.49425
P12272	1.053e-02	SLM:000056512:26.07003, SLM:000067694:34.34833, SLM:000391360:34.5522
P20337	1.053e-02	SLM:000067694:30.91731, SLM:000391360:31.37992, SLM:000056512:32.70021
P62805	1.053e-02	SLM:000056512:31.60099, SLM:000067694:31.64609, SLM:000391360:31.73869
Q13296	1.053e-02	SLM:000087709:25.71342, SLM:000067694:34.60791, SLM:000391360:34.67053
Q96A35	1.053e-02	SLM:000056512:30.86998, SLM:000067694:31.89288, SLM:000391360:32.16484
Q99878	1.053e-02	SLM:000067694:30.62399, SLM:000391360:31.1982, SLM:000056512:33.18553
Q9BY14	1.053e-02	SLM:000087709:29.95447, SLM:000067694:32.4802, SLM:000391360:32.55094
Q9P0M9	1.053e-02	SLM:000056512:30.89424, SLM:000067694:31.87735, SLM:000391360:32.15063
P28223	1.052e-02	SLM:000056512:26.77113, SLM:000067694:34.01678, SLM:000391360:34.22544
P29475	1.052e-02	SLM:000056512:27.67702, SLM:000067694:33.58292, SLM:000391360:33.79444
P53611	1.052e-02	SLM:000056512:29.48407, SLM:000067694:32.68346, SLM:000391360:32.86628
P56937	1.052e-02	SLM:000056512:26.67627, SLM:000067694:34.10388, SLM:000391360:34.3068
P60880	1.052e-02	SLM:000067694:31.05336, SLM:000391360:31.48018, SLM:000056512:32.51804
Q86VZ1	1.052e-02	SLM:000056512:28.48975, SLM:000067694:33.18819, SLM:000391360:33.40456
Q8N5M1	1.052e-02	SLM:000067694:31.57243, SLM:000056512:31.60279, SLM:000391360:31.8891
Q8NFH8	1.052e-02	SLM:000067694:30.49004, SLM:000391360:31.13643, SLM:000056512:33.44659
Q9NVT9	1.052e-02	SLM:000067694:31.09847, SLM:000391360:31.51037, SLM:000056512:32.41586
A8MTZ0	1.051e-02	SLM:000391360:29.90559, SLM:000067694:30.68417, SLM:000056512:34.55124
O00161	1.051e-02	SLM:000056512:29.23929, SLM:000067694:32.88295, SLM:000391360:33.07034
O14561	1.051e-02	SLM:000056512:30.83782, SLM:000067694:32.02445, SLM:000391360:32.29129
P41218	1.051e-02	SLM:000087709:28.38932, SLM:000067694:33.32415, SLM:000391360:33.38943
P54253	1.051e-02	SLM:000056512:31.10608, SLM:000067694:31.95341, SLM:000391360:32.08408
Q07021	1.051e-02	SLM:000056512:31.33429, SLM:000067694:31.84142, SLM:000391360:31.95787
Q12879	1.051e-02	SLM:000056512:27.48983, SLM:000067694:33.70817, SLM:000391360:33.91885
Q8NFB2	1.051e-02	SLM:000056512:29.13528, SLM:000067694:32.91044, SLM:000391360:33.09901
Q9NPJ8	1.051e-02	SLM:000391360:30.03348, SLM:000067694:30.71481, SLM:000056512:34.41864
Q9UIF8	1.051e-02	SLM:000391360:29.99866, SLM:000067694:30.7074, SLM:000056512:34.45944
Q9UJX2	1.051e-02	SLM:000056512:29.99631, SLM:000067694:32.49602, SLM:000391360:32.6692
Q96EH3	1.051e-02	SLM:000056512:31.02956, SLM:000067694:31.92794, SLM:000391360:32.2041
P57057	1.051e-02	SLM:000056512:26.37208, SLM:000067694:34.30448, SLM:000391360:34.51227
O75874	1.050e-02	SLM:000391360:30.6015, SLM:000067694:30.91932, SLM:000056512:33.7396
O94812	1.050e-02	SLM:000056512:26.20506, SLM:000067694:34.43065, SLM:000391360:34.63815
P11172	1.050e-02	SLM:000067694:30.48759, SLM:000391360:31.16415, SLM:000056512:33.59225
P34925	1.050e-02	SLM:000056512:29.39919, SLM:000067694:32.81437, SLM:000391360:33.04031
Q2MKA7	1.050e-02	SLM:000067694:30.53358, SLM:000391360:31.19109, SLM:000056512:33.54573
Q8N554	1.050e-02	SLM:000391360:29.86249, SLM:000067694:30.71035, SLM:000056512:34.68176
Q96G97	1.050e-02	SLM:000056512:31.51839, SLM:000067694:31.72847, SLM:000391360:32.03287
Q9H5I1	1.050e-02	SLM:000391360:30.9279, SLM:000067694:31.08177, SLM:000056512:33.22963
Q9HAP6	1.050e-02	SLM:000056512:27.68586, SLM:000067694:33.67369, SLM:000391360:33.88498
Q9NZW5	1.050e-02	SLM:000056512:27.67198, SLM:000067694:33.65653, SLM:000391360:33.86783
Q9UIA9	1.050e-02	SLM:000056512:29.83232, SLM:000067694:32.624, SLM:000391360:32.80162
Q9HCE9	1.050e-02	SLM:000056512:25.77561, SLM:000067694:34.61004, SLM:000391360:34.81705
O14490	1.049e-02	SLM:000056512:27.55904, SLM:000067694:33.76539, SLM:000391360:33.97609
P43234	1.049e-02	SLM:000391360:29.85529, SLM:000067694:30.72601, SLM:000056512:34.72993
P62304	1.049e-02	SLM:000056512:30.94498, SLM:000067694:32.14065, SLM:000391360:32.2835
Q06547	1.049e-02	SLM:000391360:30.28404, SLM:000067694:30.8274, SLM:000056512:34.25738
Q14195	1.049e-02	SLM:000067694:31.18799, SLM:000391360:31.60019, SLM:000056512:32.50851
Q96FV3	1.049e-02	SLM:000056512:31.58055, SLM:000067694:31.72194, SLM:000391360:32.02971
Q99618	1.049e-02	SLM:000056512:28.38718, SLM:000067694:33.36084, SLM:000391360:33.55712
Q9NX20	1.049e-02	SLM:000056512:30.99953, SLM:000067694:32.00655, SLM:000391360:32.27903
Q9P015	1.049e-02	SLM:000056512:31.02583, SLM:000067694:32.01069, SLM:000391360:32.28391
Q9NRX2	1.049e-02	SLM:000056512:31.04975, SLM:000067694:32.00236, SLM:000391360:32.27666
P01270	1.049e-02	SLM:000056512:26.16149, SLM:000067694:34.48975, SLM:000391360:34.69367
O43602	1.048e-02	SLM:000067694:31.30896, SLM:000391360:31.69799, SLM:000056512:32.37961
P02675	1.048e-02	SLM:000056512:30.68124, SLM:000067694:32.31128, SLM:000391360:32.46654
P04049	1.048e-02	SLM:000056512:31.24812, SLM:000067694:32.01513, SLM:000391360:32.14267
P10909	1.048e-02	SLM:000087709:26.87871, SLM:000067694:34.24191, SLM:000391360:34.30416
P13569	1.048e-02	SLM:000087709:31.7501, SLM:000067694:31.82563, SLM:000056512:31.83526
P49406	1.048e-02	SLM:000056512:31.04877, SLM:000067694:32.02834, SLM:000391360:32.30173
P78559	1.048e-02	SLM:000056512:27.88396, SLM:000067694:33.66865, SLM:000391360:33.88054
Q13405	1.048e-02	SLM:000056512:31.09192, SLM:000067694:32.02631, SLM:000391360:32.30123
Q14168	1.048e-02	SLM:000056512:27.77139, SLM:000067694:33.73624, SLM:000391360:33.94759
Q15287	1.048e-02	SLM:000067694:31.4957, SLM:000391360:31.51076, SLM:000056512:32.45678
Q16540	1.048e-02	SLM:000056512:31.01936, SLM:000067694:32.04353, SLM:000391360:32.31546
Q8NDV1	1.048e-02	SLM:000056512:27.2971, SLM:000067694:33.98309, SLM:000391360:34.18478
Q8WW62	1.048e-02	SLM:000056512:30.17318, SLM:000067694:32.48801, SLM:000391360:32.7287
Q96D03	1.048e-02	SLM:000391360:30.11848, SLM:000067694:30.7986, SLM:000056512:34.50027
Q96G01	1.048e-02	SLM:000067694:30.8103, SLM:000391360:31.36957, SLM:000056512:33.28139
Q9BR39	1.048e-02	SLM:000067694:30.75749, SLM:000391360:31.32788, SLM:000056512:33.2962
Q9H0Q3	1.048e-02	SLM:000056512:26.65445, SLM:000067694:34.28075, SLM:000391360:34.48393
O14595	1.047e-02	SLM:000056512:28.46451, SLM:000067694:33.43223, SLM:000391360:33.62849
O75208	1.047e-02	SLM:000087709:31.74378, SLM:000067694:31.88088, SLM:000391360:31.91785
O95391	1.047e-02	SLM:000067694:30.91495, SLM:000391360:31.43687, SLM:000056512:33.14359
P02786	1.047e-02	SLM:000087709:28.18642, SLM:000067694:33.65029, SLM:000391360:33.71143
P04201	1.047e-02	SLM:000056512:29.98526, SLM:000067694:32.68684, SLM:000391360:32.86316
P07900	1.047e-02	SLM:000056512:31.72452, SLM:000067694:31.8481, SLM:000391360:31.94517
P13591	1.047e-02	SLM:000067694:31.30537, SLM:000391360:31.70419, SLM:000056512:32.48502
P27824	1.047e-02	SLM:000087709:30.13886, SLM:000067694:32.62861, SLM:000391360:32.69949
P35579	1.047e-02	SLM:000056512:31.60066, SLM:000067694:31.91534, SLM:000391360:32.02256
Q06330	1.047e-02	SLM:000391360:31.41035, SLM:000067694:31.43023, SLM:000056512:32.71083
Q13554	1.047e-02	SLM:000067694:31.16297, SLM:000391360:31.60089, SLM:000056512:32.73124
Q96PV0	1.047e-02	SLM:000056512:27.37909, SLM:000067694:33.95262, SLM:000391360:34.16248
Q9BV10	1.047e-02	SLM:000056512:26.90866, SLM:000067694:34.19084, SLM:000391360:34.39355
Q9H2W6	1.047e-02	SLM:000056512:31.027, SLM:000067694:32.10638, SLM:000391360:32.37653
Q9NUL7	1.047e-02	SLM:000056512:31.31086, SLM:000067694:31.97102, SLM:000391360:32.25591
Q9P0P8	1.047e-02	SLM:000056512:31.03133, SLM:000067694:32.11995, SLM:000391360:32.38981
Q7Z5A7	1.047e-02	SLM:000056512:26.40571, SLM:000067694:34.4486, SLM:000391360:34.65628
Q92576	1.047e-02	SLM:000067694:30.89818, SLM:000391360:31.42563, SLM:000056512:33.16434
P08195	1.046e-02	SLM:000056512:29.58566, SLM:000067694:32.92629, SLM:000391360:33.11068
P30520	1.046e-02	SLM:000391360:30.70781, SLM:000067694:31.02607, SLM:000056512:33.84778
P46013	1.046e-02	SLM:000056512:31.7956, SLM:000067694:31.86267, SLM:000391360:31.95654
P48050	1.046e-02	SLM:000056512:27.74125, SLM:000067694:33.81108, SLM:000391360:34.02214
P49758	1.046e-02	SLM:000067694:30.53996, SLM:000391360:31.25947, SLM:000056512:33.84155
Q13330	1.046e-02	SLM:000391360:31.28567, SLM:000067694:31.34599, SLM:000056512:32.93666
Q14894	1.046e-02	SLM:000056512:26.59919, SLM:000067694:34.38149, SLM:000391360:34.58945
Q5VZL5	1.046e-02	SLM:000391360:30.97778, SLM:000067694:31.15627, SLM:000056512:33.42468
Q8TCC3	1.046e-02	SLM:000056512:31.16344, SLM:000067694:32.10153, SLM:000391360:32.37632
Q8WVK2	1.046e-02	SLM:000056512:30.83335, SLM:000067694:32.30034, SLM:000391360:32.45126
Q96J42	1.046e-02	SLM:000056512:30.56636, SLM:000067694:32.40319, SLM:000391360:32.65323
Q99750	1.046e-02	SLM:000087709:31.13187, SLM:000067694:32.19395, SLM:000391360:32.24057
Q99877	1.046e-02	SLM:000067694:30.81783, SLM:000391360:31.38766, SLM:000056512:33.35321
Q9UHP7	1.046e-02	SLM:000087709:26.49098, SLM:000067694:34.54007, SLM:000391360:34.60351
Q9Y3A4	1.046e-02	SLM:000067694:31.21701, SLM:000391360:31.64719, SLM:000056512:32.71349
O75354	1.046e-02	SLM:000056512:27.13296, SLM:000067694:34.15282, SLM:000391360:34.35511
Q5T871	1.046e-02	SLM:000087709:20.60119, SLM:000067694:37.48284, SLM:000391360:37.54578
O75437	1.045e-02	SLM:000391360:30.19866, SLM:000067694:30.88954, SLM:000056512:34.61038
P42262	1.045e-02	SLM:000056512:29.30985, SLM:000067694:33.07597, SLM:000391360:33.29866
P49674	1.045e-02	SLM:000056512:30.96449, SLM:000067694:32.27802, SLM:000391360:32.42452
Q12860	1.045e-02	SLM:000056512:29.18544, SLM:000067694:33.16431, SLM:000391360:33.38529
Q92187	1.045e-02	SLM:000087709:25.92394, SLM:000067694:34.85308, SLM:000391360:34.9157
Q96C24	1.045e-02	SLM:000067694:31.15631, SLM:000391360:31.61909, SLM:000056512:32.94063
Q99569	1.045e-02	SLM:000056512:29.25881, SLM:000067694:33.12139, SLM:000391360:33.31069
Q9NQ50	1.045e-02	SLM:000056512:31.08931, SLM:000067694:32.16875, SLM:000391360:32.4389
Q9NUX5	1.045e-02	SLM:000056512:31.18651, SLM:000067694:32.18157, SLM:000391360:32.31767
Q9NVS2	1.045e-02	SLM:000056512:31.20722, SLM:000067694:32.12635, SLM:000391360:32.40179
Q9UBD5	1.045e-02	SLM:000056512:29.79881, SLM:000067694:32.82812, SLM:000391360:33.05835
P0C0L4	1.044e-02	SLM:000056512:28.87487, SLM:000067694:33.34537, SLM:000391360:33.56302
P11021	1.044e-02	SLM:000056512:31.81786, SLM:000067694:31.94692, SLM:000391360:32.04429
P17677	1.044e-02	SLM:000056512:28.3983, SLM:000067694:33.58315, SLM:000391360:33.78038
P24043	1.044e-02	SLM:000067694:30.75011, SLM:000391360:31.38932, SLM:000056512:33.67013
P62993	1.044e-02	SLM:000056512:31.78649, SLM:000067694:31.94924, SLM:000391360:32.04848
Q7Z3Z2	1.044e-02	SLM:000391360:30.27247, SLM:000067694:30.93423, SLM:000056512:34.60251
Q7Z699	1.044e-02	SLM:000391360:30.42776, SLM:000067694:30.96649, SLM:000056512:34.38626
Q92878	1.044e-02	SLM:000391360:31.26706, SLM:000067694:31.35729, SLM:000056512:33.14644
Q9HC52	1.044e-02	SLM:000067694:31.56, SLM:000391360:31.56254, SLM:000056512:32.64228
Q9NUP9	1.044e-02	SLM:000056512:29.00682, SLM:000067694:33.28661, SLM:000391360:33.47899
Q9Y2J0	1.044e-02	SLM:000067694:31.16837, SLM:000391360:31.63333, SLM:000056512:32.97064
Q6AI08	1.044e-02	SLM:000056512:28.01674, SLM:000067694:33.8074, SLM:000391360:34.00683
Q68DE3	1.044e-02	SLM:000067694:30.83123, SLM:000391360:31.43361, SLM:000056512:33.55462
Q14656	1.044e-02	SLM:000056512:26.45281, SLM:000067694:34.54805, SLM:000391360:34.75568
Q96CP7	1.044e-02	SLM:000056512:26.87222, SLM:000067694:34.37712, SLM:000391360:34.58015
O60939	1.043e-02	SLM:000056512:30.33491, SLM:000067694:32.6666, SLM:000391360:32.83691
O75787	1.043e-02	SLM:000087709:27.85694, SLM:000067694:33.97712, SLM:000391360:34.03876
P49190	1.043e-02	SLM:000056512:26.35588, SLM:000067694:34.67479, SLM:000391360:34.8787
P78508	1.043e-02	SLM:000391360:30.45528, SLM:000067694:31.00423, SLM:000056512:34.44648
P98172	1.043e-02	SLM:000056512:28.87456, SLM:000067694:33.39012, SLM:000391360:33.58399
Q68DD2	1.043e-02	SLM:000067694:30.71565, SLM:000391360:31.37571, SLM:000056512:33.74043
Q6NXT2	1.043e-02	SLM:000391360:30.67625, SLM:000067694:31.07187, SLM:000056512:34.13218
Q8N983	1.043e-02	SLM:000056512:31.27418, SLM:000067694:32.16428, SLM:000391360:32.44072
Q96T88	1.043e-02	SLM:000391360:31.1228, SLM:000067694:31.2854, SLM:000056512:33.477
Q9BY67	1.043e-02	SLM:000056512:27.60767, SLM:000067694:34.04332, SLM:000391360:34.25348
Q9HB75	1.043e-02	SLM:000067694:30.8912, SLM:000391360:31.47312, SLM:000056512:33.49813
Q9NYB0	1.043e-02	SLM:000067694:31.83826, SLM:000391360:31.86819, SLM:000087709:32.1776
Q9NYY8	1.043e-02	SLM:000056512:31.41497, SLM:000067694:32.0741, SLM:000391360:32.35903
O00287	1.043e-02	SLM:000067694:30.59587, SLM:000391360:31.32121, SLM:000056512:33.92309
Q4AC94	1.043e-02	SLM:000067694:30.6452, SLM:000391360:31.35815, SLM:000056512:33.91766
O15440	1.043e-02	SLM:000067694:30.74957, SLM:000391360:31.40068, SLM:000056512:33.72991
Q7Z7G8	1.043e-02	SLM:000067694:30.98064, SLM:000391360:31.52653, SLM:000056512:33.3677
O15120	1.042e-02	SLM:000067694:30.6821, SLM:000391360:31.37804, SLM:000056512:33.87748
O94811	1.042e-02	SLM:000067694:30.86005, SLM:000391360:31.47553, SLM:000056512:33.65518
P08133	1.042e-02	SLM:000391360:30.82374, SLM:000067694:31.14118, SLM:000056512:33.96019
P13489	1.042e-02	SLM:000391360:30.86281, SLM:000067694:31.17171, SLM:000056512:33.96188
P22460	1.042e-02	SLM:000056512:29.24541, SLM:000067694:33.28836, SLM:000391360:33.47908
Q13547	1.042e-02	SLM:000056512:31.92764, SLM:000067694:31.96493, SLM:000391360:32.05708
Q6ZN66	1.042e-02	SLM:000067694:30.82749, SLM:000391360:31.46201, SLM:000056512:33.7233
Q86TS9	1.042e-02	SLM:000056512:31.14419, SLM:000067694:32.26226, SLM:000391360:32.53119
Q99523	1.042e-02	SLM:000087709:29.29074, SLM:000067694:33.30212, SLM:000391360:33.36134
Q9BQ48	1.042e-02	SLM:000056512:31.31512, SLM:000067694:32.1755, SLM:000391360:32.45298
Q9H582	1.042e-02	SLM:000391360:31.1674, SLM:000067694:31.32103, SLM:000056512:33.46762
Q9UBV7	1.042e-02	SLM:000056512:29.15114, SLM:000067694:33.2871, SLM:000391360:33.50693
Q7Z7F7	1.042e-02	SLM:000056512:31.16262, SLM:000067694:32.2766, SLM:000391360:32.54566
Q9C0D5	1.042e-02	SLM:000067694:30.60938, SLM:000391360:31.34451, SLM:000056512:33.979
Q9UNK4	1.042e-02	SLM:000056512:26.71939, SLM:000067694:34.54331, SLM:000391360:34.75122
Q7Z5S9	1.042e-02	SLM:000056512:26.6839, SLM:000067694:34.54357, SLM:000391360:34.75144
O43929	1.041e-02	SLM:000056512:29.92581, SLM:000067694:32.94924, SLM:000391360:33.17955
O75596	1.041e-02	SLM:000391360:31.13548, SLM:000067694:31.31373, SLM:000056512:33.581
O75665	1.041e-02	SLM:000056512:31.09437, SLM:000067694:32.40996, SLM:000391360:32.55652
P02511	1.041e-02	SLM:000056512:30.21396, SLM:000067694:32.85539, SLM:000391360:33.03081
P13501	1.041e-02	SLM:000056512:28.96437, SLM:000067694:33.43434, SLM:000391360:33.65199
P19086	1.041e-02	SLM:000056512:29.33464, SLM:000067694:33.26519, SLM:000391360:33.45504
P46937	1.041e-02	SLM:000056512:31.55157, SLM:000067694:32.19157, SLM:000391360:32.31387
P52790	1.041e-02	SLM:000056512:28.88596, SLM:000067694:33.48136, SLM:000391360:33.69829
P52888	1.041e-02	SLM:000391360:30.88198, SLM:000067694:31.2, SLM:000056512:34.02092
P57771	1.041e-02	SLM:000391360:30.3383, SLM:000067694:31.02089, SLM:000056512:34.727
Q15669	1.041e-02	SLM:000067694:30.93357, SLM:000391360:31.52744, SLM:000056512:33.60917
Q4U2R6	1.041e-02	SLM:000056512:31.23896, SLM:000067694:32.28128, SLM:000391360:32.55262
Q7Z614	1.041e-02	SLM:000067694:31.02972, SLM:000391360:31.57592, SLM:000056512:33.41871
O00194	1.040e-02	SLM:000067694:31.29874, SLM:000391360:31.76413, SLM:000056512:33.10457
O43913	1.040e-02	SLM:000056512:29.95192, SLM:000067694:32.97986, SLM:000391360:33.2101
O95696	1.040e-02	SLM:000391360:31.25262, SLM:000067694:31.39777, SLM:000056512:33.50072
O95785	1.040e-02	SLM:000391360:31.23697, SLM:000067694:31.39019, SLM:000056512:33.53471
P16444	1.040e-02	SLM:000087709:25.70342, SLM:000067694:35.17602, SLM:000391360:35.2392
P17030	1.040e-02	SLM:000056512:26.90429, SLM:000067694:34.54169, SLM:000391360:34.74982
P63027	1.040e-02	SLM:000056512:29.56458, SLM:000067694:33.21338, SLM:000391360:33.40082
P63252	1.040e-02	SLM:000056512:27.73202, SLM:000067694:34.0963, SLM:000391360:34.30662
P67870	1.040e-02	SLM:000067694:31.71236, SLM:000391360:31.72459, SLM:000056512:32.7015
Q5T0F9	1.040e-02	SLM:000067694:31.03502, SLM:000391360:31.60068, SLM:000056512:33.54519
Q8NB12	1.040e-02	SLM:000391360:30.75407, SLM:000067694:31.14993, SLM:000056512:34.21093
Q99685	1.040e-02	SLM:000056512:27.35514, SLM:000067694:34.29653, SLM:000391360:34.49869
Q9BYC8	1.040e-02	SLM:000056512:31.28637, SLM:000067694:32.28416, SLM:000391360:32.55695
Q9NWK9	1.040e-02	SLM:000056512:28.36315, SLM:000067694:33.79546, SLM:000391360:33.99368
Q9Y3Q8	1.040e-02	SLM:000056512:30.33, SLM:000067694:32.82792, SLM:000391360:33.00107
Q9Y5A7	1.040e-02	SLM:000391360:30.60394, SLM:000067694:31.11449, SLM:000056512:34.4703
Q13304	1.040e-02	SLM:000056512:26.67337, SLM:000067694:34.63883, SLM:000391360:34.84659
Q9BSA9	1.040e-02	SLM:000056512:26.6544, SLM:000067694:34.63911, SLM:000391360:34.84684
Q9H841	1.040e-02	SLM:000056512:26.82765, SLM:000067694:34.54081, SLM:000391360:34.74885
Q9BZM4	1.040e-02	SLM:000056512:29.15986, SLM:000067694:33.37477, SLM:000391360:33.59405
O15090	1.039e-02	SLM:000067694:30.88142, SLM:000391360:31.52441, SLM:000056512:33.82073
P08758	1.039e-02	SLM:000067694:31.73601, SLM:000391360:32.09405, SLM:000056512:32.42076
P09467	1.039e-02	SLM:000067694:31.64199, SLM:000391360:32.01748, SLM:000056512:32.55236
P13611	1.039e-02	SLM:000056512:29.01104, SLM:000067694:33.52673, SLM:000391360:33.74412
P17813	1.039e-02	SLM:000087709:30.16789, SLM:000067694:32.9992, SLM:000391360:33.06884
P42356	1.039e-02	SLM:000056512:30.56383, SLM:000067694:32.73952, SLM:000391360:32.90694
P51116	1.039e-02	SLM:000067694:31.73776, SLM:000391360:31.74665, SLM:000056512:32.75949
P85037	1.039e-02	SLM:000391360:31.60757, SLM:000067694:31.63727, SLM:000056512:32.99833
Q8N5H7	1.039e-02	SLM:000087709:30.8952, SLM:000067694:32.63311, SLM:000391360:32.68443
Q96D05	1.039e-02	SLM:000056512:30.50172, SLM:000067694:32.76532, SLM:000391360:33.00691
Q9BYG3	1.039e-02	SLM:000087709:28.76273, SLM:000067694:33.69572, SLM:000391360:33.761
Q9C0C4	1.039e-02	SLM:000056512:28.39601, SLM:000067694:33.80578, SLM:000391360:34.01894
Q9UMR2	1.039e-02	SLM:000056512:30.94507, SLM:000067694:32.56958, SLM:000391360:32.72471
Q5BKT4	1.039e-02	SLM:000056512:28.6916, SLM:000067694:33.68865, SLM:000391360:33.90354
Q9P2D8	1.039e-02	SLM:000067694:30.71075, SLM:000391360:31.44237, SLM:000056512:34.06525
P19320	1.038e-02	SLM:000087709:32.12023, SLM:000056512:32.12659, SLM:000067694:32.13137
P22459	1.038e-02	SLM:000056512:28.56822, SLM:000067694:33.7622, SLM:000391360:33.97622
Q13126	1.038e-02	SLM:000391360:30.93555, SLM:000067694:31.27116, SLM:000056512:34.14979
Q13368	1.038e-02	SLM:000056512:27.73908, SLM:000067694:34.18082, SLM:000391360:34.39097
Q6ZQN5	1.038e-02	SLM:000056512:30.15235, SLM:000067694:33.01551, SLM:000391360:33.19413
Q8TE73	1.038e-02	SLM:000067694:31.09969, SLM:000391360:31.6608, SLM:000056512:33.58209
Q96CM3	1.038e-02	SLM:000056512:31.56672, SLM:000067694:32.22577, SLM:000391360:32.51071
Q96J77	1.038e-02	SLM:000067694:30.97496, SLM:000391360:31.58491, SLM:000056512:33.74007
Q99675	1.038e-02	SLM:000056512:30.4341, SLM:000067694:32.81193, SLM:000391360:33.05154
Q9BY43	1.038e-02	SLM:000391360:30.93996, SLM:000067694:31.26206, SLM:000056512:34.09658
Q9H6U8	1.038e-02	SLM:000056512:30.60681, SLM:000067694:32.72524, SLM:000391360:32.96951
Q9NVQ4	1.038e-02	SLM:000067694:30.89071, SLM:000391360:31.55472, SLM:000056512:33.93481
Q6ZMV7	1.038e-02	SLM:000391360:30.35997, SLM:000067694:31.08908, SLM:000056512:34.87579
P10321	1.037e-02	SLM:000056512:30.64781, SLM:000067694:32.82364, SLM:000391360:32.99106
P13797	1.037e-02	SLM:000391360:30.9953, SLM:000067694:31.31006, SLM:000056512:34.12007
P62306	1.037e-02	SLM:000056512:31.33904, SLM:000067694:32.45479, SLM:000391360:32.59504
Q13303	1.037e-02	SLM:000056512:29.57183, SLM:000067694:33.33871, SLM:000391360:33.5614
Q14202	1.037e-02	SLM:000391360:31.29504, SLM:000067694:31.46778, SLM:000056512:33.7088
Q5JTW2	1.037e-02	SLM:000067694:31.43193, SLM:000391360:31.88512, SLM:000056512:33.13528
Q96LA8	1.037e-02	SLM:000087709:28.22146, SLM:000067694:34.07243, SLM:000391360:34.13685
Q9BVI0	1.037e-02	SLM:000391360:30.74361, SLM:000067694:31.2115, SLM:000056512:34.4646
Q9BYC9	1.037e-02	SLM:000056512:31.41554, SLM:000067694:32.3635, SLM:000391360:32.63796
Q9NRG0	1.037e-02	SLM:000391360:30.97054, SLM:000067694:31.29227, SLM:000056512:34.12557
Q9NWU5	1.037e-02	SLM:000056512:31.33528, SLM:000067694:32.40084, SLM:000391360:32.67143
Q9UKG1	1.037e-02	SLM:000391360:31.45412, SLM:000067694:31.561, SLM:000056512:33.45157
Q9Y6V0	1.037e-02	SLM:000067694:31.06514, SLM:000391360:31.65578, SLM:000056512:33.72237
Q9UKU7	1.037e-02	SLM:000056512:28.5744, SLM:000067694:33.82172, SLM:000391360:34.03552
Q96PE3	1.037e-02	SLM:000391360:30.45716, SLM:000067694:31.13449, SLM:000056512:34.83116
O15439	1.036e-02	SLM:000056512:28.90508, SLM:000067694:33.71136, SLM:000391360:33.92716
O95994	1.036e-02	SLM:000056512:31.8685, SLM:000067694:32.25275, SLM:000391360:32.36342
P06748	1.036e-02	SLM:000056512:32.15598, SLM:000067694:32.16514, SLM:000087709:32.17305
P51159	1.036e-02	SLM:000067694:31.40501, SLM:000391360:31.87196, SLM:000056512:33.22367
P52306	1.036e-02	SLM:000056512:30.87072, SLM:000067694:32.74571, SLM:000391360:32.90686
P61244	1.036e-02	SLM:000391360:31.69754, SLM:000067694:31.72675, SLM:000056512:33.08386
Q05481	1.036e-02	SLM:000391360:30.45437, SLM:000067694:31.14907, SLM:000056512:34.87665
Q86XF0	1.036e-02	SLM:000056512:30.81659, SLM:000067694:32.71098, SLM:000391360:32.95977
Q8NC67	1.036e-02	SLM:000056512:30.66533, SLM:000067694:32.81238, SLM:000391360:33.05611
Q8TDN7	1.036e-02	SLM:000067694:31.28025, SLM:000391360:31.79889, SLM:000056512:33.48636
P35499	1.036e-02	SLM:000067694:30.94639, SLM:000391360:31.59962, SLM:000056512:33.93732
Q9BUD6	1.036e-02	SLM:000067694:30.92827, SLM:000391360:31.59045, SLM:000056512:33.96342
P29320	1.035e-02	SLM:000056512:29.11564, SLM:000067694:33.63229, SLM:000391360:33.82616
Q04743	1.035e-02	SLM:000067694:31.16112, SLM:000391360:31.73176, SLM:000056512:33.70132
Q13422	1.035e-02	SLM:000391360:31.72723, SLM:000067694:31.75997, SLM:000056512:33.14516
Q15047	1.035e-02	SLM:000391360:31.52961, SLM:000067694:31.6254, SLM:000056512:33.44911
Q5H913	1.035e-02	SLM:000391360:30.53238, SLM:000067694:31.19636, SLM:000056512:34.86876
Q86UR5	1.035e-02	SLM:000067694:31.46768, SLM:000391360:31.92897, SLM:000056512:33.23959
Q8TCU5	1.035e-02	SLM:000056512:28.02886, SLM:000067694:34.21264, SLM:000391360:34.4234
Q96EN8	1.035e-02	SLM:000056512:30.33398, SLM:000067694:33.03774, SLM:000391360:33.27228
Q9BPU6	1.035e-02	SLM:000067694:31.62519, SLM:000391360:32.03907, SLM:000056512:32.96268
Q9BY32	1.035e-02	SLM:000056512:30.2796, SLM:000067694:33.03794, SLM:000391360:33.27171
Q9NZQ7	1.035e-02	SLM:000056512:30.07209, SLM:000067694:33.16514, SLM:000391360:33.34671
Q9P021	1.035e-02	SLM:000056512:28.4585, SLM:000067694:33.9825, SLM:000391360:34.19525
Q9BXS9	1.035e-02	SLM:000056512:29.81739, SLM:000067694:33.28768, SLM:000391360:33.51308
Q96MC6	1.035e-02	SLM:000056512:27.22753, SLM:000067694:34.59219, SLM:000391360:34.80068
Q86XN6	1.035e-02	SLM:000391360:30.4972, SLM:000067694:31.20046, SLM:000056512:34.943
O14756	1.034e-02	SLM:000056512:28.86141, SLM:000067694:33.79968, SLM:000391360:34.01484
O60885	1.034e-02	SLM:000056512:32.1918, SLM:000067694:32.21725, SLM:000087709:32.29427
P00568	1.034e-02	SLM:000056512:30.52956, SLM:000067694:32.98449, SLM:000391360:33.22283
P0C7W6	1.034e-02	SLM:000391360:30.87625, SLM:000067694:31.32686, SLM:000056512:34.53614
P13637	1.034e-02	SLM:000056512:28.3733, SLM:000067694:34.06886, SLM:000391360:34.26799
P20036	1.034e-02	SLM:000087709:27.31788, SLM:000067694:34.66777, SLM:000391360:34.73001
P21589	1.034e-02	SLM:000056512:30.34606, SLM:000067694:33.09968, SLM:000391360:33.27677
P22001	1.034e-02	SLM:000056512:28.72808, SLM:000067694:33.88016, SLM:000391360:34.09436
P55011	1.034e-02	SLM:000056512:30.51903, SLM:000067694:32.9702, SLM:000391360:33.2086
Q15058	1.034e-02	SLM:000056512:30.57895, SLM:000067694:33.00278, SLM:000391360:33.17469
Q17RB8	1.034e-02	SLM:000056512:29.05606, SLM:000067694:33.73248, SLM:000391360:33.92726
Q5BKX8	1.034e-02	SLM:000067694:30.86596, SLM:000391360:31.59542, SLM:000056512:34.21111
Q86UP3	1.034e-02	SLM:000391360:30.92423, SLM:000067694:31.34252, SLM:000056512:34.4661
Q92692	1.034e-02	SLM:000056512:29.2659, SLM:000067694:33.61198, SLM:000391360:33.8048
Q9H8N7	1.034e-02	SLM:000067694:31.18112, SLM:000391360:31.76546, SLM:000056512:33.80215
Q9NZC3	1.034e-02	SLM:000056512:28.72127, SLM:000067694:33.91179, SLM:000391360:34.10905
Q9UNE2	1.034e-02	SLM:000067694:31.48844, SLM:000391360:31.95542, SLM:000056512:33.30733
Q9Y6E2	1.034e-02	SLM:000056512:30.22039, SLM:000067694:33.14746, SLM:000391360:33.32694
Q6PII5	1.034e-02	SLM:000056512:27.56739, SLM:000067694:34.45494, SLM:000391360:34.65701
Q9H7F0	1.034e-02	SLM:000056512:29.01345, SLM:000067694:33.72176, SLM:000391360:33.93807
Q9Y6A1	1.034e-02	SLM:000056512:30.8404, SLM:000067694:32.82433, SLM:000391360:33.07125
Q9H3M9	1.034e-02	SLM:000067694:30.89926, SLM:000391360:31.6223, SLM:000056512:34.21636
Q96BW9	1.034e-02	SLM:000056512:28.22704, SLM:000067694:34.12666, SLM:000391360:34.32643
Q96RD6	1.034e-02	SLM:000067694:30.86037, SLM:000391360:31.59333, SLM:000056512:34.22067
Q8N7Z5	1.034e-02	SLM:000067694:30.86943, SLM:000391360:31.59643, SLM:000056512:34.20388
Q14416	1.034e-02	SLM:000056512:27.34409, SLM:000067694:34.58947, SLM:000391360:34.79813
O75386	1.033e-02	SLM:000087709:29.17871, SLM:000067694:33.78342, SLM:000391360:33.84359
O95983	1.033e-02	SLM:000391360:31.69837, SLM:000067694:31.76315, SLM:000056512:33.38494
P01889	1.033e-02	SLM:000056512:30.74846, SLM:000067694:32.92374, SLM:000391360:33.09114
P05067	1.033e-02	SLM:000087709:31.69904, SLM:000067694:32.50779, SLM:000391360:32.58908
P11597	1.033e-02	SLM:000067694:32.06319, SLM:000056512:32.35868, SLM:000391360:32.39512
P12314	1.033e-02	SLM:000056512:29.84789, SLM:000067694:33.38131, SLM:000391360:33.6061
P23945	1.033e-02	SLM:000056512:30.68687, SLM:000067694:32.94736, SLM:000391360:33.18901
P43487	1.033e-02	SLM:000391360:31.13364, SLM:000067694:31.44762, SLM:000056512:34.25501
P58546	1.033e-02	SLM:000391360:31.09394, SLM:000067694:31.42956, SLM:000056512:34.30823
Q00839	1.033e-02	SLM:000056512:32.26513, SLM:000067694:32.27295, SLM:000087709:32.27503
Q13535	1.033e-02	SLM:000391360:31.68685, SLM:000067694:31.74699, SLM:000056512:33.33639
Q8IYP9	1.033e-02	SLM:000056512:28.27469, SLM:000067694:34.18196, SLM:000391360:34.39348
Q96CK0	1.033e-02	SLM:000067694:31.00432, SLM:000391360:31.67576, SLM:000056512:34.08445
Q9NQ66	1.033e-02	SLM:000067694:31.66807, SLM:000391360:32.08886, SLM:000056512:33.07437
Q9NRS4	1.033e-02	SLM:000056512:30.72312, SLM:000067694:32.9615, SLM:000391360:33.1301
Q9UPQ3	1.033e-02	SLM:000056512:28.51041, SLM:000067694:34.02524, SLM:000391360:34.22375
Q6P531	1.033e-02	SLM:000056512:27.6322, SLM:000067694:34.48671, SLM:000391360:34.68872
Q9Y6M5	1.033e-02	SLM:000056512:29.25492, SLM:000067694:33.70191, SLM:000391360:33.89536
Q96GC5	1.033e-02	SLM:000056512:31.60226, SLM:000067694:32.47872, SLM:000391360:32.75564
O60503	1.033e-02	SLM:000056512:29.45395, SLM:000067694:33.54874, SLM:000391360:33.76886
Q6ZT21	1.033e-02	SLM:000056512:32.04005, SLM:000067694:32.25319, SLM:000391360:32.55745
Q5T7M9	1.033e-02	SLM:000056512:30.777, SLM:000067694:32.87934, SLM:000391360:33.12392
Q8NH79	1.033e-02	SLM:000391360:30.51458, SLM:000067694:31.24474, SLM:000056512:35.0332
Q9H5P4	1.033e-02	SLM:000067694:31.03739, SLM:000391360:31.70379, SLM:000056512:34.09313
Q86W26	1.033e-02	SLM:000067694:31.00306, SLM:000391360:31.6854, SLM:000056512:34.13512
Q8TAF8	1.033e-02	SLM:000056512:27.53176, SLM:000067694:34.52318, SLM:000391360:34.72543
Q86VQ6	1.033e-02	SLM:000067694:30.90955, SLM:000391360:31.63758, SLM:000056512:34.24847
Q68BL8	1.033e-02	SLM:000067694:30.93426, SLM:000391360:31.65559, SLM:000056512:34.24386
O00358	1.032e-02	SLM:000391360:31.80581, SLM:000067694:31.84228, SLM:000056512:33.25667
O60888	1.032e-02	SLM:000391360:31.10004, SLM:000067694:31.4385, SLM:000056512:34.32627
O94989	1.032e-02	SLM:000067694:31.28651, SLM:000391360:31.84281, SLM:000056512:33.73916
P16389	1.032e-02	SLM:000056512:29.68678, SLM:000067694:33.50006, SLM:000391360:33.72236
P24941	1.032e-02	SLM:000056512:32.09096, SLM:000067694:32.36056, SLM:000391360:32.46547
P42261	1.032e-02	SLM:000056512:29.64805, SLM:000067694:33.51446, SLM:000391360:33.73633
P43121	1.032e-02	SLM:000056512:29.59237, SLM:000067694:33.54895, SLM:000391360:33.7701
P49736	1.032e-02	SLM:000391360:31.90751, SLM:000067694:31.91431, SLM:000056512:33.08182
Q08945	1.032e-02	SLM:000391360:31.92138, SLM:000067694:31.92789, SLM:000056512:33.09287
Q13454	1.032e-02	SLM:000056512:32.02473, SLM:000067694:32.29349, SLM:000391360:32.5951
Q14739	1.032e-02	SLM:000391360:31.4191, SLM:000067694:31.6007, SLM:000056512:33.88374
Q15059	1.032e-02	SLM:000391360:31.89099, SLM:000067694:31.90406, SLM:000056512:33.12672
Q29RF7	1.032e-02	SLM:000056512:30.67726, SLM:000067694:33.01255, SLM:000391360:33.18293
Q6DKI2	1.032e-02	SLM:000056512:30.55075, SLM:000067694:33.04629, SLM:000391360:33.28397
Q6ZS27	1.032e-02	SLM:000067694:30.99383, SLM:000391360:31.69068, SLM:000056512:34.19341
Q8WVZ9	1.032e-02	SLM:000087709:30.36791, SLM:000067694:33.227, SLM:000391360:33.28331
Q96B77	1.032e-02	SLM:000056512:30.85364, SLM:000067694:32.92299, SLM:000391360:33.16821
Q96P20	1.032e-02	SLM:000391360:31.56349, SLM:000067694:31.67934, SLM:000056512:33.62207
Q9GZU7	1.032e-02	SLM:000056512:28.91151, SLM:000067694:33.88592, SLM:000391360:34.08221
Q9NTI5	1.032e-02	SLM:000056512:30.17083, SLM:000067694:33.26338, SLM:000391360:33.44494
Q9Y561	1.032e-02	SLM:000056512:31.01703, SLM:000067694:32.81183, SLM:000391360:33.0628
Q96JC4	1.032e-02	SLM:000391360:30.60316, SLM:000067694:31.29365, SLM:000056512:35.0138
O15399	1.032e-02	SLM:000056512:28.04444, SLM:000067694:34.30495, SLM:000391360:34.51552
Q8IVF4	1.032e-02	SLM:000067694:31.06133, SLM:000391360:31.71979, SLM:000056512:34.07819
O75695	1.031e-02	SLM:000056512:29.93847, SLM:000067694:33.43419, SLM:000391360:33.62017
O75923	1.031e-02	SLM:000391360:31.64377, SLM:000067694:31.75026, SLM:000056512:33.63849
P04439	1.031e-02	SLM:000056512:30.82737, SLM:000067694:32.97632, SLM:000391360:33.14322
P22352	1.031e-02	SLM:000056512:27.69186, SLM:000067694:34.56755, SLM:000391360:34.7696
P27707	1.031e-02	SLM:000391360:31.16003, SLM:000067694:31.48143, SLM:000056512:34.31362
P43088	1.031e-02	SLM:000056512:29.08736, SLM:000067694:33.85278, SLM:000391360:34.06879
P55290	1.031e-02	SLM:000056512:30.95216, SLM:000067694:32.89209, SLM:000391360:33.13993
Q12791	1.031e-02	SLM:000056512:28.40137, SLM:000067694:34.18648, SLM:000391360:34.39837
Q13111	1.031e-02	SLM:000391360:31.55495, SLM:000067694:31.6863, SLM:000056512:33.71572
Q13617	1.031e-02	SLM:000087709:32.32976, SLM:000056512:32.33644, SLM:000067694:32.34116
Q15102	1.031e-02	SLM:000067694:31.97958, SLM:000391360:32.33988, SLM:000056512:32.69493
Q5T3J3	1.031e-02	SLM:000391360:31.60863, SLM:000067694:31.72062, SLM:000056512:33.64108
Q7Z3K3	1.031e-02	SLM:000391360:31.53497, SLM:000067694:31.67537, SLM:000056512:33.75338
Q8WXI9	1.031e-02	SLM:000391360:31.7694, SLM:000067694:31.82492, SLM:000056512:33.38149
Q96EL3	1.031e-02	SLM:000056512:31.48084, SLM:000067694:32.64119, SLM:000391360:32.90882
Q9BYC5	1.031e-02	SLM:000056512:31.08149, SLM:000067694:32.82182, SLM:000391360:33.07404
Q9NP66	1.031e-02	SLM:000391360:31.70828, SLM:000067694:31.78713, SLM:000056512:33.50342
Q9NZ53	1.031e-02	SLM:000056512:29.40883, SLM:000067694:33.69614, SLM:000391360:33.91494
Q7Z2K6	1.031e-02	SLM:000056512:30.95419, SLM:000067694:32.89081, SLM:000391360:33.13872
Q9ULK2	1.031e-02	SLM:000067694:31.21356, SLM:000391360:31.81849, SLM:000056512:33.95111
Q8IXS8	1.031e-02	SLM:000391360:30.62679, SLM:000067694:31.32556, SLM:000056512:35.06028
B1AJZ9	1.031e-02	SLM:000067694:31.10404, SLM:000391360:31.76001, SLM:000056512:34.10859
A4D1E9	1.030e-02	SLM:000056512:31.93743, SLM:000067694:32.4184, SLM:000391360:32.71056
O14610	1.030e-02	SLM:000056512:28.24152, SLM:000067694:34.31588, SLM:000391360:34.52693
O60391	1.030e-02	SLM:000056512:28.15166, SLM:000067694:34.37466, SLM:000391360:34.58532
O60641	1.030e-02	SLM:000067694:31.71165, SLM:000391360:32.14582, SLM:000056512:33.24538
O95147	1.030e-02	SLM:000056512:30.50994, SLM:000067694:33.20963, SLM:000391360:33.38592
P08263	1.030e-02	SLM:000087709:23.17165, SLM:000067694:36.91542, SLM:000391360:36.97839
P08842	1.030e-02	SLM:000056512:31.1318, SLM:000067694:32.87073, SLM:000391360:33.12297
P19440	1.030e-02	SLM:000056512:27.68443, SLM:000067694:34.58712, SLM:000391360:34.78921
P20226	1.030e-02	SLM:000067694:32.19325, SLM:000391360:32.22008, SLM:000087709:32.71012
P20648	1.030e-02	SLM:000067694:31.73481, SLM:000391360:32.16522, SLM:000056512:33.23356
P23470	1.030e-02	SLM:000056512:29.75941, SLM:000067694:33.55069, SLM:000391360:33.73939
P41595	1.030e-02	SLM:000391360:31.37313, SLM:000067694:31.59998, SLM:000056512:34.08214
P48431	1.030e-02	SLM:000056512:32.2832, SLM:000067694:32.33457, SLM:000391360:32.42754
P61601	1.030e-02	SLM:000067694:31.66671, SLM:000391360:32.10877, SLM:000056512:33.27248
Q16822	1.030e-02	SLM:000391360:31.51212, SLM:000067694:31.68511, SLM:000056512:33.92729
Q6P1L8	1.030e-02	SLM:000056512:31.53824, SLM:000067694:32.63137, SLM:000391360:32.90109
Q96K76	1.030e-02	SLM:000391360:31.89963, SLM:000067694:31.92611, SLM:000056512:33.2611
Q9BTF0	1.030e-02	SLM:000087709:22.82178, SLM:000067694:37.1248, SLM:000391360:37.18776
Q9P0L0	1.030e-02	SLM:000087709:30.90033, SLM:000067694:33.05466, SLM:000391360:33.12699
Q9Y294	1.030e-02	SLM:000391360:31.64237, SLM:000067694:31.76125, SLM:000056512:33.72134
Q8N7X0	1.030e-02	SLM:000067694:31.25248, SLM:000391360:31.849, SLM:000056512:33.9431
Q9UPG8	1.030e-02	SLM:000067694:31.10018, SLM:000391360:31.77071, SLM:000056512:34.17594
Q5HYL7	1.030e-02	SLM:000067694:31.33218, SLM:000391360:31.90142, SLM:000056512:33.86398
P14151	1.029e-02	SLM:000056512:29.31144, SLM:000067694:33.82543, SLM:000391360:34.04282
P35609	1.029e-02	SLM:000391360:31.70016, SLM:000067694:31.80662, SLM:000056512:33.69464
P61266	1.029e-02	SLM:000067694:31.78992, SLM:000391360:32.2133, SLM:000056512:33.22149
P98171	1.029e-02	SLM:000067694:31.44808, SLM:000391360:31.98609, SLM:000056512:33.78424
Q03052	1.029e-02	SLM:000067694:31.02589, SLM:000391360:31.75594, SLM:000056512:34.37358
Q15049	1.029e-02	SLM:000391360:30.86676, SLM:000067694:31.4155, SLM:000056512:34.8573
Q15834	1.029e-02	SLM:000087709:31.8228, SLM:000067694:32.6531, SLM:000391360:32.69772
Q16666	1.029e-02	SLM:000056512:32.04043, SLM:000067694:32.49995, SLM:000391360:32.6142
Q71H61	1.029e-02	SLM:000067694:31.16982, SLM:000391360:31.82216, SLM:000056512:34.15631
Q8N1G1	1.029e-02	SLM:000067694:31.4791, SLM:000391360:32.00278, SLM:000056512:33.71973
Q99496	1.029e-02	SLM:000067694:32.04407, SLM:000391360:32.04659, SLM:000056512:33.12644
Q9BPY3	1.029e-02	SLM:000056512:29.28168, SLM:000067694:33.84292, SLM:000391360:34.03706
Q9BQE5	1.029e-02	SLM:000056512:29.71103, SLM:000067694:33.62172, SLM:000391360:33.81141
Q9Y2R5	1.029e-02	SLM:000056512:31.87677, SLM:000067694:32.49605, SLM:000391360:32.78255
Q6UWP7	1.029e-02	SLM:000087709:26.98001, SLM:000067694:35.05639, SLM:000391360:35.11982
Q8NFU3	1.029e-02	SLM:000056512:27.73112, SLM:000067694:34.64605, SLM:000391360:34.84816
Q5ZPR3	1.029e-02	SLM:000056512:29.46508, SLM:000067694:33.72853, SLM:000391360:33.94748
Q8IWB1	1.029e-02	SLM:000056512:30.75876, SLM:000067694:33.0931, SLM:000391360:33.33345
O14531	1.029e-02	SLM:000067694:31.8118, SLM:000391360:32.2256, SLM:000056512:33.14843
Q9C093	1.029e-02	SLM:000067694:31.34162, SLM:000391360:31.91697, SLM:000056512:33.9099
Q8N5Q1	1.029e-02	SLM:000067694:31.15787, SLM:000391360:31.81679, SLM:000056512:34.17703
Q8N823	1.029e-02	SLM:000067694:31.29875, SLM:000391360:31.89914, SLM:000056512:34.01108
Q9UQQ1	1.029e-02	SLM:000067694:31.18205, SLM:000391360:31.83123, SLM:000056512:34.1527
Q9NSA2	1.029e-02	SLM:000067694:31.01429, SLM:000391360:31.74813, SLM:000056512:34.37835
Q5TAT6	1.029e-02	SLM:000067694:31.03241, SLM:000391360:31.76124, SLM:000056512:34.37482
Q8NA66	1.029e-02	SLM:000067694:31.02527, SLM:000391360:31.75601, SLM:000056512:34.37597
P0DI81	1.028e-02	SLM:000056512:30.60309, SLM:000067694:33.23493, SLM:000391360:33.4102
P0DI82	1.028e-02	SLM:000056512:30.60094, SLM:000067694:33.23403, SLM:000391360:33.40932
P10114	1.028e-02	SLM:000056512:29.55679, SLM:000067694:33.74104, SLM:000391360:33.93278
P30101	1.028e-02	SLM:000087709:30.51876, SLM:000067694:33.36629, SLM:000391360:33.42257
P48544	1.028e-02	SLM:000056512:29.22534, SLM:000067694:33.9351, SLM:000391360:34.13007
P51172	1.028e-02	SLM:000056512:31.00726, SLM:000067694:32.98959, SLM:000391360:33.23655
Q09470	1.028e-02	SLM:000056512:28.92829, SLM:000067694:34.08538, SLM:000391360:34.29956
Q09472	1.028e-02	SLM:000056512:32.37004, SLM:000067694:32.41111, SLM:000391360:32.50347
Q8WY64	1.028e-02	SLM:000391360:31.23125, SLM:000067694:31.57526, SLM:000056512:34.48068
Q92731	1.028e-02	SLM:000056512:32.16464, SLM:000067694:32.47964, SLM:000391360:32.58687
Q92777	1.028e-02	SLM:000067694:31.83244, SLM:000391360:32.24919, SLM:000056512:33.19877
Q93034	1.028e-02	SLM:000087709:32.42025, SLM:000056512:32.42697, SLM:000067694:32.43169
Q9BV36	1.028e-02	SLM:000067694:31.66346, SLM:000391360:32.12865, SLM:000056512:33.46768
Q9NVP2	1.028e-02	SLM:000391360:31.69432, SLM:000067694:31.8132, SLM:000056512:33.7733
Q9P225	1.028e-02	SLM:000067694:31.3103, SLM:000391360:31.91745, SLM:000056512:34.06006
Q9UHC3	1.028e-02	SLM:000056512:28.45662, SLM:000067694:34.30911, SLM:000391360:34.52079
Q9UQ26	1.028e-02	SLM:000067694:31.68206, SLM:000391360:32.14415, SLM:000056512:33.46068
Q9UQB8	1.028e-02	SLM:000056512:31.11019, SLM:000067694:32.98503, SLM:000391360:33.14617
Q9Y4X5	1.028e-02	SLM:000087709:29.35493, SLM:000067694:33.95088, SLM:000391360:34.01104
Q9Y5Q0	1.028e-02	SLM:000056512:30.86588, SLM:000067694:33.10355, SLM:000391360:33.34561
Q9Y6M7	1.028e-02	SLM:000056512:30.1717, SLM:000067694:33.43778, SLM:000391360:33.62136
Q01432	1.028e-02	SLM:000067694:31.3793, SLM:000391360:31.95922, SLM:000056512:33.97452
Q8N8V2	1.028e-02	SLM:000067694:31.25464, SLM:000391360:31.88939, SLM:000056512:34.15166
O00442	1.027e-02	SLM:000056512:29.21709, SLM:000067694:33.99261, SLM:000391360:34.18792
O14795	1.027e-02	SLM:000067694:31.84295, SLM:000391360:32.26622, SLM:000056512:33.2734
O95644	1.027e-02	SLM:000391360:31.88885, SLM:000067694:31.9443, SLM:000056512:33.50036
P10145	1.027e-02	SLM:000056512:29.40859, SLM:000067694:33.86204, SLM:000391360:34.0798
P16403	1.027e-02	SLM:000056512:32.16739, SLM:000067694:32.56289, SLM:000391360:32.6741
P20962	1.027e-02	SLM:000391360:31.31117, SLM:000067694:31.63003, SLM:000056512:34.4538
P61289	1.027e-02	SLM:000067694:32.23876, SLM:000391360:32.2634, SLM:000087709:32.87264
P61769	1.027e-02	SLM:000056512:30.96569, SLM:000067694:33.11318, SLM:000391360:33.28005
P62760	1.027e-02	SLM:000067694:31.78904, SLM:000391360:32.22217, SLM:000056512:33.31315
P63162	1.027e-02	SLM:000056512:31.66107, SLM:000067694:32.77644, SLM:000391360:32.91667
Q13042	1.027e-02	SLM:000056512:31.81855, SLM:000067694:32.7216, SLM:000391360:32.85437
Q13635	1.027e-02	SLM:000056512:31.363, SLM:000067694:32.93302, SLM:000391360:33.08673
Q86YC3	1.027e-02	SLM:000056512:30.81891, SLM:000067694:33.16109, SLM:000391360:33.4013
Q8IWT6	1.027e-02	SLM:000056512:30.88293, SLM:000067694:33.11252, SLM:000391360:33.35472
Q8N6Y1	1.027e-02	SLM:000056512:30.64906, SLM:000067694:33.25869, SLM:000391360:33.43362
Q96I51	1.027e-02	SLM:000056512:31.9272, SLM:000067694:32.58056, SLM:000391360:32.86572
Q9H9B1	1.027e-02	SLM:000391360:31.65522, SLM:000067694:31.8086, SLM:000056512:33.95396
Q9NRF9	1.027e-02	SLM:000391360:31.33356, SLM:000067694:31.63667, SLM:000056512:34.40698
Q9UBB9	1.027e-02	SLM:000056512:31.6736, SLM:000067694:32.7911, SLM:000391360:32.93141
Q9UBC3	1.027e-02	SLM:000391360:31.62938, SLM:000067694:31.79213, SLM:000056512:33.98445
Q9Y5N6	1.027e-02	SLM:000056512:30.34979, SLM:000067694:33.37575, SLM:000391360:33.60602
A6NGU5	1.027e-02	SLM:000056512:27.84933, SLM:000067694:34.65079, SLM:000391360:34.85269
P00390-1	1.027e-02	SLM:000056512:27.82613, SLM:000067694:34.64803, SLM:000391360:34.84998
Q9NTJ4	1.027e-02	SLM:000056512:29.33271, SLM:000067694:33.90925, SLM:000391360:34.12628
Q9BU23	1.027e-02	SLM:000056512:31.13821, SLM:000067694:32.99857, SLM:000391360:33.2481
O00748	1.027e-02	SLM:000067694:31.33182, SLM:000391360:31.94471, SLM:000056512:34.11293
Q8TB61	1.027e-02	SLM:000056512:31.01351, SLM:000067694:33.05348, SLM:000391360:33.29928
Q9BQC6	1.027e-02	SLM:000056512:31.80313, SLM:000067694:32.64272, SLM:000391360:32.92094
Q13956	1.027e-02	SLM:000067694:31.14754, SLM:000391360:31.84401, SLM:000056512:34.34536
Q53FA7	1.027e-02	SLM:000056512:27.80497, SLM:000067694:34.67856, SLM:000391360:34.8806
O00560	1.026e-02	SLM:000087709:30.2014, SLM:000067694:33.62152, SLM:000391360:33.68945
O75400	1.026e-02	SLM:000067694:32.18248, SLM:000391360:32.19977, SLM:000056512:33.1212
P02776	1.026e-02	SLM:000056512:29.43659, SLM:000067694:33.88667, SLM:000391360:34.10445
P04818	1.026e-02	SLM:000391360:31.3492, SLM:000067694:31.66083, SLM:000056512:34.46026
P17658	1.026e-02	SLM:000056512:28.9888, SLM:000067694:34.12843, SLM:000391360:34.34268
P19823	1.026e-02	SLM:000056512:30.04004, SLM:000067694:33.58036, SLM:000391360:33.80508
P29323	1.026e-02	SLM:000056512:29.40347, SLM:000067694:33.91607, SLM:000391360:34.10992
Q02153	1.026e-02	SLM:000056512:30.56212, SLM:000067694:33.34789, SLM:000391360:33.58128
Q14721	1.026e-02	SLM:000067694:31.84581, SLM:000391360:32.27182, SLM:000056512:33.30276
Q15833	1.026e-02	SLM:000056512:32.2069, SLM:000067694:32.47554, SLM:000391360:32.77716
Q16552	1.026e-02	SLM:000056512:28.6181, SLM:000067694:34.3117, SLM:000391360:34.51082
Q4VC44	1.026e-02	SLM:000067694:31.63053, SLM:000391360:32.13633, SLM:000056512:33.74624
Q5S007	1.026e-02	SLM:000087709:32.42357, SLM:000067694:32.49881, SLM:000056512:32.50836
Q6NSJ5	1.026e-02	SLM:000056512:30.9186, SLM:000067694:33.13742, SLM:000391360:33.37982
Q6ZMZ0	1.026e-02	SLM:000056512:30.70698, SLM:000067694:33.28715, SLM:000391360:33.46162
Q9H902	1.026e-02	SLM:000067694:31.96876, SLM:000391360:32.36768, SLM:000056512:33.14949
Q9NV96	1.026e-02	SLM:000056512:30.95456, SLM:000067694:33.19043, SLM:000391360:33.35899
Q9Y666	1.026e-02	SLM:000056512:30.7341, SLM:000067694:33.22955, SLM:000391360:33.46723
Q9UKY4	1.026e-02	SLM:000056512:30.97868, SLM:000067694:33.11086, SLM:000391360:33.35487
Q496A3	1.026e-02	SLM:000067694:31.40913, SLM:000391360:32.00128, SLM:000056512:34.07498
Q3MIP1	1.026e-02	SLM:000067694:31.22778, SLM:000391360:31.90064, SLM:000056512:34.31473
P27539	1.026e-02	SLM:000056512:27.75614, SLM:000067694:34.7388, SLM:000391360:34.94103
O15126	1.025e-02	SLM:000056512:30.0642, SLM:000067694:33.63668, SLM:000391360:33.82341
O15498	1.025e-02	SLM:000056512:30.04107, SLM:000067694:33.64595, SLM:000391360:33.83299
O95727	1.025e-02	SLM:000056512:28.16749, SLM:000067694:34.60015, SLM:000391360:34.81031
P12931	1.025e-02	SLM:000056512:32.37188, SLM:000067694:32.52383, SLM:000391360:32.62248
P23763	1.025e-02	SLM:000067694:31.89835, SLM:000391360:32.32221, SLM:000056512:33.33461
P32121	1.025e-02	SLM:000087709:32.49902, SLM:000056512:32.51244, SLM:000067694:32.51591
P34903	1.025e-02	SLM:000056512:31.09982, SLM:000067694:33.09728, SLM:000391360:33.34393
P35222	1.025e-02	SLM:000056512:32.42798, SLM:000067694:32.52189, SLM:000391360:32.6173
P42858	1.025e-02	SLM:000087709:32.37148, SLM:000067694:32.58396, SLM:000056512:32.6224
P49682	1.025e-02	SLM:000056512:29.42256, SLM:000067694:33.9489, SLM:000391360:34.16622
P52803	1.025e-02	SLM:000056512:29.10129, SLM:000067694:34.15363, SLM:000391360:34.35028
Q02410	1.025e-02	SLM:000056512:29.61329, SLM:000067694:33.88827, SLM:000391360:34.08063
Q13002	1.025e-02	SLM:000056512:29.87886, SLM:000067694:33.74206, SLM:000391360:33.96395
Q643R3	1.025e-02	SLM:000087709:26.04542, SLM:000067694:35.71348, SLM:000391360:35.7762
Q658P3	1.025e-02	SLM:000056512:30.11086, SLM:000067694:33.64305, SLM:000391360:33.8294
Q6W2J9	1.025e-02	SLM:000067694:32.16611, SLM:000391360:32.16846, SLM:000056512:33.25005
Q6ZUM4	1.025e-02	SLM:000067694:31.43838, SLM:000391360:32.02525, SLM:000056512:34.07399
Q7Z4N2	1.025e-02	SLM:000067694:31.45024, SLM:000391360:32.02863, SLM:000056512:34.03652
Q92538	1.025e-02	SLM:000056512:30.55331, SLM:000067694:33.41719, SLM:000391360:33.59582
Q96E17	1.025e-02	SLM:000067694:31.78576, SLM:000391360:32.24705, SLM:000056512:33.55771
Q96KG7	1.025e-02	SLM:000067694:31.43098, SLM:000391360:32.01941, SLM:000056512:34.07554
Q9BV40	1.025e-02	SLM:000056512:30.03581, SLM:000067694:33.68689, SLM:000391360:33.87435
Q9BXM0	1.025e-02	SLM:000056512:29.54328, SLM:000067694:33.88383, SLM:000391360:34.10228
Q9H0E7	1.025e-02	SLM:000056512:31.59478, SLM:000067694:32.84029, SLM:000391360:33.10538
Q9H2P0	1.025e-02	SLM:000391360:31.756, SLM:000067694:31.89209, SLM:000056512:33.94712
Q9HCE5	1.025e-02	SLM:000087709:32.52935, SLM:000056512:32.5364, SLM:000067694:32.54105
Q9HCH5	1.025e-02	SLM:000067694:31.76153, SLM:000391360:32.22933, SLM:000056512:33.5871
Q9UBU7	1.025e-02	SLM:000056512:30.45406, SLM:000067694:33.45996, SLM:000391360:33.69048
Q9UKT9	1.025e-02	SLM:000391360:31.99104, SLM:000067694:32.03878, SLM:000056512:33.53864
Q9ULU4	1.025e-02	SLM:000391360:31.93136, SLM:000067694:31.99514, SLM:000056512:33.60993
Q9UM19	1.025e-02	SLM:000067694:31.84834, SLM:000391360:32.28454, SLM:000056512:33.40081
Q9Y5B9	1.025e-02	SLM:000391360:32.14207, SLM:000067694:32.14867, SLM:000056512:33.31444
P54802	1.025e-02	SLM:000087709:24.90477, SLM:000067694:36.2916, SLM:000391360:36.35444
A4FU69	1.025e-02	SLM:000067694:31.31265, SLM:000391360:31.96722, SLM:000056512:34.31025
Q5T655	1.025e-02	SLM:000067694:31.31491, SLM:000391360:31.96877, SLM:000056512:34.30898
Q5SQQ9	1.025e-02	SLM:000067694:31.3234, SLM:000391360:31.97528, SLM:000056512:34.30756
O43895	1.025e-02	SLM:000067694:31.31988, SLM:000391360:31.97258, SLM:000056512:34.30814
Q14957	1.025e-02	SLM:000056512:28.97991, SLM:000067694:34.19479, SLM:000391360:34.40873
Q16558	1.025e-02	SLM:000056512:28.60654, SLM:000067694:34.37859, SLM:000391360:34.59052
Q5T7W7	1.025e-02	SLM:000056512:28.36726, SLM:000067694:34.48967, SLM:000391360:34.69006
Q6PRD1	1.025e-02	SLM:000067694:31.29684, SLM:000391360:31.95479, SLM:000056512:34.31118
O00311	1.024e-02	SLM:000056512:30.46083, SLM:000067694:33.45984, SLM:000391360:33.69045
O14810	1.024e-02	SLM:000067694:31.91262, SLM:000391360:32.34028, SLM:000056512:33.38531
O15296	1.024e-02	SLM:000067694:31.79201, SLM:000391360:32.2635, SLM:000056512:33.64746
O75367	1.024e-02	SLM:000391360:32.11063, SLM:000067694:32.12996, SLM:000056512:33.40596
P08238	1.024e-02	SLM:000056512:32.44468, SLM:000067694:32.56826, SLM:000391360:32.66533
P48061	1.024e-02	SLM:000056512:29.47155, SLM:000067694:33.97259, SLM:000391360:34.19006
P51809	1.024e-02	SLM:000056512:30.01936, SLM:000067694:33.74718, SLM:000391360:33.93533
P53985	1.024e-02	SLM:000056512:30.23862, SLM:000067694:33.6383, SLM:000391360:33.82331
Q5JR59	1.024e-02	SLM:000087709:30.06268, SLM:000067694:33.76436, SLM:000391360:33.83164
Q6PUV4	1.024e-02	SLM:000067694:31.92364, SLM:000391360:32.35132, SLM:000056512:33.39646
Q8WUP2	1.024e-02	SLM:000391360:31.36496, SLM:000067694:31.70352, SLM:000056512:34.59161
Q92673	1.024e-02	SLM:000087709:27.3557, SLM:000067694:35.11227, SLM:000391360:35.17464
Q96A08	1.024e-02	SLM:000391360:32.14432, SLM:000067694:32.15106, SLM:000056512:33.31802
Q96KN1	1.024e-02	SLM:000056512:28.99754, SLM:000067694:34.2148, SLM:000391360:34.41216
Q9BSI4	1.024e-02	SLM:000056512:31.8428, SLM:000067694:32.83725, SLM:000391360:32.97334
Q9ULE3	1.024e-02	SLM:000067694:31.34023, SLM:000391360:31.98813, SLM:000056512:34.30445
P84074	1.024e-02	SLM:000067694:31.95464, SLM:000391360:32.37398, SLM:000056512:33.34667
Q9C0I4	1.024e-02	SLM:000067694:31.48902, SLM:000391360:32.0699, SLM:000056512:34.08988
A6NJL1	1.024e-02	SLM:000067694:31.3295, SLM:000391360:31.97996, SLM:000056512:34.30654
O00186	1.023e-02	SLM:000056512:30.05206, SLM:000067694:33.75155, SLM:000391360:33.93945
O15084	1.023e-02	SLM:000391360:32.11778, SLM:000067694:32.14831, SLM:000056512:33.51595
O75436	1.023e-02	SLM:000087709:28.09491, SLM:000067694:34.79192, SLM:000391360:34.85583
P10809	1.023e-02	SLM:000087709:32.10452, SLM:000067694:32.79843, SLM:000391360:32.88081
P21917	1.023e-02	SLM:000056512:29.37733, SLM:000067694:34.09463, SLM:000391360:34.28963
P22692	1.023e-02	SLM:000056512:29.43298, SLM:000067694:34.04123, SLM:000391360:34.25808
P31947	1.023e-02	SLM:000056512:32.0915, SLM:000067694:32.74725, SLM:000391360:32.87022
P35557	1.023e-02	SLM:000056512:29.48028, SLM:000067694:34.03912, SLM:000391360:34.25626
P60953	1.023e-02	SLM:000087709:31.74295, SLM:000067694:32.96975, SLM:000391360:33.0476
Q13620	1.023e-02	SLM:000056512:32.58155, SLM:000067694:32.58892, SLM:000087709:32.58909
Q494V2	1.023e-02	SLM:000391360:31.19237, SLM:000067694:31.64812, SLM:000056512:34.87058
Q8TDW5	1.023e-02	SLM:000067694:31.83691, SLM:000391360:32.30288, SLM:000056512:33.64751
Q92633	1.023e-02	SLM:000087709:32.34433, SLM:000067694:32.70466, SLM:000391360:32.74439
Q93077	1.023e-02	SLM:000067694:32.15169, SLM:000391360:32.53151, SLM:000056512:33.1146
Q96AQ9	1.023e-02	SLM:000067694:31.91364, SLM:000391360:32.34936, SLM:000056512:33.46172
Q99677	1.023e-02	SLM:000056512:30.4964, SLM:000067694:33.55659, SLM:000391360:33.73776
Q9HD26	1.023e-02	SLM:000087709:29.16786, SLM:000067694:34.25419, SLM:000391360:34.31496
Q9NPI9	1.023e-02	SLM:000391360:31.08209, SLM:000067694:31.6318, SLM:000056512:35.0757
Q9UNL4	1.023e-02	SLM:000391360:31.774, SLM:000067694:31.92119, SLM:000056512:34.03477
Q9UPA5	1.023e-02	SLM:000067694:31.82959, SLM:000391360:32.29014, SLM:000056512:33.59532
O15075	1.023e-02	SLM:000067694:32.10754, SLM:000391360:32.49667, SLM:000056512:33.17942
Q7Z3E2	1.023e-02	SLM:000067694:31.78944, SLM:000391360:32.26428, SLM:000056512:33.67159
Q14156	1.023e-02	SLM:000056512:29.98635, SLM:000067694:33.80635, SLM:000391360:33.99529
Q9NUT2	1.023e-02	SLM:000056512:31.36448, SLM:000067694:33.08667, SLM:000391360:33.3393
P10720	1.023e-02	SLM:000067694:31.66338, SLM:000391360:32.18441, SLM:000056512:33.88594
Q8NH54	1.023e-02	SLM:000067694:31.48311, SLM:000391360:32.0813, SLM:000056512:34.18311
A6NIV6	1.022e-02	SLM:000067694:31.52412, SLM:000391360:32.11752, SLM:000056512:34.19705
O00555	1.022e-02	SLM:000391360:31.55249, SLM:000067694:31.82252, SLM:000056512:34.47424
O14519	1.022e-02	SLM:000391360:32.01875, SLM:000067694:32.0829, SLM:000056512:33.70027
O15403	1.022e-02	SLM:000067694:31.88392, SLM:000391360:32.33714, SLM:000056512:33.58757
O43424	1.022e-02	SLM:000056512:29.97524, SLM:000067694:33.84162, SLM:000391360:34.06348
O95716	1.022e-02	SLM:000067694:31.84722, SLM:000391360:32.31154, SLM:000056512:33.64425
P0C0S5	1.022e-02	SLM:000391360:32.21702, SLM:000067694:32.22591, SLM:000056512:33.412
P20813	1.022e-02	SLM:000056512:29.4378, SLM:000067694:34.09641, SLM:000391360:34.31299
P38398	1.022e-02	SLM:000056512:32.57069, SLM:000067694:32.6125, SLM:000391360:32.70491
P49368	1.022e-02	SLM:000056512:32.33039, SLM:000067694:32.68129, SLM:000391360:32.79031
P62256	1.022e-02	SLM:000391360:31.44682, SLM:000067694:31.78011, SLM:000056512:34.65124
P98164	1.022e-02	SLM:000087709:27.94306, SLM:000067694:34.93661, SLM:000391360:34.99872
Q13418	1.022e-02	SLM:000056512:32.35361, SLM:000067694:32.70306, SLM:000391360:32.81202
Q6ZVL6	1.022e-02	SLM:000067694:31.51204, SLM:000391360:32.11519, SLM:000056512:34.23969
Q8IW45	1.022e-02	SLM:000391360:31.56469, SLM:000067694:31.83071, SLM:000056512:34.46739
Q96NS5	1.022e-02	SLM:000087709:23.23935, SLM:000067694:37.29095, SLM:000391360:37.35392
Q99497	1.022e-02	SLM:000391360:32.0467, SLM:000067694:32.10859, SLM:000056512:33.71023
Q9BZM6	1.022e-02	SLM:000056512:29.73922, SLM:000067694:33.9511, SLM:000391360:34.1704
Q9NRI5	1.022e-02	SLM:000087709:32.27246, SLM:000067694:32.7487, SLM:000391360:32.83329
Q9UIQ6	1.022e-02	SLM:000087709:26.96149, SLM:000067694:35.39779, SLM:000391360:35.46032
Q9ULW5	1.022e-02	SLM:000067694:31.87108, SLM:000391360:32.33763, SLM:000056512:33.68641
Q9Y6K1	1.022e-02	SLM:000391360:31.7614, SLM:000067694:31.92393, SLM:000056512:34.11516
O75394	1.022e-02	SLM:000056512:31.8422, SLM:000067694:32.87907, SLM:000391360:33.15058
P63313	1.022e-02	SLM:000067694:32.27339, SLM:000391360:32.62996, SLM:000056512:32.93801
Q8N9Z9	1.022e-02	SLM:000067694:31.52078, SLM:000391360:32.12197, SLM:000056512:34.23756
Q5TIE3	1.022e-02	SLM:000067694:31.50866, SLM:000391360:32.11265, SLM:000056512:34.24097
Q13609	1.022e-02	SLM:000067694:31.50099, SLM:000391360:32.10674, SLM:000056512:34.24304
A2RTY3	1.022e-02	SLM:000067694:31.51755, SLM:000391360:32.11941, SLM:000056512:34.23801
Q9BW30	1.022e-02	SLM:000067694:31.51077, SLM:000391360:32.11434, SLM:000056512:34.24073
Q9NP60	1.022e-02	SLM:000067694:31.48986, SLM:000391360:32.09821, SLM:000056512:34.24623
O15021	1.022e-02	SLM:000067694:31.61552, SLM:000391360:32.17537, SLM:000056512:34.09022
O43247	1.021e-02	SLM:000056512:29.53422, SLM:000067694:34.10898, SLM:000391360:34.32603
O75147	1.021e-02	SLM:000087709:29.74991, SLM:000067694:34.06042, SLM:000391360:34.12016
P04626	1.021e-02	SLM:000056512:32.48742, SLM:000067694:32.6654, SLM:000391360:32.76546
P18887	1.021e-02	SLM:000391360:32.10967, SLM:000067694:32.16082, SLM:000056512:33.68583
P20340	1.021e-02	SLM:000056512:30.3309, SLM:000067694:33.69992, SLM:000391360:33.88461
P48058	1.021e-02	SLM:000056512:29.99049, SLM:000067694:33.87775, SLM:000391360:34.09945
P56202	1.021e-02	SLM:000067694:31.62049, SLM:000391360:32.19127, SLM:000056512:34.16162
P62308	1.021e-02	SLM:000056512:31.85113, SLM:000067694:32.96746, SLM:000391360:33.10772
P63000	1.021e-02	SLM:000087709:31.56531, SLM:000067694:33.141, SLM:000391360:33.21646
Q07627	1.021e-02	SLM:000391360:31.15176, SLM:000067694:31.6947, SLM:000056512:35.12378
Q16143	1.021e-02	SLM:000067694:32.06259, SLM:000391360:32.47267, SLM:000056512:33.36132
Q16478	1.021e-02	SLM:000056512:30.01753, SLM:000067694:33.87577, SLM:000391360:34.09769
Q16850	1.021e-02	SLM:000056512:32.43566, SLM:000067694:32.57665, SLM:000391360:32.88444
Q8N446	1.021e-02	SLM:000067694:31.98289, SLM:000391360:32.42203, SLM:000056512:33.56227
Q8TB24	1.021e-02	SLM:000087709:31.31718, SLM:000067694:33.27593, SLM:000391360:33.34922
Q99853	1.021e-02	SLM:000087709:29.99293, SLM:000067694:33.94336, SLM:000391360:34.01013
Q9C002	1.021e-02	SLM:000087709:32.54012, SLM:000067694:32.67481, SLM:000391360:32.71174
Q9UHC6	1.021e-02	SLM:000056512:30.04337, SLM:000067694:33.85552, SLM:000391360:34.07783
Q7Z404	1.021e-02	SLM:000067694:32.47603, SLM:000056512:32.67005, SLM:000391360:32.80189
Q7L7L0	1.021e-02	SLM:000067694:32.24386, SLM:000391360:32.61071, SLM:000056512:33.04547
Q9Y236	1.021e-02	SLM:000067694:31.56823, SLM:000391360:32.16351, SLM:000056512:34.25182
Q687X5	1.021e-02	SLM:000067694:31.55972, SLM:000391360:32.15694, SLM:000056512:34.25424
Q8WYK1	1.021e-02	SLM:000067694:31.57146, SLM:000391360:32.16605, SLM:000056512:34.25119
Q9BWV3	1.021e-02	SLM:000067694:31.55246, SLM:000391360:32.15146, SLM:000056512:34.25701
Q6IC83	1.021e-02	SLM:000067694:31.56001, SLM:000391360:32.15771, SLM:000056512:34.25727
Q8IUR5	1.021e-02	SLM:000067694:31.60579, SLM:000391360:32.17619, SLM:000056512:34.14459
O14981	1.020e-02	SLM:000056512:30.69126, SLM:000067694:33.57811, SLM:000391360:33.75704
P16278	1.020e-02	SLM:000056512:30.86433, SLM:000067694:33.49527, SLM:000391360:33.67053
P48051	1.020e-02	SLM:000056512:29.58166, SLM:000067694:34.14792, SLM:000391360:34.34209
P48067	1.020e-02	SLM:000067694:32.0572, SLM:000391360:32.48597, SLM:000056512:33.54037
P54368	1.020e-02	SLM:000391360:31.71067, SLM:000067694:31.93776, SLM:000056512:34.42091
Q4VX76	1.020e-02	SLM:000067694:31.92695, SLM:000391360:32.39543, SLM:000056512:33.75803
Q8IU54	1.020e-02	SLM:000056512:29.33791, SLM:000067694:34.24221, SLM:000391360:34.45753
Q8TBB1	1.020e-02	SLM:000087709:31.7333, SLM:000067694:33.1109, SLM:000391360:33.15992
Q8WVB3	1.020e-02	SLM:000067694:31.611, SLM:000391360:32.19245, SLM:000056512:34.21521
Q8WWY3	1.020e-02	SLM:000087709:30.17461, SLM:000067694:33.88409, SLM:000391360:33.95135
Q96HU8	1.020e-02	SLM:000067694:32.07665, SLM:000391360:32.49939, SLM:000056512:33.50204
Q96LR4	1.020e-02	SLM:000087709:27.45668, SLM:000067694:35.24967, SLM:000391360:35.31204
Q9BRX9	1.020e-02	SLM:000056512:31.88942, SLM:000067694:32.98531, SLM:000391360:33.12489
Q9BTW9	1.020e-02	SLM:000056512:31.04378, SLM:000067694:33.41813, SLM:000391360:33.58919
Q9NRD5	1.020e-02	SLM:000087709:28.53189, SLM:000067694:34.70936, SLM:000391360:34.77104
Q9UBL6	1.020e-02	SLM:000391360:31.75167, SLM:000067694:31.95201, SLM:000056512:34.32045
Q9UK23	1.020e-02	SLM:000056512:31.09324, SLM:000067694:33.34054, SLM:000391360:33.58242
Q9Y5U9	1.020e-02	SLM:000056512:29.87038, SLM:000067694:33.9641, SLM:000391360:34.18423
Q9Y6K9	1.020e-02	SLM:000056512:32.46638, SLM:000067694:32.71364, SLM:000391360:32.8174
O14917	1.020e-02	SLM:000056512:30.23723, SLM:000067694:33.79774, SLM:000391360:34.02226
Q9BZQ2	1.020e-02	SLM:000067694:31.58844, SLM:000391360:32.17977, SLM:000056512:34.24959
Q8IZU8	1.020e-02	SLM:000067694:31.59577, SLM:000391360:32.1855, SLM:000056512:34.24784
Q99712	1.020e-02	SLM:000391360:31.16215, SLM:000067694:31.70484, SLM:000056512:35.13336
Q8NBS3	1.020e-02	SLM:000067694:31.60564, SLM:000391360:32.18828, SLM:000056512:34.21678
Q96DY2	1.020e-02	SLM:000067694:31.6213, SLM:000391360:32.20053, SLM:000056512:34.2125
Q96J66	1.020e-02	SLM:000067694:31.61618, SLM:000391360:32.19655, SLM:000056512:34.21401
Q32M45	1.020e-02	SLM:000067694:31.60259, SLM:000391360:32.18594, SLM:000056512:34.21786
Q2M3X9	1.020e-02	SLM:000067694:31.62864, SLM:000391360:32.20631, SLM:000056512:34.21069
O00192	1.019e-02	SLM:000056512:29.90079, SLM:000067694:34.00955, SLM:000391360:34.20075
O60260	1.019e-02	SLM:000087709:32.10024, SLM:000067694:32.99522, SLM:000391360:33.07575
O60337	1.019e-02	SLM:000056512:31.40971, SLM:000067694:33.2243, SLM:000391360:33.47483
O60507	1.019e-02	SLM:000056512:29.8798, SLM:000067694:34.03105, SLM:000391360:34.25077
O95684	1.019e-02	SLM:000056512:31.80676, SLM:000067694:33.0757, SLM:000391360:33.22084
P01135	1.019e-02	SLM:000056512:29.56519, SLM:000067694:34.21184, SLM:000391360:34.40646
P02042	1.019e-02	SLM:000056512:30.29322, SLM:000067694:33.78756, SLM:000391360:34.01272
P27635	1.019e-02	SLM:000087709:32.71772, SLM:000056512:32.72493, SLM:000067694:32.72955
P29084	1.019e-02	SLM:000067694:32.66422, SLM:000391360:32.69716, SLM:000087709:32.81329
P30825	1.019e-02	SLM:000056512:31.50278, SLM:000067694:33.26007, SLM:000391360:33.41848
P62753	1.019e-02	SLM:000056512:32.69709, SLM:000067694:32.7048, SLM:000087709:32.70648
P78310	1.019e-02	SLM:000056512:29.38126, SLM:000067694:34.26208, SLM:000391360:34.45792
Q02108	1.019e-02	SLM:000056512:28.9784, SLM:000067694:34.48928, SLM:000391360:34.68779
Q07001	1.019e-02	SLM:000087709:27.63781, SLM:000067694:35.23712, SLM:000391360:35.30068
Q13112	1.019e-02	SLM:000391360:31.96549, SLM:000067694:32.08429, SLM:000056512:34.04391
Q13526	1.019e-02	SLM:000087709:31.9674, SLM:000067694:33.0403, SLM:000391360:33.08702
Q14117	1.019e-02	SLM:000067694:32.13018, SLM:000391360:32.54303, SLM:000056512:33.45722
Q5SZD1	1.019e-02	SLM:000056512:31.7236, SLM:000067694:33.14294, SLM:000391360:33.29252
Q5T6S3	1.019e-02	SLM:000391360:31.96961, SLM:000067694:32.09462, SLM:000056512:34.0891
Q5TC63	1.019e-02	SLM:000056512:29.96404, SLM:000067694:33.96391, SLM:000391360:34.18473
Q6IBW4	1.019e-02	SLM:000056512:31.73759, SLM:000067694:33.10621, SLM:000391360:33.25434
Q6P444	1.019e-02	SLM:000056512:30.7688, SLM:000067694:33.56678, SLM:000391360:33.80001
Q70EK8	1.019e-02	SLM:000391360:31.77525, SLM:000067694:31.97844, SLM:000056512:34.3595
Q86YP4	1.019e-02	SLM:000391360:32.13225, SLM:000067694:32.19641, SLM:000056512:33.81387
Q8NA58	1.019e-02	SLM:000056512:31.40032, SLM:000067694:33.26108, SLM:000391360:33.5106
Q8TAG5	1.019e-02	SLM:000056512:29.14614, SLM:000067694:34.39715, SLM:000391360:34.61094
Q96AX2	1.019e-02	SLM:000067694:31.98271, SLM:000391360:32.44205, SLM:000056512:33.73836
Q96DR7	1.019e-02	SLM:000056512:29.82221, SLM:000067694:34.057, SLM:000391360:34.24909
Q9H307	1.019e-02	SLM:000067694:32.3786, SLM:000391360:32.39596, SLM:000056512:33.3166
Q9Y232	1.019e-02	SLM:000391360:31.8951, SLM:000067694:32.04673, SLM:000056512:34.18319
Q6P6B1	1.019e-02	SLM:000056512:30.12188, SLM:000067694:33.89185, SLM:000391360:34.08037
Q16570	1.019e-02	SLM:000056512:29.69523, SLM:000067694:34.13318, SLM:000391360:34.35103
Q0VDG4	1.019e-02	SLM:000391360:31.4147, SLM:000067694:31.81159, SLM:000056512:34.87553
O00445	1.018e-02	SLM:000067694:32.11195, SLM:000391360:32.54355, SLM:000056512:33.62182
O43172	1.018e-02	SLM:000056512:31.92263, SLM:000067694:33.06069, SLM:000391360:33.20168
P05089	1.018e-02	SLM:000391360:31.91563, SLM:000067694:32.07259, SLM:000056512:34.23604
P06132	1.018e-02	SLM:000391360:31.55582, SLM:000067694:31.89052, SLM:000056512:34.76621
P10275	1.018e-02	SLM:000056512:32.66802, SLM:000067694:32.72101, SLM:000391360:32.81407
P13500	1.018e-02	SLM:000056512:29.70013, SLM:000067694:34.13324, SLM:000391360:34.35112
P21754	1.018e-02	SLM:000056512:30.29051, SLM:000067694:33.84977, SLM:000391360:34.07431
P33402	1.018e-02	SLM:000056512:30.79368, SLM:000067694:33.57859, SLM:000391360:33.81199
Q01151	1.018e-02	SLM:000056512:31.16273, SLM:000067694:33.46358, SLM:000391360:33.63334
Q01650	1.018e-02	SLM:000056512:30.45334, SLM:000067694:33.79154, SLM:000391360:33.97591
Q14410	1.018e-02	SLM:000056512:28.91885, SLM:000067694:34.56407, SLM:000391360:34.76304
Q8TEU7	1.018e-02	SLM:000056512:29.88062, SLM:000067694:34.07222, SLM:000391360:34.26401
Q9H106	1.018e-02	SLM:000067694:32.11815, SLM:000391360:32.54064, SLM:000056512:33.54107
Q9NWY4	1.018e-02	SLM:000067694:32.3654, SLM:000391360:32.73054, SLM:000056512:33.14474
Q9UKL0	1.018e-02	SLM:000391360:32.12056, SLM:000067694:32.19949, SLM:000056512:33.91631
Q9Y624	1.018e-02	SLM:000056512:29.93566, SLM:000067694:34.07542, SLM:000391360:34.26684
Q8IZY2	1.018e-02	SLM:000056512:31.33805, SLM:000067694:33.3404, SLM:000391360:33.58695
A8MVW0	1.018e-02	SLM:000056512:30.06271, SLM:000067694:33.99944, SLM:000391360:34.18933
Q9UK28	1.018e-02	SLM:000056512:31.3307, SLM:000067694:33.34421, SLM:000391360:33.59054
Q9Y5H2	1.018e-02	SLM:000056512:30.38681, SLM:000067694:33.80097, SLM:000391360:34.02693
Q70J99	1.018e-02	SLM:000067694:31.98744, SLM:000391360:32.45704, SLM:000056512:33.82756
O94991	1.018e-02	SLM:000056512:29.41542, SLM:000067694:34.28061, SLM:000391360:34.49612
O14594	1.017e-02	SLM:000067694:32.24311, SLM:000391360:32.64161, SLM:000056512:33.41923
O14625	1.017e-02	SLM:000056512:29.68773, SLM:000067694:34.21532, SLM:000391360:34.43264
O15520	1.017e-02	SLM:000056512:30.35202, SLM:000067694:33.89243, SLM:000391360:34.11715
P17787	1.017e-02	SLM:000067694:32.13566, SLM:000391360:32.56918, SLM:000056512:33.66341
P25440	1.017e-02	SLM:000391360:32.35365, SLM:000067694:32.36684, SLM:000056512:33.59049
P34741	1.017e-02	SLM:000056512:31.79985, SLM:000067694:33.17369, SLM:000391360:33.32197
P43681	1.017e-02	SLM:000067694:32.13658, SLM:000391360:32.56976, SLM:000056512:33.66116
P48426	1.017e-02	SLM:000067694:32.44632, SLM:000391360:32.46152, SLM:000056512:33.40608
P54198	1.017e-02	SLM:000391360:32.06075, SLM:000067694:32.17846, SLM:000056512:34.13184
Q15165	1.017e-02	SLM:000087709:28.79591, SLM:000067694:34.72074, SLM:000391360:34.78225
Q16659	1.017e-02	SLM:000087709:31.94575, SLM:000067694:33.17412, SLM:000391360:33.25196
Q8NFW9	1.017e-02	SLM:000067694:32.00126, SLM:000391360:32.4685, SLM:000056512:33.82223
Q92618	1.017e-02	SLM:000391360:31.72881, SLM:000067694:31.98947, SLM:000056512:34.60589
Q96EV8	1.017e-02	SLM:000067694:32.54156, SLM:000391360:32.56604, SLM:000087709:33.18371
Q96JA1	1.017e-02	SLM:000087709:25.87709, SLM:000067694:36.19552, SLM:000391360:36.2583
Q96QF0	1.017e-02	SLM:000056512:30.94801, SLM:000067694:33.61037, SLM:000391360:33.78611
Q99445	1.017e-02	SLM:000087709:25.89505, SLM:000067694:36.19983, SLM:000391360:36.26261
Q9BRK0	1.017e-02	SLM:000067694:32.24129, SLM:000391360:32.64082, SLM:000056512:33.42861
Q9H5V7	1.017e-02	SLM:000391360:32.22916, SLM:000067694:32.2768, SLM:000056512:33.77592
Q9Y2J2	1.017e-02	SLM:000067694:32.46251, SLM:000391360:32.47751, SLM:000056512:33.42424
Q8WVP7	1.017e-02	SLM:000087709:26.42838, SLM:000067694:35.89657, SLM:000391360:35.95976
Q9UPW8	1.017e-02	SLM:000067694:32.01983, SLM:000391360:32.48018, SLM:000056512:33.78387
Q9HC56	1.017e-02	SLM:000056512:30.43864, SLM:000067694:33.83608, SLM:000391360:34.0622
Q92626	1.017e-02	SLM:000087709:25.45363, SLM:000067694:36.41335, SLM:000391360:36.47617
Q5KSL6	1.017e-02	SLM:000391360:31.42814, SLM:000067694:31.87032, SLM:000056512:35.05774
O60284	1.017e-02	SLM:000391360:31.43652, SLM:000067694:31.87657, SLM:000056512:35.05842
Q3SXZ3	1.017e-02	SLM:000391360:31.42191, SLM:000067694:31.86599, SLM:000056512:35.05835
Q8N5C7	1.017e-02	SLM:000056512:29.4685, SLM:000067694:34.31354, SLM:000391360:34.52915
A1L0T0	1.016e-02	SLM:000087709:26.22924, SLM:000067694:36.08538, SLM:000391360:36.14852
O00257	1.016e-02	SLM:000067694:32.45297, SLM:000391360:32.45557, SLM:000056512:33.53466
O14929	1.016e-02	SLM:000391360:32.08439, SLM:000067694:32.20428, SLM:000056512:34.17006
O95793	1.016e-02	SLM:000087709:32.29055, SLM:000067694:33.02688, SLM:000391360:33.10885
P19388	1.016e-02	SLM:000067694:32.75354, SLM:000391360:32.78645, SLM:000087709:32.90456
P20023	1.016e-02	SLM:000391360:31.68454, SLM:000067694:31.98193, SLM:000056512:34.73237
P23468	1.016e-02	SLM:000056512:31.20515, SLM:000067694:33.50831, SLM:000391360:33.67811
P23975	1.016e-02	SLM:000067694:32.17344, SLM:000391360:32.59863, SLM:000056512:33.6225
P43355	1.016e-02	SLM:000087709:28.51298, SLM:000067694:34.94594, SLM:000391360:35.00777
P46100	1.016e-02	SLM:000391360:32.16759, SLM:000067694:32.25578, SLM:000056512:34.03215
P57682	1.016e-02	SLM:000391360:31.75451, SLM:000067694:32.01144, SLM:000056512:34.6136
P58499	1.016e-02	SLM:000056512:30.91947, SLM:000067694:33.65613, SLM:000391360:33.89021
P63165	1.016e-02	SLM:000056512:32.77819, SLM:000067694:32.80506, SLM:000087709:32.88799
P78556	1.016e-02	SLM:000056512:29.75087, SLM:000067694:34.24029, SLM:000391360:34.45783
Q00987	1.016e-02	SLM:000056512:32.6931, SLM:000067694:32.80314, SLM:000391360:32.89946
Q01959	1.016e-02	SLM:000056512:31.20606, SLM:000067694:33.50475, SLM:000391360:33.74572
Q07325	1.016e-02	SLM:000056512:29.70113, SLM:000067694:34.2388, SLM:000391360:34.45606
Q13474	1.016e-02	SLM:000056512:29.84701, SLM:000067694:34.1794, SLM:000391360:34.39791
Q13501	1.016e-02	SLM:000087709:32.13179, SLM:000067694:33.10712, SLM:000391360:33.18695
Q5T6V5	1.016e-02	SLM:000067694:32.11075, SLM:000391360:32.56132, SLM:000056512:33.79156
Q6UXA7	1.016e-02	SLM:000067694:32.15752, SLM:000391360:32.5887, SLM:000056512:33.6635
Q7L5N1	1.016e-02	SLM:000056512:32.62041, SLM:000067694:32.83906, SLM:000391360:32.9413
Q9BVG8	1.016e-02	SLM:000056512:31.91354, SLM:000067694:33.18363, SLM:000391360:33.3288
Q9H4M9	1.016e-02	SLM:000056512:31.43193, SLM:000067694:33.40678, SLM:000391360:33.57012
Q9Y2E5	1.016e-02	SLM:000087709:24.41334, SLM:000067694:36.96643, SLM:000391360:37.02932
P22676	1.016e-02	SLM:000067694:32.2016, SLM:000391360:32.61932, SLM:000056512:33.57764
Q9H8W3	1.016e-02	SLM:000391360:31.51254, SLM:000067694:31.90717, SLM:000056512:34.96466
Q9UGH3	1.016e-02	SLM:000391360:31.43152, SLM:000067694:31.87733, SLM:000056512:35.07418
Q569K4	1.016e-02	SLM:000391360:31.4507, SLM:000067694:31.89197, SLM:000056512:35.07702
Q0VAF6	1.016e-02	SLM:000391360:31.45852, SLM:000067694:31.89374, SLM:000056512:35.06285
Q8WWQ2	1.016e-02	SLM:000391360:31.4756, SLM:000067694:31.90671, SLM:000056512:35.06489
Q8NH01	1.016e-02	SLM:000391360:31.46469, SLM:000067694:31.89828, SLM:000056512:35.06308
Q3SY52	1.016e-02	SLM:000391360:31.44352, SLM:000067694:31.88255, SLM:000056512:35.0617
O43189	1.015e-02	SLM:000391360:32.24547, SLM:000067694:32.31961, SLM:000056512:34.00478
P09651	1.015e-02	SLM:000056512:32.73958, SLM:000067694:32.83228, SLM:000391360:32.92761
P13747	1.015e-02	SLM:000056512:31.32088, SLM:000067694:33.5117, SLM:000391360:33.6794
P17931	1.015e-02	SLM:000087709:32.57275, SLM:000067694:32.93645, SLM:000391360:32.97622
P49146	1.015e-02	SLM:000056512:31.66058, SLM:000067694:33.36365, SLM:000391360:33.52075
P49321	1.015e-02	SLM:000391360:32.09514, SLM:000067694:32.21491, SLM:000056512:34.17998
P51684	1.015e-02	SLM:000056512:29.77448, SLM:000067694:34.26054, SLM:000391360:34.4781
Q32P28	1.015e-02	SLM:000087709:29.62692, SLM:000067694:34.42838, SLM:000391360:34.48881
Q8IU57	1.015e-02	SLM:000056512:29.49071, SLM:000067694:34.39602, SLM:000391360:34.61133
Q8N344	1.015e-02	SLM:000391360:32.01697, SLM:000067694:32.16956, SLM:000056512:34.31084
Q8NHY6	1.015e-02	SLM:000391360:31.45271, SLM:000067694:31.90943, SLM:000056512:35.13438
Q8WV37	1.015e-02	SLM:000391360:31.44963, SLM:000067694:31.90777, SLM:000056512:35.13629
Q8WVQ1	1.015e-02	SLM:000087709:25.73049, SLM:000067694:36.3707, SLM:000391360:36.4335
Q96AQ1	1.015e-02	SLM:000391360:31.46858, SLM:000067694:31.92302, SLM:000056512:35.14212
Q96EC8	1.015e-02	SLM:000056512:31.24299, SLM:000067694:33.53137, SLM:000391360:33.77252
Q96JM3	1.015e-02	SLM:000391360:32.06169, SLM:000067694:32.20219, SLM:000056512:34.28074
Q9NWT6	1.015e-02	SLM:000087709:31.39279, SLM:000067694:33.55213, SLM:000391360:33.62444
Q14184	1.015e-02	SLM:000067694:32.2245, SLM:000391360:32.64754, SLM:000056512:33.65274
Q96N77	1.015e-02	SLM:000391360:31.45001, SLM:000067694:31.90925, SLM:000056512:35.14056
Q8IZJ0	1.015e-02	SLM:000056512:29.48627, SLM:000067694:34.39653, SLM:000391360:34.61183
Q9BYJ0	1.015e-02	SLM:000391360:31.50156, SLM:000067694:31.93115, SLM:000056512:35.08525
Q8IZF6	1.015e-02	SLM:000391360:31.51915, SLM:000067694:31.94467, SLM:000056512:35.08787
P51828	1.015e-02	SLM:000391360:31.4893, SLM:000067694:31.92161, SLM:000056512:35.08299
Q8TE59	1.015e-02	SLM:000391360:31.48914, SLM:000067694:31.91736, SLM:000056512:35.06783
O14980	1.014e-02	SLM:000056512:32.46707, SLM:000067694:33.03926, SLM:000391360:33.15863
O15194	1.014e-02	SLM:000056512:29.4801, SLM:000067694:34.45548, SLM:000391360:34.65177
O43765	1.014e-02	SLM:000087709:30.53204, SLM:000067694:34.03407, SLM:000391360:34.0922
O95600	1.014e-02	SLM:000391360:31.81527, SLM:000067694:32.07587, SLM:000056512:34.69206
P23497	1.014e-02	SLM:000391360:32.17452, SLM:000067694:32.27833, SLM:000056512:34.15062
P54756	1.014e-02	SLM:000056512:29.44386, SLM:000067694:34.49644, SLM:000391360:34.69309
Q04206	1.014e-02	SLM:000056512:32.75808, SLM:000067694:32.87567, SLM:000391360:32.97241
Q15843	1.014e-02	SLM:000056512:32.85955, SLM:000067694:32.86702, SLM:000087709:32.8676
Q49AM1	1.014e-02	SLM:000067694:32.38562, SLM:000391360:32.77445, SLM:000056512:33.45401
Q68DA7	1.014e-02	SLM:000056512:29.41927, SLM:000067694:34.52123, SLM:000391360:34.7181
Q7Z7D3	1.014e-02	SLM:000067694:32.18043, SLM:000391360:32.62254, SLM:000056512:33.7866
Q8N4C7	1.014e-02	SLM:000056512:30.36535, SLM:000067694:34.02171, SLM:000391360:34.20922
Q8TEQ8	1.014e-02	SLM:000056512:31.38802, SLM:000067694:33.49998, SLM:000391360:33.74437
Q96HA8	1.014e-02	SLM:000087709:32.03449, SLM:000067694:33.25611, SLM:000391360:33.30399
Q9BVJ7	1.014e-02	SLM:000056512:30.27986, SLM:000067694:34.07075, SLM:000391360:34.25945
Q9BX51	1.014e-02	SLM:000087709:23.66356, SLM:000067694:37.42482, SLM:000391360:37.48779
Q9H8X2	1.014e-02	SLM:000087709:32.62969, SLM:000067694:32.99478, SLM:000391360:33.03456
Q9NPA3	1.014e-02	SLM:000056512:30.97423, SLM:000067694:33.72404, SLM:000391360:33.95793
Q9UBC2	1.014e-02	SLM:000056512:31.11071, SLM:000067694:33.66679, SLM:000391360:33.84088
Q9UP38	1.014e-02	SLM:000056512:32.6588, SLM:000067694:32.84893, SLM:000391360:33.1543
Q9Y4K3	1.014e-02	SLM:000056512:32.67444, SLM:000067694:32.92246, SLM:000391360:33.02626
Q8NA29	1.014e-02	SLM:000391360:31.62008, SLM:000067694:31.99277, SLM:000056512:34.98625
P02778	1.014e-02	SLM:000056512:29.79195, SLM:000067694:34.31471, SLM:000391360:34.53205
Q9NQ32	1.014e-02	SLM:000391360:31.57273, SLM:000067694:31.96869, SLM:000056512:35.02997
Q7Z2Q7	1.014e-02	SLM:000391360:31.53445, SLM:000067694:31.95765, SLM:000056512:35.09459
Q70HW3	1.014e-02	SLM:000056512:29.55021, SLM:000067694:34.42971, SLM:000391360:34.64515
O95870	1.013e-02	SLM:000056512:31.516, SLM:000067694:33.48826, SLM:000391360:33.73543
P07204	1.013e-02	SLM:000056512:29.85442, SLM:000067694:34.29962, SLM:000391360:34.51742
P09341	1.013e-02	SLM:000056512:29.87624, SLM:000067694:34.31574, SLM:000391360:34.53358
P25024	1.013e-02	SLM:000056512:29.86394, SLM:000067694:34.31973, SLM:000391360:34.53747
P25791	1.013e-02	SLM:000087709:30.87445, SLM:000067694:33.87177, SLM:000391360:33.92853
P28799	1.013e-02	SLM:000087709:30.29443, SLM:000067694:34.18244, SLM:000391360:34.24142
P48553	1.013e-02	SLM:000056512:31.10124, SLM:000067694:33.73305, SLM:000391360:33.90832
Q15758	1.013e-02	SLM:000056512:31.51171, SLM:000067694:33.52113, SLM:000391360:33.68519
Q6P656	1.013e-02	SLM:000067694:32.30721, SLM:000391360:32.72137, SLM:000056512:33.64752
Q6UX41	1.013e-02	SLM:000087709:27.28105, SLM:000067694:35.7095, SLM:000391360:35.77203
Q6ZUT1	1.013e-02	SLM:000067694:32.58061, SLM:000391360:32.59408, SLM:000056512:33.55757
Q7L1I2	1.013e-02	SLM:000067694:32.26483, SLM:000391360:32.69591, SLM:000056512:33.76979
Q8IUR0	1.013e-02	SLM:000056512:31.08423, SLM:000067694:33.71196, SLM:000391360:33.88718
Q8IWB7	1.013e-02	SLM:000056512:30.4022, SLM:000067694:34.08542, SLM:000391360:34.27318
Q8WVM7	1.013e-02	SLM:000056512:30.77001, SLM:000067694:33.86294, SLM:000391360:34.04451
Q96GC6	1.013e-02	SLM:000056512:32.28768, SLM:000067694:33.0539, SLM:000391360:33.33478
Q96Q05	1.013e-02	SLM:000056512:31.10511, SLM:000067694:33.73739, SLM:000391360:33.91267
Q9BZ76	1.013e-02	SLM:000087709:26.9645, SLM:000067694:35.85429, SLM:000391360:35.9169
Q9H6Z9	1.013e-02	SLM:000087709:32.14751, SLM:000067694:33.25329, SLM:000391360:33.33206
Q7Z2K8	1.013e-02	SLM:000056512:30.20819, SLM:000067694:34.16585, SLM:000391360:34.35591
Q92485	1.013e-02	SLM:000056512:29.41706, SLM:000067694:34.53661, SLM:000391360:34.73356
B2RXF5	1.012e-02	SLM:000391360:31.8976, SLM:000067694:32.15047, SLM:000056512:34.73695
O00139	1.012e-02	SLM:000056512:31.77259, SLM:000067694:33.42568, SLM:000391360:33.58154
O14994	1.012e-02	SLM:000067694:32.34745, SLM:000391360:32.76419, SLM:000056512:33.71367
P01100	1.012e-02	SLM:000067694:32.90586, SLM:000391360:32.93995, SLM:000087709:32.97769
P01903	1.012e-02	SLM:000087709:26.74651, SLM:000067694:36.01487, SLM:000391360:36.07754
P02100	1.012e-02	SLM:000056512:30.54113, SLM:000067694:34.04528, SLM:000391360:34.27035
P08670	1.012e-02	SLM:000056512:32.74701, SLM:000067694:32.97302, SLM:000391360:33.07565
P17927	1.012e-02	SLM:000391360:31.81463, SLM:000067694:32.11215, SLM:000056512:34.86306
P29218	1.012e-02	SLM:000056512:29.42228, SLM:000067694:34.62173, SLM:000391360:34.81902
P48549	1.012e-02	SLM:000056512:29.72135, SLM:000067694:34.43797, SLM:000391360:34.63297
P49916	1.012e-02	SLM:000391360:32.45681, SLM:000067694:32.4932, SLM:000056512:33.90704
P54852	1.012e-02	SLM:000056512:30.07757, SLM:000067694:34.28426, SLM:000391360:34.47615
P55268	1.012e-02	SLM:000087709:26.17927, SLM:000067694:36.31027, SLM:000391360:36.37304
P59665	1.012e-02	SLM:000087709:30.36135, SLM:000067694:34.20947, SLM:000391360:34.26837
Q07954	1.012e-02	SLM:000087709:30.25085, SLM:000067694:34.27224, SLM:000391360:34.33888
Q13895	1.012e-02	SLM:000087709:29.82896, SLM:000067694:34.48235, SLM:000391360:34.54799
Q14722	1.012e-02	SLM:000056512:30.33331, SLM:000067694:34.12871, SLM:000391360:34.35116
Q24JP5	1.012e-02	SLM:000056512:31.83371, SLM:000067694:33.40334, SLM:000391360:33.55705
Q2KJY2	1.012e-02	SLM:000056512:30.03107, SLM:000067694:34.31779, SLM:000391360:34.51023
Q6AHZ1	1.012e-02	SLM:000391360:32.17729, SLM:000067694:32.31183, SLM:000056512:34.35856
Q8TBE7	1.012e-02	SLM:000056512:31.47191, SLM:000067694:33.52809, SLM:000391360:33.77357
Q93062	1.012e-02	SLM:000087709:32.12699, SLM:000067694:33.34331, SLM:000391360:33.39115
Q96CN5	1.012e-02	SLM:000391360:31.79387, SLM:000067694:32.11002, SLM:000056512:34.92469
Q99592	1.012e-02	SLM:000391360:31.89608, SLM:000067694:32.14913, SLM:000056512:34.73633
Q9BTC8	1.012e-02	SLM:000391360:32.34807, SLM:000067694:32.41239, SLM:000056512:34.0309
Q8WWI5	1.012e-02	SLM:000056512:32.73605, SLM:000067694:32.88569, SLM:000391360:33.19305
Q92503	1.012e-02	SLM:000056512:31.54845, SLM:000067694:33.49414, SLM:000391360:33.74185
Q8N398	1.012e-02	SLM:000067694:32.19724, SLM:000391360:32.66031, SLM:000056512:33.98397
Q8IXP5	1.012e-02	SLM:000391360:31.64717, SLM:000067694:32.04359, SLM:000056512:35.10621
O94822	1.011e-02	SLM:000056512:31.77468, SLM:000067694:33.47524, SLM:000391360:33.63228
P10398	1.011e-02	SLM:000056512:32.47696, SLM:000067694:33.147, SLM:000391360:33.27058
P10586	1.011e-02	SLM:000056512:31.67966, SLM:000067694:33.52138, SLM:000391360:33.68177
P24530	1.011e-02	SLM:000056512:30.98181, SLM:000067694:33.87196, SLM:000391360:34.05094
P33991	1.011e-02	SLM:000391360:32.58557, SLM:000067694:32.59224, SLM:000056512:33.75854
P35368	1.011e-02	SLM:000056512:29.7474, SLM:000067694:34.48038, SLM:000391360:34.67547
P35659	1.011e-02	SLM:000391360:32.35546, SLM:000067694:32.42971, SLM:000056512:34.11563
P43026	1.011e-02	SLM:000056512:31.11956, SLM:000067694:33.79335, SLM:000391360:33.96926
P58876	1.011e-02	SLM:000391360:32.44204, SLM:000067694:32.4839, SLM:000056512:33.93975
P60468	1.011e-02	SLM:000087709:31.35009, SLM:000067694:33.75165, SLM:000391360:33.82289
Q6XE24	1.011e-02	SLM:000056512:32.27356, SLM:000067694:33.19176, SLM:000391360:33.46723
Q8N7X8	1.011e-02	SLM:000087709:31.58796, SLM:000067694:33.61187, SLM:000391360:33.66474
Q92186	1.011e-02	SLM:000067694:32.31164, SLM:000391360:32.74286, SLM:000056512:33.81798
Q96JM2	1.011e-02	SLM:000391360:32.14169, SLM:000067694:32.2951, SLM:000056512:34.44065
Q96LI9	1.011e-02	SLM:000056512:29.45866, SLM:000067694:34.6272, SLM:000391360:34.82436
Q9BVH7	1.011e-02	SLM:000067694:32.55326, SLM:000391360:32.92875, SLM:000056512:33.4636
Q9NU19	1.011e-02	SLM:000087709:31.59304, SLM:000067694:33.62153, SLM:000391360:33.67442
Q9Y2S2	1.011e-02	SLM:000056512:31.31884, SLM:000067694:33.69588, SLM:000391360:33.86699
A2RUT3	1.010e-02	SLM:000056512:29.95166, SLM:000067694:34.42686, SLM:000391360:34.64448
O95503	1.010e-02	SLM:000067694:32.63079, SLM:000391360:32.63337, SLM:000056512:33.7126
P00441	1.010e-02	SLM:000087709:31.21087, SLM:000067694:33.85783, SLM:000391360:33.9134
P0DP23	1.010e-02	SLM:000056512:32.74811, SLM:000067694:33.05345, SLM:000391360:33.16019
P13667	1.010e-02	SLM:000087709:31.21933, SLM:000067694:33.85225, SLM:000391360:33.90777
P21246	1.010e-02	SLM:000087709:30.65262, SLM:000067694:34.16257, SLM:000391360:34.22073
P49760	1.010e-02	SLM:000067694:32.70787, SLM:000391360:32.72847, SLM:000087709:33.54039
P62195	1.010e-02	SLM:000087709:31.46636, SLM:000067694:33.75908, SLM:000391360:33.83079
P82930	1.010e-02	SLM:000067694:32.83349, SLM:000391360:32.86163, SLM:000087709:33.27701
P85298	1.010e-02	SLM:000056512:31.83895, SLM:000067694:33.45024, SLM:000391360:33.70552
Q08117	1.010e-02	SLM:000087709:30.5062, SLM:000067694:34.20418, SLM:000391360:34.27146
Q53EZ4	1.010e-02	SLM:000056512:32.11545, SLM:000067694:33.35307, SLM:000391360:33.49724
Q6P161	1.010e-02	SLM:000056512:32.382, SLM:000067694:33.1751, SLM:000391360:33.45499
Q6UWM9	1.010e-02	SLM:000056512:30.57893, SLM:000067694:34.09183, SLM:000391360:34.31681
Q6UWN0	1.010e-02	SLM:000087709:29.06671, SLM:000067694:34.92975, SLM:000391360:34.99416
Q6XE38	1.010e-02	SLM:000087709:26.72102, SLM:000067694:36.11207, SLM:000391360:36.17475
Q8NCB2	1.010e-02	SLM:000391360:32.58252, SLM:000067694:32.59574, SLM:000056512:33.81967
Q8TAA9	1.010e-02	SLM:000056512:31.43223, SLM:000067694:33.71564, SLM:000391360:33.88508
Q8WTV0	1.010e-02	SLM:000087709:26.7988, SLM:000067694:36.07633, SLM:000391360:36.139
Q96FT7	1.010e-02	SLM:000056512:31.4779, SLM:000067694:33.6832, SLM:000391360:33.85118
Q9HD15	1.010e-02	SLM:000391360:32.01288, SLM:000067694:32.24056, SLM:000056512:34.72618
Q9UBB5	1.010e-02	SLM:000391360:32.4367, SLM:000067694:32.5009, SLM:000056512:34.11867
Q9Y6J0	1.010e-02	SLM:000391360:32.28661, SLM:000067694:32.40431, SLM:000056512:34.35766
Q7Z2H8	1.010e-02	SLM:000056512:30.01425, SLM:000067694:34.40712, SLM:000391360:34.62524
Q9NRA2	1.010e-02	SLM:000056512:30.01834, SLM:000067694:34.40646, SLM:000391360:34.62461
Q3SY77	1.010e-02	SLM:000056512:31.51207, SLM:000067694:33.6368, SLM:000391360:33.88095
Q68CQ7	1.010e-02	SLM:000056512:31.53218, SLM:000067694:33.62468, SLM:000391360:33.86945
P80297	1.010e-02	SLM:000067694:32.58839, SLM:000391360:32.95817, SLM:000056512:33.42748
Q13449	1.010e-02	SLM:000067694:32.33352, SLM:000391360:32.7703, SLM:000056512:33.89138
O75691	1.009e-02	SLM:000056512:30.89017, SLM:000067694:34.01905, SLM:000391360:34.20105
O95661	1.009e-02	SLM:000056512:30.00804, SLM:000067694:34.45751, SLM:000391360:34.65099
P05120	1.009e-02	SLM:000056512:31.91964, SLM:000067694:33.52723, SLM:000391360:33.68192
P09105	1.009e-02	SLM:000056512:30.64247, SLM:000067694:34.13349, SLM:000391360:34.35868
P27797	1.009e-02	SLM:000087709:31.30576, SLM:000067694:33.85349, SLM:000391360:33.90868
P29459	1.009e-02	SLM:000056512:30.22898, SLM:000067694:34.35724, SLM:000391360:34.54858
Q00587	1.009e-02	SLM:000056512:30.62126, SLM:000067694:34.1719, SLM:000391360:34.35842
Q15139	1.009e-02	SLM:000056512:32.64623, SLM:000067694:33.16829, SLM:000391360:33.28542
Q3ZCM7	1.009e-02	SLM:000056512:32.38225, SLM:000067694:33.28732, SLM:000391360:33.42017
Q5HYA8	1.009e-02	SLM:000087709:26.71978, SLM:000067694:36.18052, SLM:000391360:36.24322
Q5T5M9	1.009e-02	SLM:000056512:29.86354, SLM:000067694:34.52806, SLM:000391360:34.72277
Q6EMK4	1.009e-02	SLM:000056512:31.8321, SLM:000067694:33.55404, SLM:000391360:33.7116
Q86X29	1.009e-02	SLM:000056512:31.50764, SLM:000067694:33.72744, SLM:000391360:33.8957
Q8IUE6	1.009e-02	SLM:000391360:32.63189, SLM:000067694:32.64229, SLM:000056512:33.84159
Q8N653	1.009e-02	SLM:000056512:30.82117, SLM:000067694:34.05629, SLM:000391360:34.23952
Q8NB16	1.009e-02	SLM:000391360:32.05116, SLM:000067694:32.27943, SLM:000056512:34.76747
Q92766	1.009e-02	SLM:000391360:32.11861, SLM:000067694:32.31092, SLM:000056512:34.64329
Q9BVK8	1.009e-02	SLM:000056512:31.64165, SLM:000067694:33.61237, SLM:000391360:33.85957
Q9HAT2	1.009e-02	SLM:000087709:27.2672, SLM:000067694:35.90469, SLM:000391360:35.96727
Q9P2M4	1.009e-02	SLM:000056512:31.2168, SLM:000067694:33.84325, SLM:000391360:34.01844
Q16653	1.009e-02	SLM:000056512:31.14327, SLM:000067694:33.86514, SLM:000391360:34.09943
P10915	1.009e-02	SLM:000056512:29.94561, SLM:000067694:34.46093, SLM:000391360:34.67832
Q7L9B9	1.009e-02	SLM:000056512:30.38302, SLM:000067694:34.27064, SLM:000391360:34.46014
O00305	1.008e-02	SLM:000391360:31.99525, SLM:000067694:32.26522, SLM:000056512:34.91669
O43464	1.008e-02	SLM:000087709:32.02236, SLM:000067694:33.55403, SLM:000391360:33.60408
O60518	1.008e-02	SLM:000087709:28.42613, SLM:000067694:35.37049, SLM:000391360:35.43429
O75182	1.008e-02	SLM:000391360:32.58362, SLM:000067694:32.61631, SLM:000056512:34.00108
P03950	1.008e-02	SLM:000391360:31.93728, SLM:000067694:32.2463, SLM:000056512:35.03687
P0DP25	1.008e-02	SLM:000056512:32.85416, SLM:000067694:33.14358, SLM:000391360:33.24952
P10301	1.008e-02	SLM:000056512:31.04588, SLM:000067694:33.97314, SLM:000391360:34.15261
P14373	1.008e-02	SLM:000056512:32.74034, SLM:000067694:33.16761, SLM:000391360:33.28034
P29016	1.008e-02	SLM:000056512:31.58073, SLM:000067694:33.72557, SLM:000391360:33.89239
P49761	1.008e-02	SLM:000067694:32.79525, SLM:000391360:32.8158, SLM:000087709:33.62999
P62891	1.008e-02	SLM:000391360:32.22765, SLM:000067694:32.38653, SLM:000056512:34.55962
Q00341	1.008e-02	SLM:000056512:31.93309, SLM:000067694:33.53925, SLM:000391360:33.69391
Q00973	1.008e-02	SLM:000056512:31.4339, SLM:000067694:33.75138, SLM:000391360:33.99202
Q01831	1.008e-02	SLM:000391360:32.66373, SLM:000067694:32.67249, SLM:000056512:33.85744
Q04446	1.008e-02	SLM:000391360:32.08443, SLM:000067694:32.30955, SLM:000056512:34.78455
Q13137	1.008e-02	SLM:000087709:32.13277, SLM:000067694:33.51563, SLM:000391360:33.56469
Q15051	1.008e-02	SLM:000056512:32.82032, SLM:000067694:33.11637, SLM:000391360:33.22264
Q5T5C0	1.008e-02	SLM:000056512:30.57381, SLM:000067694:34.20684, SLM:000391360:34.39414
Q8NBA8	1.008e-02	SLM:000087709:25.28592, SLM:000067694:36.94011, SLM:000391360:37.00314
Q8TAE7	1.008e-02	SLM:000067694:32.44737, SLM:000391360:32.87344, SLM:000056512:33.90487
Q96RD7	1.008e-02	SLM:000056512:30.65985, SLM:000067694:34.17464, SLM:000391360:34.36081
Q9ULC0	1.008e-02	SLM:000056512:29.97307, SLM:000067694:34.4861, SLM:000391360:34.7035
Q9UNH7	1.008e-02	SLM:000056512:32.02681, SLM:000067694:33.49558, SLM:000391360:33.64656
Q9Y6D6	1.008e-02	SLM:000056512:31.081, SLM:000067694:33.98163, SLM:000391360:34.16075
P54855	1.008e-02	SLM:000056512:30.64095, SLM:000067694:34.1532, SLM:000391360:34.37818
Q9UGV2	1.008e-02	SLM:000056512:32.79079, SLM:000067694:33.06594, SLM:000391360:33.36726
Q8IUC0	1.008e-02	SLM:000056512:29.88493, SLM:000067694:34.56729, SLM:000391360:34.7621
Q9NUG4	1.008e-02	SLM:000067694:32.3942, SLM:000391360:32.83226, SLM:000056512:33.96367
P10092	1.008e-02	SLM:000056512:30.22445, SLM:000067694:34.36435, SLM:000391360:34.58415
O95619	1.007e-02	SLM:000067694:33.05918, SLM:000391360:33.09356, SLM:000087709:33.111
P39748	1.007e-02	SLM:000056512:32.03888, SLM:000067694:33.53951, SLM:000391360:33.69136
Q05996	1.007e-02	SLM:000056512:30.67084, SLM:000067694:34.22928, SLM:000391360:34.45383
Q13263	1.007e-02	SLM:000087709:32.89173, SLM:000067694:33.18563, SLM:000056512:33.24011
Q6P995	1.007e-02	SLM:000056512:30.41696, SLM:000067694:34.35282, SLM:000391360:34.54271
Q7Z3S9	1.007e-02	SLM:000087709:30.99737, SLM:000067694:34.11347, SLM:000391360:34.18221
Q86WN2	1.007e-02	SLM:000087709:25.47488, SLM:000067694:36.8842, SLM:000391360:36.94705
Q8IYB1	1.007e-02	SLM:000056512:30.00234, SLM:000067694:34.57202, SLM:000391360:34.76621
Q8TBP5	1.007e-02	SLM:000056512:31.9297, SLM:000067694:33.6153, SLM:000391360:33.77197
Q96AZ6	1.007e-02	SLM:000056512:30.50084, SLM:000067694:34.32145, SLM:000391360:34.5104
Q9BWQ6	1.007e-02	SLM:000056512:31.48679, SLM:000067694:33.77548, SLM:000391360:34.01663
Q9H0V9	1.007e-02	SLM:000087709:27.60683, SLM:000067694:35.81015, SLM:000391360:35.87264
Q9HCM4	1.007e-02	SLM:000391360:32.69349, SLM:000067694:32.70739, SLM:000056512:33.9372
Q9P0V8	1.007e-02	SLM:000067694:32.68733, SLM:000391360:33.06307, SLM:000056512:33.60079
Q9UGB7	1.007e-02	SLM:000056512:29.56543, SLM:000067694:34.75811, SLM:000391360:34.95537
Q9Y296	1.007e-02	SLM:000056512:31.28851, SLM:000067694:33.9185, SLM:000391360:34.09375
Q9Y4L1	1.007e-02	SLM:000087709:29.42755, SLM:000067694:34.88695, SLM:000391360:34.94808
Q9BV23	1.007e-02	SLM:000056512:31.52259, SLM:000067694:33.77945, SLM:000391360:34.02116
O14964	1.006e-02	SLM:000056512:32.80011, SLM:000067694:33.2275, SLM:000391360:33.34023
P02545	1.006e-02	SLM:000087709:32.84086, SLM:000067694:33.24724, SLM:000056512:33.32263
P05543	1.006e-02	SLM:000056512:31.80424, SLM:000067694:33.69906, SLM:000391360:33.94785
P06241	1.006e-02	SLM:000056512:32.99548, SLM:000067694:33.1776, SLM:000391360:33.27789
P21333	1.006e-02	SLM:000087709:32.82872, SLM:000067694:33.26582, SLM:000056512:33.34669
P31749	1.006e-02	SLM:000056512:32.99715, SLM:000067694:33.14281, SLM:000391360:33.2411
P69892	1.006e-02	SLM:000056512:30.7127, SLM:000067694:34.21165, SLM:000391360:34.43677
Q13619	1.006e-02	SLM:000056512:33.02703, SLM:000067694:33.15413, SLM:000391360:33.2514
Q15554	1.006e-02	SLM:000067694:32.9972, SLM:000391360:33.02703, SLM:000087709:33.34217
Q8WXG9	1.006e-02	SLM:000087709:26.54969, SLM:000067694:36.41476, SLM:000391360:36.4775
Q92833	1.006e-02	SLM:000391360:32.39514, SLM:000067694:32.52314, SLM:000056512:34.5342
Q96GX1	1.006e-02	SLM:000087709:31.45041, SLM:000067694:33.97254, SLM:000391360:34.02764
Q9HAZ2	1.006e-02	SLM:000391360:32.09053, SLM:000067694:32.35257, SLM:000056512:34.97426
Q9UIS9	1.006e-02	SLM:000391360:32.4463, SLM:000067694:32.54219, SLM:000056512:34.36653
Q9Y5R8	1.006e-02	SLM:000056512:31.33785, SLM:000067694:33.96891, SLM:000391360:34.14417
P55082	1.006e-02	SLM:000087709:27.65404, SLM:000067694:35.86252, SLM:000391360:35.925
Q6UWL2	1.006e-02	SLM:000087709:25.74526, SLM:000067694:36.77889, SLM:000391360:36.84194
Q96MM7	1.006e-02	SLM:000056512:31.62423, SLM:000067694:33.77306, SLM:000391360:34.01675
Q86YQ8	1.006e-02	SLM:000056512:30.57519, SLM:000067694:34.32807, SLM:000391360:34.51644
O95741	1.006e-02	SLM:000391360:31.98492, SLM:000067694:32.30196, SLM:000056512:35.11965
Q8TAC1	1.006e-02	SLM:000056512:30.74418, SLM:000067694:34.23592, SLM:000391360:34.4611
Q96PE1	1.006e-02	SLM:000056512:30.78299, SLM:000067694:34.20384, SLM:000391360:34.42973
O60548	1.006e-02	SLM:000056512:31.47629, SLM:000067694:33.85561, SLM:000391360:34.0952
O00483	1.005e-02	SLM:000087709:31.98377, SLM:000067694:33.73676, SLM:000391360:33.81117
O75781	1.005e-02	SLM:000056512:30.96196, SLM:000067694:34.16087, SLM:000391360:34.34369
P04843	1.005e-02	SLM:000087709:31.46252, SLM:000067694:34.00228, SLM:000391360:34.07296
P32856	1.005e-02	SLM:000056512:30.66835, SLM:000067694:34.31887, SLM:000391360:34.50633
P36952	1.005e-02	SLM:000056512:31.91516, SLM:000067694:33.70717, SLM:000391360:33.8664
Q02750	1.005e-02	SLM:000056512:32.65389, SLM:000067694:33.37491, SLM:000391360:33.5006
Q06587	1.005e-02	SLM:000067694:32.81528, SLM:000391360:32.81776, SLM:000056512:33.89803
Q6NXP6	1.005e-02	SLM:000056512:29.69922, SLM:000067694:34.78299, SLM:000391360:34.97978
Q6UY11	1.005e-02	SLM:000087709:27.37647, SLM:000067694:36.03672, SLM:000391360:36.10002
Q6ZQW0	1.005e-02	SLM:000056512:30.59731, SLM:000067694:34.36255, SLM:000391360:34.55102
Q71DI3	1.005e-02	SLM:000067694:32.79277, SLM:000391360:32.79303, SLM:000056512:33.89613
Q8TAF3	1.005e-02	SLM:000067694:32.8169, SLM:000391360:32.82743, SLM:000056512:33.82283
Q92738	1.005e-02	SLM:000056512:30.79909, SLM:000067694:34.27759, SLM:000391360:34.4634
Q99832	1.005e-02	SLM:000056512:32.90172, SLM:000067694:33.25042, SLM:000391360:33.35934
Q9NXF8	1.005e-02	SLM:000056512:31.86768, SLM:000067694:33.68145, SLM:000391360:33.932
Q9UGN5	1.005e-02	SLM:000391360:32.63293, SLM:000067694:32.68425, SLM:000056512:34.21049
Q9UGU0	1.005e-02	SLM:000391360:32.61048, SLM:000067694:32.66734, SLM:000056512:34.23353
Q9Y336	1.005e-02	SLM:000067694:32.62904, SLM:000391360:33.02782, SLM:000056512:33.80833
Q9Y483	1.005e-02	SLM:000391360:32.41644, SLM:000067694:32.54425, SLM:000056512:34.55425
Q9UPW6	1.005e-02	SLM:000391360:32.67977, SLM:000067694:32.7175, SLM:000056512:34.14166
Q9Y2G0	1.005e-02	SLM:000056512:30.54908, SLM:000067694:34.3903, SLM:000391360:34.57942
Q8N3X6	1.005e-02	SLM:000391360:32.13907, SLM:000067694:32.39818, SLM:000056512:35.00868
Q96K49	1.005e-02	SLM:000056512:31.55351, SLM:000067694:33.87695, SLM:000391360:34.11749
A6NHQ4	1.004e-02	SLM:000391360:32.45637, SLM:000067694:32.58224, SLM:000056512:34.58154
O43617	1.004e-02	SLM:000056512:31.38711, SLM:000067694:34.01607, SLM:000391360:34.1913
O60610	1.004e-02	SLM:000056512:31.9337, SLM:000067694:33.77572, SLM:000391360:33.93611
O75446	1.004e-02	SLM:000391360:32.71828, SLM:000067694:32.75002, SLM:000056512:34.12725
O95243	1.004e-02	SLM:000391360:32.34512, SLM:000067694:32.50986, SLM:000056512:34.71198
P04004	1.004e-02	SLM:000087709:29.8203, SLM:000067694:34.8811, SLM:000391360:34.94184
P0DP24	1.004e-02	SLM:000056512:32.99914, SLM:000067694:33.24685, SLM:000391360:33.35062
P23284	1.004e-02	SLM:000087709:31.37187, SLM:000067694:34.10209, SLM:000391360:34.15796
P40855	1.004e-02	SLM:000087709:31.88133, SLM:000067694:33.82124, SLM:000391360:33.87368
P49450	1.004e-02	SLM:000391360:32.79877, SLM:000067694:32.80625, SLM:000056512:33.97991
P53350	1.004e-02	SLM:000087709:32.43332, SLM:000067694:33.54962, SLM:000391360:33.62831
P55072	1.004e-02	SLM:000087709:33.04651, SLM:000067694:33.25855, SLM:000056512:33.2969
P60709	1.004e-02	SLM:000087709:33.09944, SLM:000067694:33.23125, SLM:000056512:33.253
Q13596	1.004e-02	SLM:000087709:28.90244, SLM:000067694:35.31993, SLM:000391360:35.38399
Q15771	1.004e-02	SLM:000056512:31.40264, SLM:000067694:33.99851, SLM:000391360:34.17323
Q7L2J0	1.004e-02	SLM:000056512:33.05384, SLM:000067694:33.24492, SLM:000391360:33.34569
Q8NA31	1.004e-02	SLM:000067694:32.80758, SLM:000391360:33.1771, SLM:000056512:33.64339
Q9BQG2	1.004e-02	SLM:000056512:30.9701, SLM:000067694:34.20449, SLM:000391360:34.38771
Q9C004	1.004e-02	SLM:000056512:30.75148, SLM:000067694:34.33781, SLM:000391360:34.52467
Q9HCS2	1.004e-02	SLM:000391360:32.17288, SLM:000067694:32.42614, SLM:000056512:35.01415
Q9NP50	1.004e-02	SLM:000391360:32.72279, SLM:000067694:32.75444, SLM:000056512:34.13103
Q9NPD3	1.004e-02	SLM:000067694:32.85558, SLM:000391360:32.86118, SLM:000056512:33.90891
Q9NXI6	1.004e-02	SLM:000391360:32.02691, SLM:000067694:32.36019, SLM:000056512:35.23129
Q9P219	1.004e-02	SLM:000056512:30.68343, SLM:000067694:34.36671, SLM:000391360:34.55447
Q9UBQ0	1.004e-02	SLM:000087709:28.7288, SLM:000067694:35.39727, SLM:000391360:35.4612
Q9UL33	1.004e-02	SLM:000056512:31.38542, SLM:000067694:34.01516, SLM:000391360:34.1904
Q9Y297	1.004e-02	SLM:000087709:32.28843, SLM:000067694:33.63104, SLM:000391360:33.70805
Q9Y548	1.004e-02	SLM:000056512:31.59659, SLM:000067694:33.88069, SLM:000391360:34.12192
O75556	1.004e-02	SLM:000391360:32.43349, SLM:000067694:32.57037, SLM:000056512:34.62961
P60852	1.004e-02	SLM:000056512:30.74761, SLM:000067694:34.31307, SLM:000391360:34.53755
Q9H0V1	1.004e-02	SLM:000056512:31.68848, SLM:000067694:33.83314, SLM:000391360:34.07691
O00757	1.003e-02	SLM:000067694:32.80596, SLM:000391360:33.18141, SLM:000056512:33.71584
O15085	1.003e-02	SLM:000056512:31.95832, SLM:000067694:33.7875, SLM:000391360:33.94759
O60493	1.003e-02	SLM:000056512:31.98092, SLM:000067694:33.77276, SLM:000391360:33.93199
P18850	1.003e-02	SLM:000087709:27.61853, SLM:000067694:35.99964, SLM:000391360:36.06299
P41743	1.003e-02	SLM:000056512:32.84749, SLM:000067694:33.35065, SLM:000391360:33.46692
P50748	1.003e-02	SLM:000056512:31.29569, SLM:000067694:34.11634, SLM:000391360:34.29438
P52815	1.003e-02	SLM:000056512:32.8636, SLM:000067694:33.36648, SLM:000391360:33.48273
Q04941	1.003e-02	SLM:000056512:30.37983, SLM:000067694:34.58643, SLM:000391360:34.77832
Q6ZNC8	1.003e-02	SLM:000056512:32.02152, SLM:000067694:33.75891, SLM:000391360:33.91684
Q8NHQ1	1.003e-02	SLM:000087709:30.23401, SLM:000067694:34.72161, SLM:000391360:34.78747
Q8WTP9	1.003e-02	SLM:000391360:32.40707, SLM:000067694:32.56162, SLM:000056512:34.71292
Q96HR8	1.003e-02	SLM:000391360:32.82743, SLM:000067694:32.84188, SLM:000056512:34.07643
Q96IQ7	1.003e-02	SLM:000056512:31.56517, SLM:000067694:33.98757, SLM:000391360:34.15946
Q9GZT8	1.003e-02	SLM:000087709:32.66805, SLM:000067694:33.50226, SLM:000391360:33.54691
Q9P2Y4	1.003e-02	SLM:000391360:32.64761, SLM:000067694:32.71205, SLM:000056512:34.33145
Q9UBU8	1.003e-02	SLM:000391360:32.84493, SLM:000067694:32.84753, SLM:000056512:33.97721
P54760	1.003e-02	SLM:000087709:27.17373, SLM:000067694:36.21177, SLM:000391360:36.27441
Q9Y5Y0	1.003e-02	SLM:000056512:31.35484, SLM:000067694:34.10674, SLM:000391360:34.2838
Q53R41	1.003e-02	SLM:000056512:31.13901, SLM:000067694:34.1976, SLM:000391360:34.37875
Q9H5L6	1.003e-02	SLM:000056512:32.35003, SLM:000067694:33.56241, SLM:000391360:33.82848
O00182	1.002e-02	SLM:000087709:30.51277, SLM:000067694:34.63312, SLM:000391360:34.69958
O60725	1.002e-02	SLM:000056512:30.73541, SLM:000067694:34.43555, SLM:000391360:34.62346
O95274	1.002e-02	SLM:000087709:32.94119, SLM:000067694:33.41157, SLM:000391360:33.45254
P11686	1.002e-02	SLM:000087709:26.92722, SLM:000067694:36.39335, SLM:000391360:36.45604
P25774	1.002e-02	SLM:000087709:31.53808, SLM:000067694:34.12003, SLM:000391360:34.17536
P32970	1.002e-02	SLM:000056512:32.61353, SLM:000067694:33.53916, SLM:000391360:33.67276
P55087	1.002e-02	SLM:000056512:31.65634, SLM:000067694:33.96501, SLM:000391360:34.20581
Q07108	1.002e-02	SLM:000056512:30.69574, SLM:000067694:34.43691, SLM:000391360:34.62518
Q13464	1.002e-02	SLM:000056512:31.85344, SLM:000067694:33.909, SLM:000391360:34.07402
Q14773	1.002e-02	SLM:000056512:31.94956, SLM:000067694:33.77923, SLM:000391360:34.02943
Q92806	1.002e-02	SLM:000056512:30.14614, SLM:000067694:34.71248, SLM:000391360:34.90664
Q96CV9	1.002e-02	SLM:000056512:32.7308, SLM:000067694:33.4722, SLM:000391360:33.5987
Q9BWN1	1.002e-02	SLM:000391360:32.5012, SLM:000067694:32.6347, SLM:000056512:34.67578
Q9H6L2	1.002e-02	SLM:000087709:27.7038, SLM:000067694:36.00841, SLM:000391360:36.07092
Q9NQ29	1.002e-02	SLM:000067694:32.97721, SLM:000391360:32.99771, SLM:000087709:33.81428
Q9UM47	1.002e-02	SLM:000087709:27.46372, SLM:000067694:36.1253, SLM:000391360:36.1886
A5A3E0	1.002e-02	SLM:000056512:32.31374, SLM:000067694:33.64877, SLM:000391360:33.79591
O00488	1.002e-02	SLM:000391360:32.39379, SLM:000067694:32.57117, SLM:000056512:34.83429
Q6JQN1	1.002e-02	SLM:000056512:31.17976, SLM:000067694:34.22278, SLM:000391360:34.40374
P52797	1.002e-02	SLM:000056512:30.19779, SLM:000067694:34.7197, SLM:000391360:34.9136
Q5VUB5	1.002e-02	SLM:000056512:30.57702, SLM:000067694:34.49727, SLM:000391360:34.68703
Q96F25	1.002e-02	SLM:000056512:31.69127, SLM:000067694:33.93004, SLM:000391360:34.17208
O15127	1.001e-02	SLM:000056512:30.85332, SLM:000067694:34.42346, SLM:000391360:34.61017
O15355	1.001e-02	SLM:000067694:33.19322, SLM:000391360:33.22322, SLM:000087709:33.52823
O43325	1.001e-02	SLM:000056512:32.4164, SLM:000067694:33.60379, SLM:000391360:33.8706
O96006	1.001e-02	SLM:000391360:32.75371, SLM:000067694:32.8083, SLM:000056512:34.35816
P06734	1.001e-02	SLM:000391360:32.17573, SLM:000067694:32.47307, SLM:000056512:35.22332
P13612	1.001e-02	SLM:000087709:27.40845, SLM:000067694:36.21208, SLM:000391360:36.27468
P36873	1.001e-02	SLM:000087709:33.02544, SLM:000067694:33.42436, SLM:000056512:33.49841
Q05513	1.001e-02	SLM:000056512:32.9147, SLM:000067694:33.41805, SLM:000391360:33.53433
Q14344	1.001e-02	SLM:000056512:32.04215, SLM:000067694:33.86599, SLM:000391360:34.02597
Q14746	1.001e-02	SLM:000056512:31.65133, SLM:000067694:34.06211, SLM:000391360:34.23381
Q15262	1.001e-02	SLM:000087709:30.47415, SLM:000067694:34.65789, SLM:000391360:34.72424
Q6UXF1	1.001e-02	SLM:000056512:31.35162, SLM:000067694:34.17147, SLM:000391360:34.34949
Q6W5P4	1.001e-02	SLM:000056512:31.10043, SLM:000067694:34.28491, SLM:000391360:34.46757
Q8TCG1	1.001e-02	SLM:000056512:31.70452, SLM:000067694:34.02468, SLM:000391360:34.19478
Q8TD46	1.001e-02	SLM:000056512:32.03955, SLM:000067694:33.78306, SLM:000391360:34.03519
Q8WTQ1	1.001e-02	SLM:000056512:30.71425, SLM:000067694:34.52244, SLM:000391360:34.71128
Q8WV44	1.001e-02	SLM:000391360:32.92481, SLM:000067694:32.9274, SLM:000056512:34.05705
Q8WZ79	1.001e-02	SLM:000056512:31.53657, SLM:000067694:34.07603, SLM:000391360:34.24986
Q96T91	1.001e-02	SLM:000087709:26.66737, SLM:000067694:36.56844, SLM:000391360:36.63119
Q9BRK4	1.001e-02	SLM:000056512:32.96145, SLM:000067694:33.40223, SLM:000391360:33.51561
Q9GZV3	1.001e-02	SLM:000056512:31.90626, SLM:000067694:33.85172, SLM:000391360:34.09944
Q9H9E3	1.001e-02	SLM:000056512:31.65119, SLM:000067694:34.06286, SLM:000391360:34.23457
Q9ULK5	1.001e-02	SLM:000056512:31.72857, SLM:000067694:34.00975, SLM:000391360:34.17915
Q9Y490	1.001e-02	SLM:000056512:32.28404, SLM:000067694:33.7357, SLM:000391360:33.8862
Q9Y6H8	1.001e-02	SLM:000056512:31.76547, SLM:000067694:33.94998, SLM:000391360:34.193
O14772	1.001e-02	SLM:000056512:31.37135, SLM:000067694:34.15284, SLM:000391360:34.38629
Q9BUM1	1.001e-02	SLM:000391360:32.31174, SLM:000067694:32.53835, SLM:000056512:35.01951
Q9NXA8	1.001e-02	SLM:000056512:31.24013, SLM:000067694:34.24171, SLM:000391360:34.42215
Q8NDD1	1.001e-02	SLM:000056512:30.70817, SLM:000067694:34.50741, SLM:000391360:34.69618
Q86UN3	1.001e-02	SLM:000056512:31.65713, SLM:000067694:33.99884, SLM:000391360:34.23907
P42126	1.001e-02	SLM:000056512:32.72378, SLM:000067694:33.4667, SLM:000391360:33.74844
Q8IUS5	1.001e-02	SLM:000056512:31.65287, SLM:000067694:34.02867, SLM:000391360:34.26832
Q9NPI5	1.001e-02	SLM:000056512:32.01671, SLM:000067694:33.81253, SLM:000391360:34.06348
O15078	1.000e-02	SLM:000056512:32.42873, SLM:000067694:33.72955, SLM:000391360:33.87566
O60506	1.000e-02	SLM:000087709:33.20429, SLM:000067694:33.36912, SLM:000056512:33.3978
O60749	1.000e-02	SLM:000087709:29.02271, SLM:000067694:35.44381, SLM:000391360:35.50787
O76038	1.000e-02	SLM:000056512:31.65082, SLM:000067694:34.10192, SLM:000391360:34.27429
P05230	1.000e-02	SLM:000391360:32.72407, SLM:000067694:32.80291, SLM:000056512:34.51915
P18031	1.000e-02	SLM:000087709:31.68875, SLM:000067694:34.11118, SLM:000391360:34.18234
P23771	1.000e-02	SLM:000391360:32.69882, SLM:000067694:32.77871, SLM:000056512:34.50176
P31645	1.000e-02	SLM:000056512:30.87987, SLM:000067694:34.44654, SLM:000391360:34.63322
P48065	1.000e-02	SLM:000056512:31.32124, SLM:000067694:34.22512, SLM:000391360:34.45693
P55291	1.000e-02	SLM:000056512:30.54331, SLM:000067694:34.65168, SLM:000391360:34.84288
P67775	1.000e-02	SLM:000056512:33.1076, SLM:000067694:33.37466, SLM:000391360:33.47944
Q15569	1.000e-02	SLM:000056512:30.87154, SLM:000067694:34.45621, SLM:000391360:34.64306
Q16787	1.000e-02	SLM:000087709:26.35158, SLM:000067694:36.76888, SLM:000391360:36.83167
Q2MV58	1.000e-02	SLM:000087709:27.53244, SLM:000067694:36.18158, SLM:000391360:36.24415
Q86U44	1.000e-02	SLM:000087709:33.09447, SLM:000067694:33.4254, SLM:000056512:33.48692
Q8N490	1.000e-02	SLM:000087709:32.90644, SLM:000067694:33.52336, SLM:000391360:33.56589
Q8TBB6	1.000e-02	SLM:000056512:31.72984, SLM:000067694:34.02041, SLM:000391360:34.26153
Q92800	1.000e-02	SLM:000391360:32.57121, SLM:000067694:32.69912, SLM:000056512:34.70965
Q93009	1.000e-02	SLM:000056512:33.23803, SLM:000067694:33.3393, SLM:000391360:33.43512
Q96KM6	1.000e-02	SLM:000391360:32.74, SLM:000067694:32.80513, SLM:000056512:34.42922
Q9C0A0	1.000e-02	SLM:000056512:30.41298, SLM:000067694:34.6877, SLM:000391360:34.88006
Q9HCH3	1.000e-02	SLM:000391360:32.76417, SLM:000067694:32.82306, SLM:000056512:34.40363
Q9NPF5	1.000e-02	SLM:000391360:32.94191, SLM:000067694:32.94615, SLM:000056512:34.09062
Q9NRE1	1.000e-02	SLM:000087709:26.53979, SLM:000067694:36.6775, SLM:000391360:36.74026
Q9HAB3	1.000e-02	SLM:000056512:31.8705, SLM:000067694:33.94594, SLM:000391360:34.19105
O00429	9.990e-03	SLM:000087709:28.96788, SLM:000067694:35.53074, SLM:000391360:35.59472
O60645	9.990e-03	SLM:000056512:32.20695, SLM:000067694:33.86189, SLM:000391360:34.01779
O75461	9.990e-03	SLM:000067694:33.01348, SLM:000391360:33.01734, SLM:000056512:34.08328
O75626	9.990e-03	SLM:000391360:32.69837, SLM:000067694:32.79877, SLM:000056512:34.65052
P01282	9.990e-03	SLM:000087709:26.05993, SLM:000067694:37.01335, SLM:000391360:37.07617
P05412	9.990e-03	SLM:000056512:33.27591, SLM:000067694:33.3549, SLM:000391360:33.44946
P10644	9.990e-03	SLM:000056512:32.99942, SLM:000067694:33.48797, SLM:000391360:33.60357
P32297	9.990e-03	SLM:000087709:27.92621, SLM:000067694:36.03594, SLM:000391360:36.0984
P35573	9.990e-03	SLM:000391360:32.66536, SLM:000067694:32.7691, SLM:000056512:34.64098
P62241	9.990e-03	SLM:000056512:33.3781, SLM:000087709:33.37926, SLM:000067694:33.38428
Q04721	9.990e-03	SLM:000056512:31.93625, SLM:000067694:33.9748, SLM:000391360:34.13947
Q13509	9.990e-03	SLM:000056512:33.07274, SLM:000067694:33.44387, SLM:000391360:33.5539
Q13643	9.990e-03	SLM:000056512:32.61855, SLM:000067694:33.67244, SLM:000391360:33.81059
Q14457	9.990e-03	SLM:000056512:32.93082, SLM:000067694:33.52733, SLM:000391360:33.64777
Q15014	9.990e-03	SLM:000391360:32.99417, SLM:000067694:32.998, SLM:000056512:34.13883
Q15038	9.990e-03	SLM:000087709:32.48918, SLM:000067694:33.79017, SLM:000391360:33.83864
Q16563	9.990e-03	SLM:000056512:30.85462, SLM:000067694:34.51808, SLM:000391360:34.70566
Q5TGY3	9.990e-03	SLM:000391360:32.58201, SLM:000067694:32.71733, SLM:000056512:34.76826
Q6SPF0	9.990e-03	SLM:000056512:32.38532, SLM:000067694:33.80641, SLM:000391360:33.95605
Q8TBN0	9.990e-03	SLM:000056512:31.53219, SLM:000067694:34.20583, SLM:000391360:34.38174
Q92871	9.990e-03	SLM:000056512:31.06145, SLM:000067694:34.431, SLM:000391360:34.6157
Q96HN2	9.990e-03	SLM:000067694:33.03528, SLM:000391360:33.04544, SLM:000056512:34.04473
Q9H0E3	9.990e-03	SLM:000391360:32.88995, SLM:000067694:32.92155, SLM:000056512:34.29773
Q9UP83	9.990e-03	SLM:000056512:31.71478, SLM:000067694:34.12516, SLM:000391360:34.29685
Q9Y3E0	9.990e-03	SLM:000087709:32.29689, SLM:000067694:33.84946, SLM:000391360:33.92507
Q9NUQ7	9.990e-03	SLM:000056512:31.83486, SLM:000067694:34.03919, SLM:000391360:34.20715
Q8IWA5	9.990e-03	SLM:000391360:32.37714, SLM:000067694:32.60668, SLM:000056512:35.09996
O00461	9.990e-03	SLM:000087709:28.86841, SLM:000067694:35.57785, SLM:000391360:35.63982
Q9UJH8	9.990e-03	SLM:000391360:32.38861, SLM:000067694:32.61462, SLM:000056512:35.09331
A6NIM6	9.990e-03	SLM:000056512:31.3679, SLM:000067694:34.26984, SLM:000391360:34.50168
P41217	9.990e-03	SLM:000056512:32.1328, SLM:000067694:33.87683, SLM:000391360:34.12896
P98187	9.990e-03	SLM:000391360:32.33772, SLM:000067694:32.59103, SLM:000056512:35.17923
O00165	9.980e-03	SLM:000056512:32.99047, SLM:000067694:33.56299, SLM:000391360:33.68237
O00567	9.980e-03	SLM:000087709:32.98361, SLM:000067694:33.54263, SLM:000391360:33.62636
O15530	9.980e-03	SLM:000056512:32.90167, SLM:000067694:33.58607, SLM:000391360:33.71024
O95620	9.980e-03	SLM:000056512:30.82144, SLM:000067694:34.60612, SLM:000391360:34.79477
O95968	9.980e-03	SLM:000056512:32.72116, SLM:000067694:33.67727, SLM:000391360:33.81199
P35269	9.980e-03	SLM:000067694:33.34212, SLM:000391360:33.37509, SLM:000087709:33.48999
P35414	9.980e-03	SLM:000087709:31.40652, SLM:000067694:34.37514, SLM:000391360:34.44433
P36382	9.980e-03	SLM:000056512:31.8788, SLM:000067694:34.06129, SLM:000391360:34.30436
P60410	9.980e-03	SLM:000087709:31.2885, SLM:000067694:34.42147, SLM:000391360:34.49017
P83436	9.980e-03	SLM:000056512:31.72897, SLM:000067694:34.14009, SLM:000391360:34.31179
Q5GAN3	9.980e-03	SLM:000087709:26.02717, SLM:000067694:37.058, SLM:000391360:37.12106
Q6IAA8	9.980e-03	SLM:000056512:32.2994, SLM:000067694:33.84906, SLM:000391360:34.00223
Q8IY57	9.980e-03	SLM:000067694:33.04953, SLM:000391360:33.05342, SLM:000056512:34.11909
Q8N1G0	9.980e-03	SLM:000391360:32.80798, SLM:000067694:32.87128, SLM:000056512:34.48272
Q8N9N7	9.980e-03	SLM:000056512:31.01267, SLM:000067694:34.52054, SLM:000391360:34.70664
Q8NDX2	9.980e-03	SLM:000056512:30.41643, SLM:000067694:34.78454, SLM:000391360:34.97751
Q8TAC9	9.980e-03	SLM:000056512:30.40854, SLM:000067694:34.7827, SLM:000391360:34.9757
Q8TEW6	9.980e-03	SLM:000391360:32.75509, SLM:000067694:32.83625, SLM:000056512:34.56753
Q8WVT3	9.980e-03	SLM:000056512:31.59032, SLM:000067694:34.21714, SLM:000391360:34.39234
Q8WXD9	9.980e-03	SLM:000056512:30.5803, SLM:000067694:34.72696, SLM:000391360:34.91843
Q96BD5	9.980e-03	SLM:000391360:32.77018, SLM:000067694:32.8484, SLM:000056512:34.56056
Q96QK1	9.980e-03	SLM:000087709:29.0763, SLM:000067694:35.50721, SLM:000391360:35.57126
Q9P0W2	9.980e-03	SLM:000391360:32.76989, SLM:000067694:32.84819, SLM:000056512:34.56085
Q9UKB1	9.980e-03	SLM:000087709:32.43929, SLM:000067694:33.83492, SLM:000391360:33.91156
Q9Y6X3	9.980e-03	SLM:000391360:32.70513, SLM:000067694:32.8153, SLM:000056512:34.7252
Q96SL1	9.980e-03	SLM:000056512:33.15423, SLM:000067694:33.37114, SLM:000391360:33.67522
Q5U4P2	9.980e-03	SLM:000056512:31.48246, SLM:000067694:34.23961, SLM:000391360:34.4734
Q4V9L6	9.980e-03	SLM:000056512:31.48368, SLM:000067694:34.23893, SLM:000391360:34.47275
A5PLN9	9.970e-03	SLM:000056512:31.62073, SLM:000067694:34.24583, SLM:000391360:34.421
A6NDB9	9.970e-03	SLM:000056512:30.86017, SLM:000067694:34.60141, SLM:000391360:34.78968
O00159	9.970e-03	SLM:000056512:33.20288, SLM:000067694:33.49248, SLM:000391360:33.59842
O43741	9.970e-03	SLM:000087709:32.65557, SLM:000067694:33.80446, SLM:000391360:33.85179
O43776	9.970e-03	SLM:000056512:32.28292, SLM:000067694:33.91146, SLM:000391360:34.06669
O95264	9.970e-03	SLM:000056512:31.93427, SLM:000067694:34.04064, SLM:000391360:34.28514
O95613	9.970e-03	SLM:000056512:32.54762, SLM:000067694:33.7843, SLM:000391360:33.92845
P02794	9.970e-03	SLM:000067694:33.08729, SLM:000391360:33.0952, SLM:000056512:34.11853
P0DMV8	9.970e-03	SLM:000056512:33.31493, SLM:000067694:33.43914, SLM:000391360:33.53625
P0DMV9	9.970e-03	SLM:000056512:33.30585, SLM:000067694:33.4367, SLM:000391360:33.53417
P13861	9.970e-03	SLM:000056512:32.5106, SLM:000067694:33.82459, SLM:000391360:33.9711
P16452	9.970e-03	SLM:000056512:31.1962, SLM:000067694:34.46355, SLM:000391360:34.64714
P17987	9.970e-03	SLM:000056512:33.20734, SLM:000067694:33.47657, SLM:000391360:33.58147
P50851	9.970e-03	SLM:000087709:27.5381, SLM:000067694:36.36087, SLM:000391360:36.42415
P57678	9.970e-03	SLM:000056512:32.60365, SLM:000067694:33.75952, SLM:000391360:33.90109
P61218	9.970e-03	SLM:000067694:33.37192, SLM:000391360:33.40432, SLM:000087709:33.55676
P62136	9.970e-03	SLM:000087709:33.23109, SLM:000067694:33.50554, SLM:000056512:33.55626
Q15562	9.970e-03	SLM:000056512:32.99812, SLM:000067694:33.59491, SLM:000391360:33.71536
Q4G0F5	9.970e-03	SLM:000087709:28.91374, SLM:000067694:35.68474, SLM:000391360:35.74861
Q6ZU65	9.970e-03	SLM:000391360:32.71136, SLM:000067694:32.82958, SLM:000056512:34.78589
Q7Z6M1	9.970e-03	SLM:000056512:30.99448, SLM:000067694:34.57651, SLM:000391360:34.76333
Q86UV5	9.970e-03	SLM:000391360:33.0071, SLM:000067694:33.02418, SLM:000056512:34.28116
Q8N488	9.970e-03	SLM:000067694:33.07935, SLM:000391360:33.08318, SLM:000056512:34.14946
Q8N8Y5	9.970e-03	SLM:000087709:28.75105, SLM:000067694:35.73277, SLM:000391360:35.79486
Q8NCD3	9.970e-03	SLM:000391360:32.68757, SLM:000067694:32.80932, SLM:000056512:34.78558
Q96AP0	9.970e-03	SLM:000056512:32.72194, SLM:000067694:33.7171, SLM:000391360:33.85321
Q96B49	9.970e-03	SLM:000056512:31.82594, SLM:000067694:34.13296, SLM:000391360:34.37379
Q9NZL6	9.970e-03	SLM:000056512:30.5831, SLM:000067694:34.76581, SLM:000391360:34.95754
Q9P2U7	9.970e-03	SLM:000056512:30.44237, SLM:000067694:34.82153, SLM:000391360:35.01456
Q9UPY5	9.970e-03	SLM:000056512:31.14315, SLM:000067694:34.49, SLM:000391360:34.67446
Q9Y2L1	9.970e-03	SLM:000056512:32.30412, SLM:000067694:33.8999, SLM:000391360:34.05429
Q8N3Y3	9.970e-03	SLM:000087709:27.33169, SLM:000067694:36.45105, SLM:000391360:36.5137
Q495W5	9.970e-03	SLM:000056512:31.67489, SLM:000067694:34.21458, SLM:000391360:34.38841
Q6UWY0	9.970e-03	SLM:000087709:27.6907, SLM:000067694:36.25729, SLM:000391360:36.31985
P51805	9.970e-03	SLM:000056512:31.86856, SLM:000067694:34.11709, SLM:000391360:34.28588
Q8NEN9	9.970e-03	SLM:000087709:28.35701, SLM:000067694:35.94597, SLM:000391360:36.00953
Q8N0T1	9.970e-03	SLM:000056512:32.75742, SLM:000067694:33.61861, SLM:000391360:33.89606
A0AVT1	9.960e-03	SLM:000056512:32.38811, SLM:000067694:33.90947, SLM:000391360:34.06188
O00222	9.960e-03	SLM:000056512:30.47449, SLM:000067694:34.84479, SLM:000391360:35.03777
O95831	9.960e-03	SLM:000087709:32.86003, SLM:000067694:33.7514, SLM:000391360:33.83195
P28370	9.960e-03	SLM:000391360:32.97155, SLM:000067694:33.00686, SLM:000056512:34.41225
P46940	9.960e-03	SLM:000087709:33.18528, SLM:000067694:33.55986, SLM:000056512:33.62949
P63167	9.960e-03	SLM:000087709:32.59362, SLM:000067694:33.8742, SLM:000391360:33.95165
P80365	9.960e-03	SLM:000391360:32.43472, SLM:000067694:32.69603, SLM:000056512:35.3149
Q16572	9.960e-03	SLM:000056512:32.0795, SLM:000067694:34.02655, SLM:000391360:34.27424
Q6UWD8	9.960e-03	SLM:000056512:30.84, SLM:000067694:34.70359, SLM:000391360:34.89289
Q86UE8	9.960e-03	SLM:000391360:32.74616, SLM:000067694:32.86384, SLM:000056512:34.81711
Q8NEC7	9.960e-03	SLM:000391360:32.66091, SLM:000067694:32.81668, SLM:000056512:34.97408
Q8WVX3	9.960e-03	SLM:000056512:31.20156, SLM:000067694:34.50289, SLM:000391360:34.68686
Q99759	9.960e-03	SLM:000056512:33.28182, SLM:000067694:33.52934, SLM:000391360:33.63311
Q9BYE7	9.960e-03	SLM:000067694:33.09573, SLM:000391360:33.0996, SLM:000056512:34.16548
Q9BZR8	9.960e-03	SLM:000056512:31.66948, SLM:000067694:34.30224, SLM:000391360:34.47753
Q9H169	9.960e-03	SLM:000056512:31.64997, SLM:000067694:34.28474, SLM:000391360:34.46006
Q9NRW4	9.960e-03	SLM:000056512:32.39156, SLM:000067694:33.93919, SLM:000391360:34.09231
Q9Y2L5	9.960e-03	SLM:000056512:31.66589, SLM:000067694:34.29306, SLM:000391360:34.46827
Q9Y5U2	9.960e-03	SLM:000056512:32.67359, SLM:000067694:33.78976, SLM:000391360:33.93002
Q9NRU3	9.960e-03	SLM:000087709:28.06637, SLM:000067694:36.14902, SLM:000391360:36.21147
P31644	9.960e-03	SLM:000056512:32.03972, SLM:000067694:34.03598, SLM:000391360:34.28266
Q9Y2A4	9.960e-03	SLM:000391360:32.42121, SLM:000067694:32.68655, SLM:000056512:35.32074
Q9NYC9	9.960e-03	SLM:000391360:32.41458, SLM:000067694:32.68101, SLM:000056512:35.31929
Q9UKI9	9.960e-03	SLM:000391360:32.41814, SLM:000067694:32.684, SLM:000056512:35.32014
Q96QZ0	9.960e-03	SLM:000391360:32.41852, SLM:000067694:32.68424, SLM:000056512:35.31983
P0CW19	9.960e-03	SLM:000391360:32.42397, SLM:000067694:32.68891, SLM:000056512:35.32156
P0CW20	9.960e-03	SLM:000391360:32.41293, SLM:000067694:32.67968, SLM:000056512:35.31911
Q8N609	9.960e-03	SLM:000391360:32.48243, SLM:000067694:32.70929, SLM:000056512:35.19151
Q14CM0	9.960e-03	SLM:000056512:30.74465, SLM:000067694:34.73799, SLM:000391360:34.92833
Q9UFP1	9.960e-03	SLM:000087709:25.82117, SLM:000067694:37.2496, SLM:000391360:37.31244
O14544	9.950e-03	SLM:000056512:33.04647, SLM:000067694:33.68068, SLM:000391360:33.80274
O95248	9.950e-03	SLM:000056512:32.13979, SLM:000067694:34.08034, SLM:000391360:34.24293
P08134	9.950e-03	SLM:000056512:32.21526, SLM:000067694:34.06846, SLM:000391360:34.22911
P0C0S8	9.950e-03	SLM:000391360:33.09735, SLM:000067694:33.1036, SLM:000056512:34.26619
P11055	9.950e-03	SLM:000391360:32.79362, SLM:000067694:32.90059, SLM:000056512:34.79166
P19438	9.950e-03	SLM:000056512:33.37014, SLM:000067694:33.52664, SLM:000391360:33.62554
P24071	9.950e-03	SLM:000056512:30.8813, SLM:000067694:34.72336, SLM:000391360:34.91249
P41227	9.950e-03	SLM:000087709:28.73331, SLM:000067694:35.86676, SLM:000391360:35.93048
P52799	9.950e-03	SLM:000056512:32.51926, SLM:000067694:33.90198, SLM:000391360:34.05051
P62140	9.950e-03	SLM:000087709:33.24192, SLM:000067694:33.61521, SLM:000056512:33.68459
Q03112	9.950e-03	SLM:000391360:32.94202, SLM:000067694:33.00301, SLM:000056512:34.59833
Q05823	9.950e-03	SLM:000056512:31.41288, SLM:000067694:34.47787, SLM:000391360:34.6591
Q14943	9.950e-03	SLM:000056512:32.01259, SLM:000067694:34.1675, SLM:000391360:34.33452
Q6P9B6	9.950e-03	SLM:000056512:31.11908, SLM:000067694:34.58719, SLM:000391360:34.7729
Q86XX4	9.950e-03	SLM:000087709:28.87852, SLM:000067694:35.78531, SLM:000391360:35.84737
Q8TC27	9.950e-03	SLM:000087709:27.76426, SLM:000067694:36.33273, SLM:000391360:36.39605
Q8WUY9	9.950e-03	SLM:000056512:32.13135, SLM:000067694:34.08846, SLM:000391360:34.25141
Q9BQ66	9.950e-03	SLM:000087709:31.34677, SLM:000067694:34.54617, SLM:000391360:34.61468
Q9BQF6	9.950e-03	SLM:000391360:32.71912, SLM:000067694:32.85439, SLM:000056512:34.90496
Q9H8J5	9.950e-03	SLM:000087709:31.26568, SLM:000067694:34.58825, SLM:000391360:34.65643
Q9NRZ9	9.950e-03	SLM:000391360:33.04628, SLM:000067694:33.07275, SLM:000056512:34.40767
Q9NVM4	9.950e-03	SLM:000391360:32.82832, SLM:000067694:32.92868, SLM:000056512:34.78024
Q96ET8	9.950e-03	SLM:000056512:31.47969, SLM:000067694:34.41762, SLM:000391360:34.59724
Q9NYT6	9.950e-03	SLM:000056512:32.77956, SLM:000067694:33.7396, SLM:000391360:34.01365
P78329	9.950e-03	SLM:000391360:32.45406, SLM:000067694:32.70751, SLM:000056512:35.29625
A8MW92	9.940e-03	SLM:000391360:32.95499, SLM:000067694:33.0209, SLM:000056512:34.6504
O00303	9.940e-03	SLM:000067694:33.19345, SLM:000391360:33.20444, SLM:000056512:34.19487
O60575	9.940e-03	SLM:000087709:26.57208, SLM:000067694:36.98947, SLM:000391360:37.05226
O75489	9.940e-03	SLM:000087709:32.3611, SLM:000067694:34.08135, SLM:000391360:34.15595
O95295	9.940e-03	SLM:000056512:32.96362, SLM:000067694:33.76603, SLM:000391360:33.89496
P07093	9.940e-03	SLM:000391360:32.84177, SLM:000067694:32.94545, SLM:000056512:34.81698
P21283	9.940e-03	SLM:000087709:29.23403, SLM:000067694:35.66041, SLM:000391360:35.72446
P43115	9.940e-03	SLM:000067694:33.21612, SLM:000391360:33.23469, SLM:000087709:34.14112
Q13129	9.940e-03	SLM:000391360:32.77162, SLM:000067694:32.9013, SLM:000056512:34.92161
Q14980	9.940e-03	SLM:000067694:33.3894, SLM:000391360:33.4188, SLM:000087709:33.75986
Q15645	9.940e-03	SLM:000087709:32.90893, SLM:000067694:33.80378, SLM:000391360:33.84898
Q15942	9.940e-03	SLM:000056512:32.7785, SLM:000067694:33.83234, SLM:000391360:33.97049
Q5SW79	9.940e-03	SLM:000056512:32.94832, SLM:000067694:33.75057, SLM:000391360:33.8795
Q68CZ1	9.940e-03	SLM:000056512:32.66042, SLM:000067694:33.88415, SLM:000391360:34.02788
Q86SZ2	9.940e-03	SLM:000056512:31.71628, SLM:000067694:34.34462, SLM:000391360:34.51984
Q86T26	9.940e-03	SLM:000087709:31.76348, SLM:000067694:34.38941, SLM:000391360:34.45977
Q8N680	9.940e-03	SLM:000391360:32.93587, SLM:000067694:33.00343, SLM:000056512:34.64423
Q8N884	9.940e-03	SLM:000391360:32.66226, SLM:000067694:32.83956, SLM:000056512:35.10227
Q96FW1	9.940e-03	SLM:000056512:33.37251, SLM:000067694:33.57871, SLM:000391360:33.68029
Q96GG9	9.940e-03	SLM:000056512:33.40821, SLM:000067694:33.54446, SLM:000391360:33.64224
Q96GT9	9.940e-03	SLM:000391360:32.71192, SLM:000067694:32.86505, SLM:000056512:35.0091
Q96T60	9.940e-03	SLM:000391360:33.03757, SLM:000067694:33.07654, SLM:000056512:34.51026
Q9BQ31	9.940e-03	SLM:000087709:29.04926, SLM:000067694:35.76164, SLM:000391360:35.82361
Q9BZ95	9.940e-03	SLM:000391360:33.12802, SLM:000067694:33.14052, SLM:000056512:34.35818
Q9C0K0	9.940e-03	SLM:000391360:32.957, SLM:000067694:33.02375, SLM:000056512:34.65899
Q9H165	9.940e-03	SLM:000391360:32.94255, SLM:000067694:33.00933, SLM:000056512:34.64481
Q9HAF1	9.940e-03	SLM:000391360:33.14983, SLM:000067694:33.15369, SLM:000056512:34.29475
Q9NRY5	9.940e-03	SLM:000056512:31.59658, SLM:000067694:34.39913, SLM:000391360:34.57691
Q9NV70	9.940e-03	SLM:000087709:31.54354, SLM:000067694:34.51658, SLM:000391360:34.58576
Q9Y5G3	9.940e-03	SLM:000087709:30.70724, SLM:000067694:34.9316, SLM:000391360:34.99788
Q8NC42	9.940e-03	SLM:000087709:27.98425, SLM:000067694:36.27921, SLM:000391360:36.34171
Q86UD1	9.940e-03	SLM:000087709:27.72862, SLM:000067694:36.43, SLM:000391360:36.49258
P18858	9.940e-03	SLM:000391360:32.68733, SLM:000067694:32.84883, SLM:000056512:35.03494
Q12891	9.940e-03	SLM:000087709:27.12078, SLM:000067694:36.71916, SLM:000391360:36.78233
O95198	9.930e-03	SLM:000087709:30.67046, SLM:000067694:34.97694, SLM:000391360:35.03667
P0C2L3	9.930e-03	SLM:000056512:30.84727, SLM:000067694:34.83643, SLM:000391360:35.02673
P30086	9.930e-03	SLM:000056512:33.02529, SLM:000067694:33.79685, SLM:000391360:33.92457
P43630	9.930e-03	SLM:000056512:32.03093, SLM:000067694:34.2298, SLM:000391360:34.39766
P51149	9.930e-03	SLM:000087709:32.248, SLM:000067694:34.20492, SLM:000391360:34.27822
P54296	9.930e-03	SLM:000391360:32.88395, SLM:000067694:32.99021, SLM:000056512:34.87709
P54315	9.930e-03	SLM:000087709:26.97856, SLM:000067694:36.81031, SLM:000391360:36.87305
Q10713	9.930e-03	SLM:000087709:33.464, SLM:000067694:33.6009, SLM:000391360:33.63786
Q16543	9.930e-03	SLM:000056512:33.41505, SLM:000067694:33.59252, SLM:000391360:33.69256
Q5VU43	9.930e-03	SLM:000087709:31.16086, SLM:000067694:34.71595, SLM:000391360:34.78356
Q63ZY3	9.930e-03	SLM:000391360:33.08631, SLM:000067694:33.11452, SLM:000056512:34.46351
Q7Z589	9.930e-03	SLM:000391360:33.08085, SLM:000067694:33.11467, SLM:000056512:34.5084
Q8N9R8	9.930e-03	SLM:000391360:32.79274, SLM:000067694:32.92826, SLM:000056512:34.98024
Q8NFN8	9.930e-03	SLM:000056512:32.93945, SLM:000067694:33.82856, SLM:000391360:33.96081
Q8WWY6	9.930e-03	SLM:000391360:32.9887, SLM:000067694:33.05303, SLM:000056512:34.67163
Q92888	9.930e-03	SLM:000056512:32.27432, SLM:000067694:34.12906, SLM:000391360:34.28974
Q96GZ6	9.930e-03	SLM:000056512:31.38755, SLM:000067694:34.57208, SLM:000391360:34.75473
Q96J84	9.930e-03	SLM:000056512:32.12986, SLM:000067694:34.21929, SLM:000391360:34.38501
Q9NPG3	9.930e-03	SLM:000391360:32.82671, SLM:000067694:32.94402, SLM:000056512:34.89517
Q9NTU7	9.930e-03	SLM:000391360:32.8434, SLM:000067694:32.95532, SLM:000056512:34.87546
Q9P2R6	9.930e-03	SLM:000391360:32.76194, SLM:000067694:32.90444, SLM:000056512:34.9935
Q9UBM8	9.930e-03	SLM:000056512:32.4887, SLM:000067694:34.05089, SLM:000391360:34.20439
Q9UJW3	9.930e-03	SLM:000391360:32.72132, SLM:000067694:32.88421, SLM:000056512:35.07726
Q9Y5F2	9.930e-03	SLM:000391360:33.20642, SLM:000067694:33.20701, SLM:000056512:34.3183
Q8NFZ8	9.930e-03	SLM:000056512:31.02116, SLM:000067694:34.76027, SLM:000391360:34.94853
Q96BI1	9.930e-03	SLM:000087709:28.25901, SLM:000067694:36.17143, SLM:000391360:36.2349
O15211	9.920e-03	SLM:000056512:31.19775, SLM:000067694:34.71983, SLM:000391360:34.90607
O15431	9.920e-03	SLM:000056512:31.3484, SLM:000067694:34.63705, SLM:000391360:34.82088
O43639	9.920e-03	SLM:000056512:33.2583, SLM:000067694:33.69852, SLM:000391360:33.81187
O75116	9.920e-03	SLM:000056512:32.3096, SLM:000067694:34.15888, SLM:000391360:34.31944
O95292	9.920e-03	SLM:000087709:32.20827, SLM:000067694:34.26566, SLM:000391360:34.33846
P12004	9.920e-03	SLM:000087709:33.32172, SLM:000067694:33.727, SLM:000056512:33.8022
P13073	9.920e-03	SLM:000087709:32.4212, SLM:000067694:34.17612, SLM:000391360:34.25052
P18206	9.920e-03	SLM:000056512:33.138, SLM:000067694:33.79338, SLM:000391360:33.91634
P21359	9.920e-03	SLM:000056512:32.42718, SLM:000067694:34.11153, SLM:000391360:34.26816
P50552	9.920e-03	SLM:000056512:32.86397, SLM:000067694:33.90445, SLM:000391360:34.04214
P52565	9.920e-03	SLM:000056512:32.28794, SLM:000067694:34.18047, SLM:000391360:34.34201
P78371	9.920e-03	SLM:000087709:33.42801, SLM:000067694:33.66689, SLM:000056512:33.71061
Q04656	9.920e-03	SLM:000056512:31.94814, SLM:000067694:34.34302, SLM:000391360:34.51444
Q13443	9.920e-03	SLM:000087709:27.87281, SLM:000067694:36.43129, SLM:000391360:36.49461
Q5T7N3	9.920e-03	SLM:000056512:31.7687, SLM:000067694:34.40701, SLM:000391360:34.58238
Q6YHU6	9.920e-03	SLM:000056512:31.98788, SLM:000067694:34.33597, SLM:000391360:34.50657
Q86WJ1	9.920e-03	SLM:000391360:33.19892, SLM:000067694:33.20778, SLM:000056512:34.39362
Q86YT6	9.920e-03	SLM:000056512:32.70811, SLM:000067694:33.9953, SLM:000391360:34.141
Q8IXK0	9.920e-03	SLM:000067694:33.22399, SLM:000391360:33.22662, SLM:000056512:34.30531
Q8N112	9.920e-03	SLM:000056512:31.12043, SLM:000067694:34.74378, SLM:000391360:34.93099
Q8N131	9.920e-03	SLM:000056512:31.09796, SLM:000067694:34.78464, SLM:000391360:34.97243
Q8N988	9.920e-03	SLM:000391360:32.79713, SLM:000067694:32.94606, SLM:000056512:35.0686
Q8TBB5	9.920e-03	SLM:000391360:32.78237, SLM:000067694:32.93225, SLM:000056512:35.0597
Q92793	9.920e-03	SLM:000056512:33.51681, SLM:000067694:33.59661, SLM:000391360:33.69121
Q9BYV2	9.920e-03	SLM:000087709:30.72828, SLM:000067694:35.02093, SLM:000391360:35.0871
Q9BZM1	9.920e-03	SLM:000087709:26.24083, SLM:000067694:37.2319, SLM:000391360:37.29473
Q9H160	9.920e-03	SLM:000391360:33.10888, SLM:000067694:33.14054, SLM:000056512:34.51719
Q9HDC5	9.920e-03	SLM:000087709:29.16781, SLM:000067694:35.77384, SLM:000391360:35.83576
Q9NSG2	9.920e-03	SLM:000056512:32.00704, SLM:000067694:34.3031, SLM:000391360:34.47277
O14975	9.920e-03	SLM:000087709:28.94639, SLM:000067694:35.90675, SLM:000391360:35.97054
Q7Z6K3	9.920e-03	SLM:000056512:31.39688, SLM:000067694:34.60353, SLM:000391360:34.78644
O60281	9.920e-03	SLM:000391360:32.81346, SLM:000067694:32.9508, SLM:000056512:35.01255
Q96N64	9.920e-03	SLM:000391360:32.86519, SLM:000067694:32.98865, SLM:000056512:34.97449
Q5VYX0	9.920e-03	SLM:000056512:30.84639, SLM:000067694:34.88631, SLM:000391360:35.077
O75865	9.910e-03	SLM:000056512:31.82198, SLM:000067694:34.44278, SLM:000391360:34.61789
P07437	9.910e-03	SLM:000056512:33.50378, SLM:000067694:33.64206, SLM:000391360:33.73995
P14735	9.910e-03	SLM:000087709:33.51585, SLM:000067694:33.69228, SLM:000391360:33.72976
P33981	9.910e-03	SLM:000056512:32.46408, SLM:000067694:34.13873, SLM:000391360:34.29512
P50226	9.910e-03	SLM:000056512:31.46778, SLM:000067694:34.61946, SLM:000391360:34.80173
P51148	9.910e-03	SLM:000087709:32.30259, SLM:000067694:34.26057, SLM:000391360:34.33386
P62079	9.910e-03	SLM:000087709:30.80164, SLM:000067694:35.03212, SLM:000391360:35.09172
P68366	9.910e-03	SLM:000056512:33.52715, SLM:000067694:33.66444, SLM:000391360:33.76227
Q13705	9.910e-03	SLM:000087709:29.4378, SLM:000067694:35.71355, SLM:000391360:35.77769
Q6P047	9.910e-03	SLM:000391360:32.81408, SLM:000067694:32.96917, SLM:000056512:35.12317
Q6UWI4	9.910e-03	SLM:000056512:31.1897, SLM:000067694:34.78796, SLM:000391360:34.97493
Q8IW50	9.910e-03	SLM:000391360:33.0731, SLM:000067694:33.13566, SLM:000056512:34.74204
Q8WTW3	9.910e-03	SLM:000056512:31.97425, SLM:000067694:34.38502, SLM:000391360:34.55671
Q8WZ59	9.910e-03	SLM:000056512:31.07204, SLM:000067694:34.81668, SLM:000391360:35.00498
Q9H9D4	9.910e-03	SLM:000087709:32.65057, SLM:000067694:34.08414, SLM:000391360:34.13354
Q9HCU9	9.910e-03	SLM:000391360:33.17041, SLM:000067694:33.20162, SLM:000056512:34.57472
Q9Y6H1	9.910e-03	SLM:000087709:33.5424, SLM:000067694:33.67972, SLM:000391360:33.71669
Q9Y6X8	9.910e-03	SLM:000056512:31.64511, SLM:000067694:34.56593, SLM:000391360:34.74532
O60476	9.910e-03	SLM:000087709:27.60418, SLM:000067694:36.62956, SLM:000391360:36.6928
Q9NY47	9.910e-03	SLM:000087709:27.34622, SLM:000067694:36.72644, SLM:000391360:36.78913
Q2TAC6	9.910e-03	SLM:000391360:32.67039, SLM:000067694:32.89715, SLM:000056512:35.37893
A2A2Y4	9.900e-03	SLM:000087709:27.42217, SLM:000067694:36.74897, SLM:000391360:36.81217
O15162	9.900e-03	SLM:000087709:31.50876, SLM:000067694:34.71222, SLM:000391360:34.78072
O43865	9.900e-03	SLM:000067694:33.31488, SLM:000391360:33.32507, SLM:000056512:34.32409
P00740	9.900e-03	SLM:000391360:33.19805, SLM:000067694:33.22339, SLM:000056512:34.54917
P17480	9.900e-03	SLM:000067694:33.34404, SLM:000391360:33.35752, SLM:000056512:34.32085
P21709	9.900e-03	SLM:000087709:32.35081, SLM:000067694:34.27895, SLM:000391360:34.33133
P21926	9.900e-03	SLM:000087709:30.85539, SLM:000067694:35.06921, SLM:000391360:35.12878
P38646	9.900e-03	SLM:000056512:33.52022, SLM:000067694:33.67639, SLM:000391360:33.77526
P56524	9.900e-03	SLM:000056512:33.13865, SLM:000067694:33.84946, SLM:000391360:33.97473
P63279	9.900e-03	SLM:000056512:33.58077, SLM:000067694:33.65777, SLM:000391360:33.75221
P84022	9.900e-03	SLM:000056512:33.58833, SLM:000067694:33.67197, SLM:000391360:33.76679
Q00610	9.900e-03	SLM:000087709:33.60696, SLM:000067694:33.688, SLM:000056512:33.69883
Q08043	9.900e-03	SLM:000391360:32.95426, SLM:000067694:33.06258, SLM:000056512:34.96162
Q12830	9.900e-03	SLM:000391360:33.16358, SLM:000067694:33.19891, SLM:000056512:34.60445
Q15691	9.900e-03	SLM:000056512:33.4374, SLM:000067694:33.73662, SLM:000391360:33.84305
Q15906	9.900e-03	SLM:000391360:33.27866, SLM:000067694:33.28257, SLM:000056512:34.42415
Q66GS9	9.900e-03	SLM:000056512:33.36597, SLM:000067694:33.78299, SLM:000391360:33.89523
Q6UB28	9.900e-03	SLM:000391360:32.84788, SLM:000067694:33.00249, SLM:000056512:35.1541
Q8N108	9.900e-03	SLM:000391360:33.02511, SLM:000067694:33.10634, SLM:000056512:34.83808
Q8N3K9	9.900e-03	SLM:000391360:32.97909, SLM:000067694:33.08433, SLM:000056512:34.96519
Q8TCV5	9.900e-03	SLM:000056512:31.55024, SLM:000067694:34.63964, SLM:000391360:34.82116
Q92624	9.900e-03	SLM:000087709:32.67544, SLM:000067694:34.12666, SLM:000391360:34.17618
Q96IK5	9.900e-03	SLM:000087709:31.09371, SLM:000067694:34.91961, SLM:000391360:34.98663
Q96L92	9.900e-03	SLM:000056512:32.99635, SLM:000067694:33.95281, SLM:000391360:34.08753
Q9C0C9	9.900e-03	SLM:000067694:33.39627, SLM:000391360:33.41798, SLM:000087709:34.17619
Q9H6X2	9.900e-03	SLM:000056512:32.73639, SLM:000067694:34.0739, SLM:000391360:34.22111
Q9UJV3	9.900e-03	SLM:000087709:31.09601, SLM:000067694:34.91457, SLM:000391360:34.9816
Q9UK22	9.900e-03	SLM:000056512:32.47002, SLM:000067694:34.19137, SLM:000391360:34.34892
Q8WVR3	9.900e-03	SLM:000056512:31.85211, SLM:000067694:34.48934, SLM:000391360:34.6647
Q9H7F4	9.900e-03	SLM:000056512:31.09404, SLM:000067694:34.86948, SLM:000391360:35.05804
P02768	9.890e-03	SLM:000087709:32.99155, SLM:000067694:34.01911, SLM:000391360:34.09852
P05556	9.890e-03	SLM:000087709:32.01963, SLM:000067694:34.48807, SLM:000391360:34.55904
P07384	9.890e-03	SLM:000087709:32.26751, SLM:000067694:34.37925, SLM:000391360:34.43255
P08571	9.890e-03	SLM:000391360:33.08595, SLM:000067694:33.16331, SLM:000056512:34.86985
P27487	9.890e-03	SLM:000056512:33.46601, SLM:000067694:33.75463, SLM:000391360:33.86052
P29353	9.890e-03	SLM:000056512:33.5479, SLM:000067694:33.71441, SLM:000391360:33.81385
P50750	9.890e-03	SLM:000056512:33.58814, SLM:000067694:33.70802, SLM:000391360:33.80488
P54257	9.890e-03	SLM:000056512:32.85607, SLM:000067694:34.0349, SLM:000391360:34.17721
Q03135	9.890e-03	SLM:000087709:33.14786, SLM:000067694:33.95878, SLM:000391360:34.04006
Q14781	9.890e-03	SLM:000067694:33.34007, SLM:000391360:33.34169, SLM:000056512:34.43094
Q15006	9.890e-03	SLM:000087709:32.19242, SLM:000067694:34.41995, SLM:000391360:34.49194
Q15327	9.890e-03	SLM:000391360:32.99642, SLM:000067694:33.10256, SLM:000056512:34.98873
Q15818	9.890e-03	SLM:000056512:32.59247, SLM:000067694:34.16267, SLM:000391360:34.31639
Q6IQ32	9.890e-03	SLM:000391360:32.91442, SLM:000067694:33.05338, SLM:000056512:35.12374
Q7Z392	9.890e-03	SLM:000056512:31.88556, SLM:000067694:34.50367, SLM:000391360:34.67873
Q8IWY9	9.890e-03	SLM:000391360:32.97151, SLM:000067694:33.09054, SLM:000056512:35.05141
Q8N4V1	9.890e-03	SLM:000087709:32.06931, SLM:000067694:34.473, SLM:000391360:34.54422
Q8N7R7	9.890e-03	SLM:000056512:32.57534, SLM:000067694:34.18759, SLM:000391360:34.3424
Q8WUM9	9.890e-03	SLM:000087709:28.16698, SLM:000067694:36.43056, SLM:000391360:36.49306
Q8WVZ1	9.890e-03	SLM:000391360:32.79084, SLM:000067694:32.99124, SLM:000056512:35.35997
Q96C55	9.890e-03	SLM:000391360:32.92026, SLM:000067694:33.05642, SLM:000056512:35.11182
Q96L91	9.890e-03	SLM:000391360:33.33228, SLM:000067694:33.33619, SLM:000056512:34.4778
Q96MG2	9.890e-03	SLM:000056512:31.6728, SLM:000067694:34.62234, SLM:000391360:34.80211
Q9H6B4	9.890e-03	SLM:000056512:31.55172, SLM:000067694:34.68006, SLM:000391360:34.86205
Q9H967	9.890e-03	SLM:000056512:33.45656, SLM:000067694:33.78551, SLM:000391360:33.89345
Q9NQ34	9.890e-03	SLM:000087709:28.51572, SLM:000067694:36.24143, SLM:000391360:36.30495
Q9NZN5	9.890e-03	SLM:000056512:32.41544, SLM:000067694:34.24476, SLM:000391360:34.40486
Q9UBV2	9.890e-03	SLM:000087709:29.92208, SLM:000067694:35.54064, SLM:000391360:35.60191
Q9UHJ3	9.890e-03	SLM:000391360:33.07713, SLM:000067694:33.15628, SLM:000056512:34.87452
Q9UQV4	9.890e-03	SLM:000087709:33.31834, SLM:000067694:33.88121, SLM:000391360:33.92319
P54289	9.890e-03	SLM:000087709:28.36075, SLM:000067694:36.34713, SLM:000391360:36.40956
P22528	9.890e-03	SLM:000391360:32.90837, SLM:000067694:33.04602, SLM:000056512:35.10939
Q96MW5	9.890e-03	SLM:000056512:32.05548, SLM:000067694:34.46597, SLM:000391360:34.63766
Q658Y4	9.890e-03	SLM:000056512:31.92863, SLM:000067694:34.50739, SLM:000391360:34.68185
Q8IXK2	9.890e-03	SLM:000056512:32.24514, SLM:000067694:34.37575, SLM:000391360:34.54228
Q8ND82	9.890e-03	SLM:000391360:32.91547, SLM:000067694:33.05702, SLM:000056512:35.14111
A1A5B4	9.890e-03	SLM:000056512:30.97278, SLM:000067694:34.96327, SLM:000391360:35.15358
O15496	9.880e-03	SLM:000087709:31.2424, SLM:000067694:34.98, SLM:000391360:35.03867
O60763	9.880e-03	SLM:000056512:32.77496, SLM:000067694:34.16245, SLM:000391360:34.31113
P07476	9.880e-03	SLM:000056512:32.60116, SLM:000067694:34.21829, SLM:000391360:34.37323
P17693	9.880e-03	SLM:000056512:32.22302, SLM:000067694:34.39083, SLM:000391360:34.55809
P80370	9.880e-03	SLM:000087709:31.12813, SLM:000067694:35.03091, SLM:000391360:35.08992
Q03167	9.880e-03	SLM:000087709:28.47916, SLM:000067694:36.3255, SLM:000391360:36.38789
Q14145	9.880e-03	SLM:000056512:33.34877, SLM:000067694:33.88837, SLM:000391360:34.00629
Q4LE39	9.880e-03	SLM:000391360:33.26189, SLM:000067694:33.29362, SLM:000056512:34.67083
Q6R327	9.880e-03	SLM:000056512:33.19328, SLM:000067694:33.92376, SLM:000391360:34.04982
Q86XI8	9.880e-03	SLM:000391360:32.97583, SLM:000067694:33.11294, SLM:000056512:35.17342
Q8IWI9	9.880e-03	SLM:000067694:33.3682, SLM:000391360:33.37212, SLM:000056512:34.43746
Q8N3F8	9.880e-03	SLM:000056512:32.36386, SLM:000067694:34.33853, SLM:000391360:34.50185
Q96IZ0	9.880e-03	SLM:000087709:29.38918, SLM:000067694:35.88466, SLM:000391360:35.94867
Q96JJ6	9.880e-03	SLM:000067694:33.46962, SLM:000391360:33.49131, SLM:000087709:34.25064
Q96NN9	9.880e-03	SLM:000056512:31.52543, SLM:000067694:34.76458, SLM:000391360:34.94786
Q99623	9.880e-03	SLM:000087709:32.40919, SLM:000067694:34.36662, SLM:000391360:34.43991
Q9C0B5	9.880e-03	SLM:000056512:32.38933, SLM:000067694:34.30881, SLM:000391360:34.47094
Q9GZW8	9.880e-03	SLM:000391360:32.81387, SLM:000067694:33.01445, SLM:000056512:35.38396
Q9NRY4	9.880e-03	SLM:000056512:32.35182, SLM:000067694:34.3469, SLM:000391360:34.51066
Q9NUP7	9.880e-03	SLM:000056512:31.59418, SLM:000067694:34.69953, SLM:000391360:34.88125
Q9NXR8	9.880e-03	SLM:000391360:33.34613, SLM:000067694:33.35005, SLM:000056512:34.49168
Q9UKI8	9.880e-03	SLM:000391360:32.99458, SLM:000067694:33.11311, SLM:000056512:35.07121
Q9UQ74	9.880e-03	SLM:000087709:29.93094, SLM:000067694:35.6155, SLM:000391360:35.67683
Q9Y5L0	9.880e-03	SLM:000067694:33.44676, SLM:000391360:33.46734, SLM:000087709:34.28045
Q6PCE3	9.880e-03	SLM:000056512:31.5549, SLM:000067694:34.73515, SLM:000391360:34.91775
P10589	9.880e-03	SLM:000391360:33.15478, SLM:000067694:33.2216, SLM:000056512:34.85738
Q5T8A7	9.880e-03	SLM:000056512:31.58381, SLM:000067694:34.71591, SLM:000391360:34.89795
Q9Y2K9	9.880e-03	SLM:000056512:31.23694, SLM:000067694:34.89451, SLM:000391360:35.08203
O14863	9.870e-03	SLM:000056512:32.16592, SLM:000067694:34.48669, SLM:000391360:34.65681
O75155	9.870e-03	SLM:000056512:32.6052, SLM:000067694:34.29743, SLM:000391360:34.45426
O95477	9.870e-03	SLM:000056512:32.49303, SLM:000067694:34.32274, SLM:000391360:34.48285
P04792	9.870e-03	SLM:000056512:33.61681, SLM:000067694:33.78241, SLM:000391360:33.88181
P12524	9.870e-03	SLM:000391360:33.37219, SLM:000067694:33.37624, SLM:000056512:34.51903
P19338	9.870e-03	SLM:000056512:33.74557, SLM:000067694:33.75748, SLM:000087709:33.77729
P23229	9.870e-03	SLM:000087709:29.80415, SLM:000067694:35.72918, SLM:000391360:35.79069
P50402	9.870e-03	SLM:000087709:32.18146, SLM:000067694:34.54098, SLM:000391360:34.61239
P61165	9.870e-03	SLM:000087709:30.09429, SLM:000067694:35.57129, SLM:000391360:35.63602
P67809	9.870e-03	SLM:000087709:33.70617, SLM:000067694:33.80938, SLM:000056512:33.82503
Q00403	9.870e-03	SLM:000067694:33.71531, SLM:000391360:33.74823, SLM:000087709:33.86616
Q01664	9.870e-03	SLM:000391360:33.31168, SLM:000067694:33.33346, SLM:000056512:34.62992
Q71U36	9.870e-03	SLM:000087709:33.24333, SLM:000067694:34.00083, SLM:000391360:34.0826
Q8IUH5	9.870e-03	SLM:000087709:33.50527, SLM:000067694:33.90564, SLM:000391360:33.94584
Q8TDI0	9.870e-03	SLM:000391360:33.18777, SLM:000067694:33.25227, SLM:000056512:34.87203
Q96PD2	9.870e-03	SLM:000087709:27.63034, SLM:000067694:36.8352, SLM:000391360:36.89786
Q99598	9.870e-03	SLM:000056512:33.31796, SLM:000067694:33.93447, SLM:000391360:34.05577
Q9HCS7	9.870e-03	SLM:000056512:32.97031, SLM:000067694:34.08155, SLM:000391360:34.22165
Q9NS73	9.870e-03	SLM:000087709:31.76358, SLM:000067694:34.76932, SLM:000391360:34.8261
Q9NWH9	9.870e-03	SLM:000391360:33.2434, SLM:000067694:33.29045, SLM:000056512:34.78519
Q9NYP9	9.870e-03	SLM:000056512:32.88017, SLM:000067694:34.12687, SLM:000391360:34.27132
Q9UKV3	9.870e-03	SLM:000067694:33.45951, SLM:000391360:33.4768, SLM:000056512:34.39824
Q6P1A2	9.870e-03	SLM:000087709:33.53052, SLM:000067694:33.86129, SLM:000391360:33.90068
O94880	9.870e-03	SLM:000391360:33.214, SLM:000067694:33.27093, SLM:000056512:34.83759
Q8N8F7	9.870e-03	SLM:000056512:31.27868, SLM:000067694:34.90177, SLM:000391360:35.08898
O14638	9.860e-03	SLM:000056512:31.60936, SLM:000067694:34.83648, SLM:000391360:35.01963
O75610	9.860e-03	SLM:000056512:31.43417, SLM:000067694:34.87923, SLM:000391360:35.06471
P01911	9.860e-03	SLM:000087709:28.41147, SLM:000067694:36.48007, SLM:000391360:36.54252
P25054	9.860e-03	SLM:000056512:33.37977, SLM:000067694:33.9409, SLM:000391360:34.05978
P30511	9.860e-03	SLM:000056512:32.31527, SLM:000067694:34.4706, SLM:000391360:34.63762
P46379	9.860e-03	SLM:000087709:33.2044, SLM:000067694:34.05823, SLM:000391360:34.13912
P49639	9.860e-03	SLM:000087709:31.66961, SLM:000067694:34.86655, SLM:000391360:34.93507
P55345	9.860e-03	SLM:000056512:32.8607, SLM:000067694:34.20544, SLM:000391360:34.35287
P55899	9.860e-03	SLM:000056512:33.13371, SLM:000067694:34.09883, SLM:000391360:34.23386
P78348	9.860e-03	SLM:000087709:27.42287, SLM:000067694:36.95314, SLM:000391360:37.01631
Q01523	9.860e-03	SLM:000087709:30.9957, SLM:000067694:35.17169, SLM:000391360:35.23806
Q02156	9.860e-03	SLM:000056512:33.31493, SLM:000067694:33.99919, SLM:000391360:34.12335
Q07065	9.860e-03	SLM:000087709:32.16354, SLM:000067694:34.56787, SLM:000391360:34.63909
Q15323	9.860e-03	SLM:000056512:33.50091, SLM:000067694:33.88533, SLM:000391360:33.996
Q16643	9.860e-03	SLM:000087709:33.47309, SLM:000067694:33.94, SLM:000391360:34.0247
Q16777	9.860e-03	SLM:000067694:33.44631, SLM:000391360:33.44659, SLM:000056512:34.54957
Q8N4Q0	9.860e-03	SLM:000056512:31.97864, SLM:000067694:34.63266, SLM:000391360:34.80827
Q8N5F7	9.860e-03	SLM:000067694:33.49202, SLM:000391360:33.50762, SLM:000056512:34.4478
Q92522	9.860e-03	SLM:000067694:33.45053, SLM:000391360:33.45614, SLM:000056512:34.50384
Q96G30	9.860e-03	SLM:000056512:33.1379, SLM:000067694:34.08549, SLM:000391360:34.21989
Q9NV56	9.860e-03	SLM:000391360:33.41905, SLM:000067694:33.423, SLM:000056512:34.56492
Q9P253	9.860e-03	SLM:000087709:29.98126, SLM:000067694:35.69307, SLM:000391360:35.7576
Q9Y266	9.860e-03	SLM:000056512:33.09384, SLM:000067694:34.08953, SLM:000391360:34.22566
P52849	9.860e-03	SLM:000087709:27.83537, SLM:000067694:36.77007, SLM:000391360:36.83269
Q9NP58	9.860e-03	SLM:000087709:27.64269, SLM:000067694:36.85275, SLM:000391360:36.91597
Q9NZG7	9.860e-03	SLM:000056512:31.25004, SLM:000067694:34.99075, SLM:000391360:35.17901
O43491	9.850e-03	SLM:000067694:33.52929, SLM:000391360:33.54567, SLM:000056512:34.47715
O43610	9.850e-03	SLM:000056512:31.38137, SLM:000067694:34.96653, SLM:000391360:35.15338
O60315	9.850e-03	SLM:000391360:33.23436, SLM:000067694:33.30603, SLM:000056512:34.97472
O60907	9.850e-03	SLM:000056512:32.84529, SLM:000067694:34.25807, SLM:000391360:34.40747
O75325	9.850e-03	SLM:000087709:28.21904, SLM:000067694:36.63232, SLM:000391360:36.69567
O75439	9.850e-03	SLM:000087709:33.74553, SLM:000067694:33.88062, SLM:000391360:33.91756
O75531	9.850e-03	SLM:000391360:33.28095, SLM:000067694:33.33393, SLM:000056512:34.87218
P11216	9.850e-03	SLM:000056512:32.77999, SLM:000067694:34.3015, SLM:000391360:34.45392
P21860	9.850e-03	SLM:000056512:33.69739, SLM:000067694:33.8735, SLM:000391360:33.97346
P32239	9.850e-03	SLM:000056512:32.22697, SLM:000067694:34.57587, SLM:000391360:34.74648
P34932	9.850e-03	SLM:000056512:33.70977, SLM:000067694:33.88059, SLM:000391360:33.98026
Q02809	9.850e-03	SLM:000087709:31.94829, SLM:000067694:34.75773, SLM:000391360:34.81388
Q12849	9.850e-03	SLM:000087709:33.36572, SLM:000067694:34.04104, SLM:000391360:34.1236
Q13077	9.850e-03	SLM:000056512:33.63642, SLM:000067694:33.87201, SLM:000391360:33.97515
Q16739	9.850e-03	SLM:000087709:28.31644, SLM:000067694:36.58847, SLM:000391360:36.65096
Q6P5W5	9.850e-03	SLM:000087709:31.99347, SLM:000067694:34.71291, SLM:000391360:34.78293
Q6PJI9	9.850e-03	SLM:000056512:32.8597, SLM:000067694:34.2709, SLM:000391360:34.42026
Q7Z4N8	9.850e-03	SLM:000067694:33.81335, SLM:000087709:33.8373, SLM:000391360:33.84813
Q86U06	9.850e-03	SLM:000087709:29.06651, SLM:000067694:36.20443, SLM:000391360:36.26815
Q8WZA1	9.850e-03	SLM:000087709:28.33636, SLM:000067694:36.55471, SLM:000391360:36.6181
Q96KC9	9.850e-03	SLM:000056512:32.00769, SLM:000067694:34.64468, SLM:000391360:34.82003
Q96L12	9.850e-03	SLM:000087709:32.00862, SLM:000067694:34.74237, SLM:000391360:34.79825
Q99941	9.850e-03	SLM:000087709:28.23265, SLM:000067694:36.59975, SLM:000391360:36.66312
Q9BQB4	9.850e-03	SLM:000087709:29.10835, SLM:000067694:36.18862, SLM:000391360:36.25076
Q9H0E9	9.850e-03	SLM:000391360:33.45232, SLM:000067694:33.45626, SLM:000056512:34.59809
Q9NYB9	9.850e-03	SLM:000056512:33.5244, SLM:000067694:33.95908, SLM:000391360:34.07217
Q5JTY5	9.850e-03	SLM:000087709:28.85863, SLM:000067694:36.31186, SLM:000391360:36.37413
Q9UPZ6	9.850e-03	SLM:000056512:31.51892, SLM:000067694:34.91811, SLM:000391360:35.10312
Q9C0D4	9.850e-03	SLM:000391360:33.05171, SLM:000067694:33.19002, SLM:000056512:35.25697
Q8N9Z2	9.850e-03	SLM:000391360:33.04937, SLM:000067694:33.18593, SLM:000056512:35.24346
O43157	9.840e-03	SLM:000056512:32.5883, SLM:000067694:34.42141, SLM:000391360:34.5816
P06400	9.840e-03	SLM:000056512:33.77899, SLM:000067694:33.88189, SLM:000391360:33.97781
P24928	9.840e-03	SLM:000087709:33.66614, SLM:000067694:33.96499, SLM:000056512:34.02042
P27986	9.840e-03	SLM:000056512:33.71577, SLM:000067694:33.89846, SLM:000391360:33.99878
P30153	9.840e-03	SLM:000056512:33.80351, SLM:000067694:33.8694, SLM:000391360:33.9632
P30556	9.840e-03	SLM:000087709:31.88698, SLM:000067694:34.81022, SLM:000391360:34.87956
P33778	9.840e-03	SLM:000391360:33.44154, SLM:000067694:33.4586, SLM:000056512:34.71545
Q07960	9.840e-03	SLM:000056512:32.54863, SLM:000067694:34.45314, SLM:000391360:34.61494
Q13177	9.840e-03	SLM:000056512:33.31317, SLM:000067694:34.07111, SLM:000391360:34.19828
Q3KNS6	9.840e-03	SLM:000391360:33.14161, SLM:000067694:33.26606, SLM:000056512:35.25747
Q49A88	9.840e-03	SLM:000056512:32.96454, SLM:000067694:34.23543, SLM:000391360:34.38063
Q7KZI7	9.840e-03	SLM:000056512:33.37896, SLM:000067694:34.07338, SLM:000391360:34.19797
Q86VQ0	9.840e-03	SLM:000056512:33.29611, SLM:000067694:34.08862, SLM:000391360:34.21717
Q8N6G5	9.840e-03	SLM:000087709:33.67529, SLM:000067694:33.96855, SLM:000391360:34.00748
Q96ER9	9.840e-03	SLM:000056512:32.83174, SLM:000067694:34.31317, SLM:000391360:34.4645
Q96SN8	9.840e-03	SLM:000056512:33.02607, SLM:000067694:34.2499, SLM:000391360:34.39364
Q96TA1	9.840e-03	SLM:000087709:29.50301, SLM:000067694:36.01877, SLM:000391360:36.08278
Q9H900	9.840e-03	SLM:000056512:31.95051, SLM:000067694:34.77369, SLM:000391360:34.95176
Q9UF33	9.840e-03	SLM:000087709:27.22557, SLM:000067694:37.14622, SLM:000391360:37.20897
Q9Y6M4	9.840e-03	SLM:000056512:32.78251, SLM:000067694:34.33007, SLM:000391360:34.48318
Q9Y5L3	9.840e-03	SLM:000056512:31.38002, SLM:000067694:35.01446, SLM:000391360:35.20177
Q9ULF5	9.840e-03	SLM:000391360:33.3279, SLM:000067694:33.3786, SLM:000056512:34.90031
Q5JPH6	9.840e-03	SLM:000056512:32.01799, SLM:000067694:34.72576, SLM:000391360:34.90218
Q02487	9.840e-03	SLM:000056512:32.40776, SLM:000067694:34.51388, SLM:000391360:34.67993
Q8N6H7	9.840e-03	SLM:000391360:33.13937, SLM:000067694:33.25363, SLM:000056512:35.18725
Q502X0	9.840e-03	SLM:000391360:33.05422, SLM:000067694:33.20935, SLM:000056512:35.36358
O00422	9.830e-03	SLM:000067694:33.58466, SLM:000391360:33.60198, SLM:000056512:34.52306
O75558	9.830e-03	SLM:000087709:31.46309, SLM:000067694:35.11184, SLM:000391360:35.17923
P01308	9.830e-03	SLM:000056512:32.40818, SLM:000067694:34.557, SLM:000391360:34.72389
P15056	9.830e-03	SLM:000056512:33.43147, SLM:000067694:34.10823, SLM:000391360:34.23209
P28482	9.830e-03	SLM:000056512:33.73727, SLM:000067694:33.94778, SLM:000391360:34.04959
Q14103	9.830e-03	SLM:000087709:33.81464, SLM:000067694:33.93743, SLM:000056512:33.95727
Q496F6	9.830e-03	SLM:000087709:27.5475, SLM:000067694:37.06482, SLM:000391360:37.12752
Q5VZM2	9.830e-03	SLM:000056512:32.84539, SLM:000067694:34.38222, SLM:000391360:34.53505
Q68EA5	9.830e-03	SLM:000391360:33.1024, SLM:000067694:33.25639, SLM:000056512:35.40487
Q6NXE6	9.830e-03	SLM:000087709:33.30423, SLM:000067694:34.20083, SLM:000391360:34.24604
Q6PIV2	9.830e-03	SLM:000391360:33.51256, SLM:000067694:33.51647, SLM:000056512:34.65803
Q7Z6M3	9.830e-03	SLM:000056512:31.92412, SLM:000067694:34.79162, SLM:000391360:34.97029
Q8N0Z3	9.830e-03	SLM:000056512:33.02509, SLM:000067694:34.27853, SLM:000391360:34.42319
[truncated: 13,413 more rows]
