# Supplementary material for: A Map of the Lipid–Metabolite–Protein Network to Aid Multi-Omics Integration
Source: Biomolecules. 2025 Mar 26;15(4):484. doi: 10.3390/biom15040484 (PMC12024871; doi:10.3390/biom15040484)
Supplement: Supplementary file 1 [file biomolecules-15-00484-s001.zip › SupplTableS11_GOBPFU1.tsv]

Term	Overlap	P-value	Adjusted P-value	Odds Ratio	Combined Score	Genes
Phosphatidylcholine Metabolic Process (GO:0046470)	9/55	1.69934087660033E-11	1.5294067889403E-08	38.4408092983211	953.26270672206	PNLIPRP2;MBOAT7;PLA2G4C;PLAAT1;PLAAT3;PLAAT2;PLA2G5;PLA2G6;PLA2G7
N-acylphosphatidylethanolamine Metabolic Process (GO:0070292)	4/8	5.96068647703724E-08	2.40386752703658E-05	187.603773584906	3120.88165411147	PLAAT1;PLAAT3;PLAAT2;PLAAT5
Phospholipid Metabolic Process (GO:0006644)	7/69	1.02277575535462E-07	2.40386752703658E-05	21.7344190416536	349.827980264396	PNLIPRP2;PLA2G4C;PLAAT3;PLA2G5;PLPP3;FADS1;ENPP7
Phosphatidylcholine Catabolic Process (GO:0034638)	4/9	1.06838556757181E-07	2.40386752703658E-05	150.075471698113	2409.0035112818	PNLIPRP2;PLA2G5;PLA2G6;PLA2G7
Phosphatidylethanolamine Metabolic Process (GO:0046337)	5/25	2.23474004071499E-07	4.02253207328699E-05	47.3095238095238	724.496663462398	PLAAT1;PLAAT3;PLAAT2;PLA2G6;PLAAT5
Negative Regulation Of DNA Metabolic Process (GO:0051053)	6/49	2.78283696195014E-07	4.17425544292521E-05	26.6283542039356	401.945014516792	H1-5;H1-4;TERF1;H1-1;H1-0;ENPP7
Glycerophospholipid Catabolic Process (GO:0046475)	5/27	3.36606027982087E-07	4.32779178834112E-05	43.004329004329	640.951684824111	PNLIPRP2;PLA2G4C;PLA2G5;PLA2G6;PLA2G7
Chromosome Condensation (GO:0030261)	5/32	8.21477758408041E-07	9.24162478209047E-05	35.031746031746	490.870464604186	H1-5;H1-4;H1-1;H1-0;TTN
Negative Regulation Of Protein Binding (GO:0032091)	6/71	2.58405109967109E-06	0.000258405109967	17.5961538461538	226.394793463362	GOLGA2;KDM1A;CFHR2;CFHR1;CFHR5;ADRB2
Sphingosine Metabolic Process (GO:0006670)	4/19	3.15012809029468E-06	0.000261713833708	50	633.403372118393	ACER2;SPTLC3;ACER3;PLPP3
Cytolysis By Host Of Symbiont Cells (GO:0051838)	3/6	3.1987246342048E-06	0.000261713833708	185.859813084112	2351.63930739604	CFHR2;CFHR1;CFHR5
Nucleosome Organization (GO:0034728)	6/75	3.56893938769246E-06	0.000267670454077	16.5727424749164	207.875921067399	H2AX;H2BC9;H3-4;H2BC21;H3C1;HMGA1
Regulation Of DNA Recombination (GO:0000018)	5/44	4.20375035153127E-06	0.000291028870491	24.2380952380952	300.056311740322	H1-5;H1-4;KDM1A;H1-1;H1-0
Chromosome Organization (GO:0051276)	5/45	4.7085986873918E-06	0.000302695629904	23.6309523809524	289.860102647805	H1-5;H1-4;H3C1;H1-1;H1-0
Platelet Activating Factor Metabolic Process (GO:0046469)	3/7	5.57535522860564E-06	0.000334521313716	139.38785046729	1686.19636594244	PLA2G4C;PLA2G6;PLA2G7
Nucleosome Assembly (GO:0006334)	5/54	1.17183115774966E-05	0.000659155026234	19.2818270165209	218.932763900079	H2AX;H2BC9;H3-4;H2BC21;H3C1
Ceramide Metabolic Process (GO:0006672)	5/55	1.28339844130029E-05	0.000663695357869	18.8952380952381	212.824886898279	ACER2;SPTLC3;ACER3;CEL;PLPP3
Phosphatidylethanolamine Acyl-Chain Remodeling (GO:0036152)	3/9	1.32739071573848E-05	0.000663695357869	92.9158878504673	1043.41850446204	PLA2G4C;PLAAT3;PLAAT2
Chromatin Organization (GO:0006325)	9/268	1.73866057492704E-05	0.000816752524167	6.75404258572575	74.0230263939691	H1-5;H2AX;H2BC9;HDAC2;H3-4;H2BC21;MCRS1;H3C1;ESR1
protein-DNA Complex Assembly (GO:0065004)	5/59	1.81500560926096E-05	0.000816752524167	17.4920634920635	190.958004305483	H2AX;H2BC9;H3-4;H2BC21;H3C1
Sphingoid Biosynthetic Process (GO:0046520)	3/13	4.44751383022325E-05	0.001667817686334	55.7383177570094	558.530284119608	ACER2;SPTLC3;ACER3
Sphingosine Biosynthetic Process (GO:0046512)	3/13	4.44751383022325E-05	0.001667817686334	55.7383177570094	558.530284119608	ACER2;SPTLC3;ACER3
Ether Lipid Metabolic Process (GO:0046485)	3/13	4.44751383022325E-05	0.001667817686334	55.7383177570094	558.530284119608	PLAAT3;PLA2G6;PLA2G7
Killing By Host Of Symbiont Cells (GO:0051873)	3/13	4.44751383022325E-05	0.001667817686334	55.7383177570094	558.530284119608	CFHR2;CFHR1;CFHR5
Regulation Of Protein Binding (GO:0043393)	6/118	4.82406601366497E-05	0.001736663764919	10.1878434065934	101.260116746381	GOLGA2;KDM1A;LRP1;CFHR2;CFHR1;CFHR5
Organonitrogen Compound Biosynthetic Process (GO:1901566)	6/123	6.0845119169242E-05	0.002106177202012	9.75	94.6449947879144	ACER2;SPTLC3;ACER3;PLA2G4C;PLPP3;B4GALT5
Ceramide Catabolic Process (GO:0046514)	3/15	7.01907992888237E-05	0.002256132834284	46.4439252336449	444.203323856695	ACER2;ACER3;CEL
Sphingolipid Catabolic Process (GO:0030149)	3/15	7.01907992888237E-05	0.002256132834284	46.4439252336449	444.203323856695	ACER2;ACER3;CEL
Negative Regulation Of DNA Recombination (GO:0045910)	4/41	7.49856020223074E-05	0.002327139373106	20.2478327383988	192.318257211407	H1-5;H1-4;H1-1;H1-0
Diol Biosynthetic Process (GO:0034312)	3/17	0.000104063043929	0.003121891317868	39.8050734312417	365.032969274623	ACER2;SPTLC3;ACER3
Negative Regulation Of Binding (GO:0051100)	5/86	0.000112238947061	0.003258550075975	11.6455026455026	105.914454962287	GOLGA2;KDM1A;CFHR2;CFHR1;CFHR5
Sphingolipid Metabolic Process (GO:0006665)	5/94	0.000170850317381	0.004701126045633	10.5944355270198	91.9037905902905	ACER2;SPTLC3;ACER3;PLPP3;ENPP7
Positive Regulation Of Phospholipase Activity (GO:0010518)	3/20	0.000172374621673	0.004701126045633	32.7757009345794	284.028993842664	PLA2G5;ESR1;HRAS
Membrane Lipid Biosynthetic Process (GO:0046467)	4/57	0.000273377839929	0.00723647223341	14.12388750445	115.881633987082	ACER2;SPTLC3;ACER3;PLPP3
Cardiolipin Acyl-Chain Remodeling (GO:0035965)	2/5	0.000296530748385	0.007529485840746	122.759259259259	997.217612151998	PLA2G5;PLA2G6
Acylglycerol Catabolic Process (GO:0046464)	3/24	0.00030117943363	0.007529485840746	26.5273698264352	215.078724361715	PNLIPRP2;ABHD2;PNPLA4
Glycerophospholipid Metabolic Process (GO:0006650)	4/62	0.00037801859619	0.009195046934354	12.9030579050098	101.683414483792	PLA2G4C;PLAAT1;PLA2G6;PLA2G7
Regulation Of Protein Glycosylation (GO:0060049)	2/7	0.000618248416002	0.014642725642145	73.6481481481482	544.158196104097	ACER2;GOLGA2
Protein Localization To Chromatin (GO:0071168)	3/31	0.00065041489962	0.015009574606614	19.888518024032	145.939958230299	H1-5;H2AC8;ESR1
Cellular Nitrogen Compound Biosynthetic Process (GO:0044271)	3/32	0.000714838211887	0.016083859767463	19.2017402513696	139.086928336044	ACER2;SPTLC3;ACER3
Sphingolipid Biosynthetic Process (GO:0030148)	4/77	0.000860912976054	0.01889808971825	10.2439906952701	72.2971398293894	ACER2;SPTLC3;ACER3;PLPP3
Organonitrogen Compound Catabolic Process (GO:1901565)	4/78	0.000903640923424	0.019363734073367	10.1050484446711	70.8270776442587	PNLIPRP2;PLA2G5;PLA2G6;PLA2G7
Regulation Of Gene Expression (GO:0010468)	15/1127	0.001282712259935	0.025096630487848	2.66631957591821	17.7544314390337	LRP1;MCRS1;HMGA1;YBX2;ESR1;ELAVL2;PUM2;TTN;ESRP1;H3C1;ZKSCAN5;KRAS;HRAS;FADS1;TRIM44
Regulation Of Lipid Transport (GO:0032368)	2/10	0.001310601814365	0.025096630487848	46.0231481481481	305.468007443748	LRP1;ENPP7
Regulation Of Phospholipase Activity (GO:0010517)	2/10	0.001310601814365	0.025096630487848	46.0231481481481	305.468007443748	LRP1;PLA2G5
Positive Regulation Of Lipid Localization (GO:1905954)	2/10	0.001310601814365	0.025096630487848	46.0231481481481	305.468007443748	C3;LRP1
Lens Fiber Cell Differentiation (GO:0070306)	2/10	0.001310601814365	0.025096630487848	46.0231481481481	305.468007443748	PLAAT1;PLAAT3
Acylglycerol Metabolic Process (GO:0006639)	3/41	0.001482139911584	0.027103593554494	14.6473192326611	95.4165680792325	PNLIPRP2;ABHD2;PLAAT3
Lipid Modification (GO:0030258)	3/42	0.001589802795194	0.027103593554494	14.2710280373832	91.9645782336093	MBOAT7;PLPP3;PLA2G7
Regulation Of Phospholipase C Activity (GO:1900274)	2/11	0.00159610050932	0.027103593554494	40.9074074074074	263.45154999696	ESR1;HRAS
Central Nervous System Myelination (GO:0022010)	2/11	0.00159610050932	0.027103593554494	40.9074074074074	263.45154999696	MYRF;B4GALT5
sno(s)RNA 3'-End Processing (GO:0031126)	2/11	0.00159610050932	0.027103593554494	40.9074074074074	263.45154999696	FBL;LARP7
Sphingoid Metabolic Process (GO:0046519)	2/11	0.00159610050932	0.027103593554494	40.9074074074074	263.45154999696	SPTLC3;PLPP3
Cardiolipin Metabolic Process (GO:0032048)	2/12	0.001908452567788	0.030130675813565	36.8148148148148	230.51458385147	PLA2G5;PLA2G6
Phosphatidylcholine Acyl-Chain Remodeling (GO:0036151)	2/12	0.001908452567788	0.030130675813565	36.8148148148148	230.51458385147	MBOAT7;PLA2G4C
Triglyceride Catabolic Process (GO:0019433)	2/12	0.001908452567788	0.030130675813565	36.8148148148148	230.51458385147	PNLIPRP2;PNPLA4
Low-Density Lipoprotein Particle Remodeling (GO:0034374)	2/12	0.001908452567788	0.030130675813565	36.8148148148148	230.51458385147	PLA2G5;PLA2G7
Triglyceride Metabolic Process (GO:0006641)	3/45	0.001941754663541	0.030130675813565	13.2496662216288	82.7330788819075	PNLIPRP2;PNPLA4;PLAAT3
Myelination (GO:0042552)	3/48	0.002338686297299	0.035674875721517	12.3644859813084	74.9061075738779	MYRF;ACER3;B4GALT5
Regulation Of Extracellular Matrix Disassembly (GO:0010715)	2/14	0.002612524841352	0.037923747697044	30.6759259259259	182.44317223306	LRP1;CEL
Regulation Of Histone H3-K4 Methylation (GO:0051569)	2/14	0.002612524841352	0.037923747697044	30.6759259259259	182.44317223306	KDM1A;MCRS1
Regulation Of Cell Fate Specification (GO:0042659)	2/14	0.002612524841352	0.037923747697044	30.6759259259259	182.44317223306	HDAC2;ESRP1
Cellular Response To Ionizing Radiation (GO:0071479)	3/52	0.00294110276465	0.042015753780709	11.3528514209422	66.1754380437196	KDM1A;HRAS;RHOB
Negative Regulation Of DNA Replication (GO:0008156)	2/15	0.003003655118609	0.042238900105434	28.3148148148148	164.450331000005	TERF1;ENPP7
Organelle Disassembly (GO:1903008)	3/54	0.003274824161635	0.045049646674177	10.9065420560748	62.40168333222	GOLGA2;PLAAT1;PLAAT3
Mitotic Sister Chromatid Segregation (GO:0000070)	4/111	0.003303640756106	0.045049646674177	6.97690001763357	39.8571471486465	GOLGA2;CUL3;KIF22;TTN
Small GTPase Mediated Signal Transduction (GO:0007264)	4/112	0.003411697026679	0.045270778880918	6.91194968553459	39.2636443346946	RALBP1;NRAS;KRAS;HRAS
Cellular Response To Gamma Radiation (GO:0071480)	2/16	0.00342045884878	0.045270778880918	26.2910052910053	149.279817223792	KDM1A;HRAS
Regulation Of Protein Phosphorylation (GO:0001932)	6/265	0.003473873444443	0.045311392753603	4.37280962280962	24.7609690770674	C3;RALBP1;KRAS;PLPP3;HRAS;TTN
Neuron Maturation (GO:0042551)	2/17	0.00386264701618	0.049662604493749	24.537037037037	136.337655776471	C3;B4GALT5
Glycerolipid Catabolic Process (GO:0046503)	2/18	0.004329932956859	0.054124161960737	23.0023148148148	125.183271763956	ABHD2;PLA2G4C
Icosanoid Biosynthetic Process (GO:0046456)	2/18	0.004329932956859	0.054124161960737	23.0023148148148	125.183271763956	PLA2G5;FADS1
Telomere Organization (GO:0032200)	3/63	0.005059010487058	0.062371362169206	9.26635514018692	48.9873682576878	MCRS1;H3C1;TERF1
Response To Gamma Radiation (GO:0010332)	2/22	0.006444402513509	0.078377868407542	18.3981481481481	92.8102559356945	KDM1A;HRAS
Regulation Of Extracellular Matrix Organization (GO:1903053)	2/23	0.007032958481314	0.084395501775767	17.521164021164	86.8550001204566	LRP1;CEL
Positive Regulation Of Vascular Endothelial Growth Factor Production (GO:0010575)	2/24	0.007644940685085	0.090532192323369	16.7239057239057	81.5074866056778	C3;C5
Positive Regulation Of Protein Modification Process (GO:0031401)	5/225	0.008119736859934	0.094070898385275	4.25757575757576	20.4936600972812	GOLGA2;C3;RALBP1;KRAS;HRAS
Regulation Of DNA Replication (GO:0006275)	3/75	0.008203351715297	0.094070898385275	7.71728971962617	37.0677821577057	MCRS1;TERF1;ENPP7
Ras Protein Signal Transduction (GO:0007265)	4/144	0.008257334413819	0.094070898385275	5.32345013477089	25.5347454746701	NRAS;KRAS;HRAS;RHOB
Chromatin Remodeling (GO:0006338)	5/228	0.008569823312216	0.096410512262434	4.19965833867179	19.988308147222	HDAC2;KDM1A;MCRS1;H3C1;ESR1
Positive Regulation Of Response To Stimulus (GO:0048584)	3/77	0.008816762255149	0.097964025057212	7.50795655468553	35.5208975174704	H2AX;MCRS1;C8B
Regulation Of Vascular Endothelial Growth Factor Production (GO:0010574)	2/26	0.008938103359434	0.098101134432811	15.3287037037037	72.3121152932203	C3;C5
Positive Regulation Of Endocytosis (GO:0045807)	3/79	0.009456398674159	0.102539262731843	7.30964092474176	34.0707016690562	C3;LRP1;PLA2G5
Regulation Of Cell Population Proliferation (GO:0042127)	10/766	0.009610179822005	0.102966212378624	2.53095238095238	11.7561025759354	ACER2;H2AC8;HDAC2;CUL3;ALDH1A2;ACER3;HMGA1;KRAS;HRAS;ENPP7
Golgi To Plasma Membrane Protein Transport (GO:0043001)	2/28	0.010321751765551	0.108018332430188	14.1481481481482	64.7065808610714	BBS2;BBS1
Phospholipid Catabolic Process (GO:0009395)	2/28	0.010321751765551	0.108018332430188	14.1481481481482	64.7065808610714	PNLIPRP2;PLA2G4C
Positive Regulation Of Cholesterol Transport (GO:0032376)	2/31	0.012562292648603	0.129954751537267	12.6826309067688	55.5125806190384	LRP1;ENPP7
Muscle Cell Development (GO:0055001)	2/32	0.013352125349513	0.136555827438205	12.2592592592593	52.9119400822752	KDM1A;TTN
Positive Regulation Of Chromosome Organization (GO:2001252)	2/33	0.014163026931743	0.143221620658072	11.863201911589	50.5030794270323	FEN1;TERF1
Cellular Response To Amyloid-Beta (GO:1904646)	2/34	0.014994746153759	0.149947461537589	11.4918981481482	48.2666088233911	LRP1;ADRB2
Positive Regulation Of Phospholipase C Activity (GO:0010863)	2/36	0.016719642961666	0.161583891977841	10.8148148148148	44.2452570167449	HRAS;ESR1
Positive Regulation Of Signaling Receptor Activity (GO:2000273)	2/36	0.016719642961666	0.161583891977841	10.8148148148148	44.2452570167449	HDAC2;ADRB2
MAPK Cascade (GO:0000165)	3/98	0.016876539828797	0.161583891977841	5.8421052631579	23.8464851840663	NRAS;KRAS;HRAS
Positive Regulation Of Cold-Induced Thermogenesis (GO:0120162)	3/98	0.016876539828797	0.161583891977841	5.8421052631579	23.8464851840663	KDM1A;YBX2;ADRB2
Positive Regulation Of Cell Population Proliferation (GO:0008284)	7/483	0.017358005370036	0.164444261400343	2.77184466019417	11.2362307858109	HDAC2;KDM1A;CUL3;ACER3;RBPMS2;KRAS;HRAS
Negative Regulation Of Cell Population Proliferation (GO:0008285)	6/379	0.018368683589802	0.171880025859651	3.0187151990101	12.0661308020746	H2AC8;ALDH1A2;HMGA1;CEL;HRAS;ENPP7
Establishment Of Protein Localization To Plasma Membrane (GO:0061951)	2/38	0.01852484723154	0.171880025859651	10.212962962963	40.7358566384472	BBS2;BBS1
Phosphate-Containing Compound Metabolic Process (GO:0006796)	4/184	0.018820066255057	0.172837343158686	4.13207547169811	16.4160401082505	PLA2G4C;PLAAT3;PLA2G5;PLPP3
Heterochromatin Organization (GO:0070828)	2/39	0.019456958422619	0.17688144020563	9.93643643643644	39.1450932643374	HDAC2;H1-0
Positive Regulation Of Multicellular Organismal Process (GO:0051240)	6/387	0.020125740730559	0.181131666575027	2.95411871592974	11.5380658651218	HDAC2;KDM1A;LRP1;YBX2;ADRB2;B4GALT5
Retinoid Metabolic Process (GO:0001523)	2/40	0.020408423025085	0.181238448359298	9.67446393762183	37.6511519877657	LRP1;ALDH1A2
Endocytosis (GO:0006897)	4/189	0.020540357480721	0.181238448359298	4.01937786843447	15.6167447480613	RALBP1;LRP1;ADRB2;SYP
Positive Regulation Of DNA Metabolic Process (GO:0051054)	3/108	0.021781496492433	0.188493719646054	5.28304405874499	20.216595401737	H2AX;MCRS1;TERF1
Positive Regulation Of Metabolic Process (GO:0009893)	3/108	0.021781496492433	0.188493719646054	5.28304405874499	20.216595401737	KDM1A;YBX2;ADRB2
Response To Lipid (GO:0033993)	3/110	0.02284623631354	0.195824882687482	5.18377150842868	19.5893112526659	ACER2;ALDH1A2;ESR1
Response To Amyloid-Beta (GO:1904645)	2/43	0.023376577412623	0.196730640390308	8.96522131887986	33.6735570617091	LRP1;ADRB2
Negative Regulation Of Transmembrane Receptor Protein Serine/Threonine Kinase Signaling Pathway (GO:0090101)	3/111	0.023389087246403	0.196730640390308	5.13551401869159	19.2863495743199	HDAC2;LRP1;RBPMS2
Cellular Component Disassembly (GO:0022411)	2/46	0.026510499355674	0.204012543356228	8.3526936026936	30.3220687820224	PLAAT1;PLAAT3
Golgi Disassembly (GO:0090166)	1/5	0.027201672447497	0.204012543356228	45.6100917431193	164.400518470325	GOLGA2
Negative Regulation Of Protein Polyubiquitination (GO:1902915)	1/5	0.027201672447497	0.204012543356228	45.6100917431193	164.400518470325	TRIM44
Behavioral Fear Response (GO:0001662)	1/5	0.027201672447497	0.204012543356228	45.6100917431193	164.400518470325	HTR2C
Regulation Of Post-Transcriptional Gene Silencing By RNA (GO:1900368)	1/5	0.027201672447497	0.204012543356228	45.6100917431193	164.400518470325	PUM2
Phosphatidylinositol Acyl-Chain Remodeling (GO:0036149)	1/5	0.027201672447497	0.204012543356228	45.6100917431193	164.400518470325	MBOAT7
Regulation Of System Process (GO:0044057)	1/5	0.027201672447497	0.204012543356228	45.6100917431193	164.400518470325	HTR2C
Contact Inhibition (GO:0060242)	1/5	0.027201672447497	0.204012543356228	45.6100917431193	164.400518470325	CEL
Striated Muscle Hypertrophy (GO:0014897)	1/5	0.027201672447497	0.204012543356228	45.6100917431193	164.400518470325	TTN
Telencephalon Cell Migration (GO:0022029)	1/5	0.027201672447497	0.204012543356228	45.6100917431193	164.400518470325	FOXB1
Positive Regulation Of Protein Catabolic Process In The Vacuole (GO:1904352)	1/5	0.027201672447497	0.204012543356228	45.6100917431193	164.400518470325	LRP1
Medium-Chain Fatty Acid Biosynthetic Process (GO:0051792)	1/5	0.027201672447497	0.204012543356228	45.6100917431193	164.400518470325	ABHD2
Morphogenesis Of An Endothelium (GO:0003159)	1/5	0.027201672447497	0.204012543356228	45.6100917431193	164.400518470325	RHOB
Golgi To Plasma Membrane Transport (GO:0006893)	2/47	0.027590912358292	0.205221662169117	8.16666666666667	29.3205287200111	BBS2;BBS1
Antibacterial Humoral Response (GO:0019731)	2/49	0.029804053531228	0.208567902836591	7.8183609141056	27.4667687143615	H2BC21;PLA2G6
Unsaturated Fatty Acid Metabolic Process (GO:0033559)	2/49	0.029804053531228	0.208567902836591	7.8183609141056	27.4667687143615	PLA2G4C;FADS1
Mitotic Metaphase Plate Congression (GO:0007080)	2/50	0.030936340500993	0.208567902836591	7.65509259259259	26.607752397672	CUL3;KIF22
Metaphase Plate Congression (GO:0051310)	2/51	0.032085480689189	0.208567902836591	7.49848828420257	25.7899381738781	CUL3;KIF22
Regulation Of Intestinal Cholesterol Absorption (GO:0030300)	1/6	0.03255338352007	0.208567902836591	36.4862385321101	124.960768514803	ENPP7
Regulation Of Metallopeptidase Activity (GO:1905048)	1/6	0.03255338352007	0.208567902836591	36.4862385321101	124.960768514803	LRP1
Regulation Of Smooth Muscle Cell Differentiation (GO:0051150)	1/6	0.03255338352007	0.208567902836591	36.4862385321101	124.960768514803	RBPMS2
Positive Regulation Of Amyloid-Beta Clearance (GO:1900223)	1/6	0.03255338352007	0.208567902836591	36.4862385321101	124.960768514803	LRP1
Detection Of Muscle Stretch (GO:0035995)	1/6	0.03255338352007	0.208567902836591	36.4862385321101	124.960768514803	TTN
Skeletal Muscle Thin Filament Assembly (GO:0030240)	1/6	0.03255338352007	0.208567902836591	36.4862385321101	124.960768514803	TTN
Positive Regulation Of Phospholipid Biosynthetic Process (GO:0071073)	1/6	0.03255338352007	0.208567902836591	36.4862385321101	124.960768514803	HTR2C
Icosanoid Metabolic Process (GO:0006690)	2/52	0.033251258125221	0.208567902836591	7.34814814814815	25.0106175766643	PLA2G4C;FADS1
Positive Regulation Of Telomere Maintenance (GO:0032206)	2/52	0.033251258125221	0.208567902836591	7.34814814814815	25.0106175766643	MCRS1;TERF1
Protein Homotetramerization (GO:0051289)	2/53	0.034433458665283	0.208567902836591	7.2037037037037	24.2673079371572	GOLGA2;ALDH1A2
Epithelial Cell Differentiation (GO:0030855)	3/132	0.036395915491309	0.208567902836591	4.29493588350359	14.2304055756576	HDAC2;PLAAT1;PLAAT3
Negative Regulation Of Macrophage Migration (GO:1905522)	1/7	0.03787592075905	0.208567902836591	30.4036697247706	99.524579654106	C5
Negative Regulation Of Muscle Cell Differentiation (GO:0051148)	1/7	0.03787592075905	0.208567902836591	30.4036697247706	99.524579654106	RBPMS2
Regulation Of Heterochromatin Formation (GO:0031445)	1/7	0.03787592075905	0.208567902836591	30.4036697247706	99.524579654106	KDM1A
UV Protection (GO:0009650)	1/7	0.03787592075905	0.208567902836591	30.4036697247706	99.524579654106	FEN1
Aspartate Family Amino Acid Biosynthetic Process (GO:0009067)	1/7	0.03787592075905	0.208567902836591	30.4036697247706	99.524579654106	PLOD2
Axon Ensheathment In Central Nervous System (GO:0032291)	1/7	0.03787592075905	0.208567902836591	30.4036697247706	99.524579654106	MYRF
Regulation Of Phospholipase A2 Activity (GO:0032429)	1/7	0.03787592075905	0.208567902836591	30.4036697247706	99.524579654106	LRP1
Regulation Of Protein Localization To Cilium (GO:1903564)	1/7	0.03787592075905	0.208567902836591	30.4036697247706	99.524579654106	LZTFL1
Regulation Of Protein Localization To Nucleolus (GO:1904749)	1/7	0.03787592075905	0.208567902836591	30.4036697247706	99.524579654106	MCRS1
Cardiac Muscle Hypertrophy (GO:0003300)	1/7	0.03787592075905	0.208567902836591	30.4036697247706	99.524579654106	TTN
Cardiolipin Biosynthetic Process (GO:0032049)	1/7	0.03787592075905	0.208567902836591	30.4036697247706	99.524579654106	PLA2G6
Peptidyl-Lysine Hydroxylation (GO:0017185)	1/7	0.03787592075905	0.208567902836591	30.4036697247706	99.524579654106	PLOD2
Cellular Modified Amino Acid Biosynthetic Process (GO:0042398)	1/7	0.03787592075905	0.208567902836591	30.4036697247706	99.524579654106	PLOD2
Regulation Of Triglyceride Metabolic Process (GO:0090207)	1/7	0.03787592075905	0.208567902836591	30.4036697247706	99.524579654106	MBOAT7
Positive Regulation Of Apoptotic Cell Clearance (GO:2000427)	1/7	0.03787592075905	0.208567902836591	30.4036697247706	99.524579654106	C3
Positive Regulation Of Execution Phase Of Apoptosis (GO:1900119)	1/7	0.03787592075905	0.208567902836591	30.4036697247706	99.524579654106	CEL
Telomeric D-loop Disassembly (GO:0061820)	1/7	0.03787592075905	0.208567902836591	30.4036697247706	99.524579654106	TERF1
Macromolecule Depalmitoylation (GO:0098734)	1/7	0.03787592075905	0.208567902836591	30.4036697247706	99.524579654106	LYPLA1
Protein Depalmitoylation (GO:0002084)	1/7	0.03787592075905	0.208567902836591	30.4036697247706	99.524579654106	LYPLA1
Mammary Gland Epithelial Cell Differentiation (GO:0060644)	1/7	0.03787592075905	0.208567902836591	30.4036697247706	99.524579654106	FOXB1
Regulation Of Cdc42 Protein Signal Transduction (GO:0032489)	1/7	0.03787592075905	0.208567902836591	30.4036697247706	99.524579654106	RALBP1
Negative Regulation Of SMAD Protein Signal Transduction (GO:0060392)	1/7	0.03787592075905	0.208567902836591	30.4036697247706	99.524579654106	LRP1
Regulation Of Apoptotic Cell Clearance (GO:2000425)	1/7	0.03787592075905	0.208567902836591	30.4036697247706	99.524579654106	C3
Cellular Response To Peptide (GO:1901653)	2/56	0.038076484605838	0.208567902836591	6.80246913580247	22.2315465744232	LRP1;ADRB2
Positive Regulation Of Phosphorylation (GO:0042327)	4/231	0.038791069531627	0.208567902836591	3.26872246696035	10.6219268606279	C3;RALBP1;KRAS;HRAS
Signal Transduction In Response To DNA Damage (GO:0042770)	2/57	0.039322272201136	0.208567902836591	6.67845117845118	21.6112289112808	H2AX;ACER2
Response To Retinoic Acid (GO:0032526)	2/60	0.043151098906816	0.208567902836591	6.33205619412516	19.9019527236804	ACER2;ALDH1A2
Positive Regulation Of Phagocytosis (GO:0050766)	2/60	0.043151098906816	0.208567902836591	6.33205619412516	19.9019527236804	C3;PLA2G5
Golgi Ribbon Formation (GO:0090161)	1/8	0.043169441381932	0.208567902836591	26.0589777195282	81.8935273489654	GOLGA2
Regulation Of Lysosomal Protein Catabolic Process (GO:1905165)	1/8	0.043169441381932	0.208567902836591	26.0589777195282	81.8935273489654	LRP1
Negative Regulation Of Smooth Muscle Cell Differentiation (GO:0051151)	1/8	0.043169441381932	0.208567902836591	26.0589777195282	81.8935273489654	RBPMS2
Negative Regulation Of Systemic Arterial Blood Pressure (GO:0003085)	1/8	0.043169441381932	0.208567902836591	26.0589777195282	81.8935273489654	ADRB2
Regulation Of miRNA Metabolic Process (GO:2000628)	1/8	0.043169441381932	0.208567902836591	26.0589777195282	81.8935273489654	HRAS
Regulation Of Sister Chromatid Cohesion (GO:0007063)	1/8	0.043169441381932	0.208567902836591	26.0589777195282	81.8935273489654	FEN1
Embryonic Digestive Tract Morphogenesis (GO:0048557)	1/8	0.043169441381932	0.208567902836591	26.0589777195282	81.8935273489654	RBPMS2
Skeletal Myofibril Assembly (GO:0014866)	1/8	0.043169441381932	0.208567902836591	26.0589777195282	81.8935273489654	TTN
Establishment Of Protein Localization To Chromatin (GO:0071169)	1/8	0.043169441381932	0.208567902836591	26.0589777195282	81.8935273489654	H1-5
Synapse Pruning (GO:0098883)	1/8	0.043169441381932	0.208567902836591	26.0589777195282	81.8935273489654	C3
Positive Regulation Of Membrane Invagination (GO:1905155)	1/8	0.043169441381932	0.208567902836591	26.0589777195282	81.8935273489654	C3
Translational Termination (GO:0006415)	1/8	0.043169441381932	0.208567902836591	26.0589777195282	81.8935273489654	MRPL58
Unsaturated Fatty Acid Biosynthetic Process (GO:0006636)	1/8	0.043169441381932	0.208567902836591	26.0589777195282	81.8935273489654	FADS1
Positive Regulation Of Opsonization (GO:1903028)	1/8	0.043169441381932	0.208567902836591	26.0589777195282	81.8935273489654	PLA2G5
Lactation (GO:0007595)	1/8	0.043169441381932	0.208567902836591	26.0589777195282	81.8935273489654	FOXB1
Regulation Of Cell Killing (GO:0031341)	1/8	0.043169441381932	0.208567902836591	26.0589777195282	81.8935273489654	CFH
Regulation Of Embryonic Development (GO:0045995)	2/62	0.045777857058931	0.208567902836591	6.12037037037037	18.8749454290872	MCRS1;B4GALT5
Regulation Of Cold-Induced Thermogenesis (GO:0120161)	3/146	0.046743713524721	0.208567902836591	3.87170773152082	11.8593331046758	KDM1A;YBX2;ADRB2
Regulation Of Cellular Catabolic Process (GO:0031329)	2/63	0.047112903370146	0.208567902836591	6.0197328476017	18.3915381123861	ACER2;RAB39B
Protein Glycosylation (GO:0006486)	3/147	0.047532881521259	0.208567902836591	3.8446261682243	11.7120137406703	GOLGA2;PLOD2;B4GALT5
Regulation Of Ceramide Biosynthetic Process (GO:2000303)	1/9	0.048434101880942	0.208567902836591	22.8004587155963	69.0295545271606	PLA2G6
Negative Regulation Of Establishment Of Protein Localization (GO:1904950)	1/9	0.048434101880942	0.208567902836591	22.8004587155963	69.0295545271606	TERF1
Negative Regulation Of Extracellular Matrix Organization (GO:1903054)	1/9	0.048434101880942	0.208567902836591	22.8004587155963	69.0295545271606	CEL
Regulation Of Complement Activation (GO:0030449)	1/9	0.048434101880942	0.208567902836591	22.8004587155963	69.0295545271606	CFH
Regulation Of Complement-Dependent Cytotoxicity (GO:1903659)	1/9	0.048434101880942	0.208567902836591	22.8004587155963	69.0295545271606	CFH
G Protein-Coupled Serotonin Receptor Signaling Pathway (GO:0098664)	1/9	0.048434101880942	0.208567902836591	22.8004587155963	69.0295545271606	HTR2C
Golgi Inheritance (GO:0048313)	1/9	0.048434101880942	0.208567902836591	22.8004587155963	69.0295545271606	GOLGA2
[2Fe-2S] Cluster Assembly (GO:0044571)	1/9	0.048434101880942	0.208567902836591	22.8004587155963	69.0295545271606	HSCB
Alpha-Linolenic Acid Metabolic Process (GO:0036109)	1/9	0.048434101880942	0.208567902836591	22.8004587155963	69.0295545271606	FADS1
Negative Regulation Of Telomerase Activity (GO:0051974)	1/9	0.048434101880942	0.208567902836591	22.8004587155963	69.0295545271606	TERF1
Arachidonate Transport (GO:1903963)	1/9	0.048434101880942	0.208567902836591	22.8004587155963	69.0295545271606	PLA2G5
Arachidonic Acid Secretion (GO:0050482)	1/9	0.048434101880942	0.208567902836591	22.8004587155963	69.0295545271606	PLA2G5
Neuron Remodeling (GO:0016322)	1/9	0.048434101880942	0.208567902836591	22.8004587155963	69.0295545271606	C3
Phosphatidylglycerol Biosynthetic Process (GO:0006655)	1/9	0.048434101880942	0.208567902836591	22.8004587155963	69.0295545271606	PLA2G6
Positive Regulation Of RIG-I Signaling Pathway (GO:1900246)	1/9	0.048434101880942	0.208567902836591	22.8004587155963	69.0295545271606	PUM2
Endothelial Tube Morphogenesis (GO:0061154)	1/9	0.048434101880942	0.208567902836591	22.8004587155963	69.0295545271606	RHOB
Ether Lipid Biosynthetic Process (GO:0008611)	1/9	0.048434101880942	0.208567902836591	22.8004587155963	69.0295545271606	PLA2G4C
Positive Regulation Of Lipase Activity (GO:0060193)	1/9	0.048434101880942	0.208567902836591	22.8004587155963	69.0295545271606	PLA2G5
Telomeric Loop Disassembly (GO:0090657)	1/9	0.048434101880942	0.208567902836591	22.8004587155963	69.0295545271606	TERF1
Positive Regulation Of miRNA-mediated Gene Silencing (GO:2000637)	1/9	0.048434101880942	0.208567902836591	22.8004587155963	69.0295545271606	PUM2
Positive Regulation Of Phagocytosis, Engulfment (GO:0060100)	1/9	0.048434101880942	0.208567902836591	22.8004587155963	69.0295545271606	C3
Positive Regulation Of Protein Kinase A Signaling (GO:0010739)	1/9	0.048434101880942	0.208567902836591	22.8004587155963	69.0295545271606	ADRB2
Histone Methylation (GO:0016571)	1/9	0.048434101880942	0.208567902836591	22.8004587155963	69.0295545271606	FBL
Intestinal Cholesterol Absorption (GO:0030299)	1/9	0.048434101880942	0.208567902836591	22.8004587155963	69.0295545271606	CEL
Myelin Maintenance (GO:0043217)	1/9	0.048434101880942	0.208567902836591	22.8004587155963	69.0295545271606	MYRF
Negative Regulation Of DNA-binding Transcription Factor Activity (GO:0043433)	3/149	0.04913091663337	0.210561071285872	3.79157598258866	11.425029935767	HDAC2;KDM1A;ESR1
Fatty Acid Biosynthetic Process (GO:0006633)	2/65	0.04982535596185	0.212525215003153	5.82804232804233	17.4796467853791	ABHD2;FADS1
Regulation Of Establishment Of Protein Localization To Telomere (GO:0070203)	1/10	0.05367005795313	0.212788776025624	20.2660550458716	59.2761846669069	TERF1
Regulation Of Glycoprotein Biosynthetic Process (GO:0010559)	1/10	0.05367005795313	0.212788776025624	20.2660550458716	59.2761846669069	ACER2
Negative Regulation Of Pathway-Restricted SMAD Protein Phosphorylation (GO:0060394)	1/10	0.05367005795313	0.212788776025624	20.2660550458716	59.2761846669069	LRP1
Regulation Of Long-Term Neuronal Synaptic Plasticity (GO:0048169)	1/10	0.05367005795313	0.212788776025624	20.2660550458716	59.2761846669069	SYP
Regulation Of Opsonization (GO:1903027)	1/10	0.05367005795313	0.212788776025624	20.2660550458716	59.2761846669069	PLA2G5
Regulation Of Phagocytosis, Engulfment (GO:0060099)	1/10	0.05367005795313	0.212788776025624	20.2660550458716	59.2761846669069	C3
Regulation Of Protein Localization To Cajal Body (GO:1904869)	1/10	0.05367005795313	0.212788776025624	20.2660550458716	59.2761846669069	LARP7
Diol Metabolic Process (GO:0034311)	1/10	0.05367005795313	0.212788776025624	20.2660550458716	59.2761846669069	PLPP3
Steroid Hormone Mediated Signaling Pathway (GO:0043401)	1/10	0.05367005795313	0.212788776025624	20.2660550458716	59.2761846669069	ESR1
T-Circle Formation (GO:0090656)	1/10	0.05367005795313	0.212788776025624	20.2660550458716	59.2761846669069	TERF1
Fatty Acid Homeostasis (GO:0055089)	1/10	0.05367005795313	0.212788776025624	20.2660550458716	59.2761846669069	ENPP7
Formation Of Extrachromosomal Circular DNA (GO:0001325)	1/10	0.05367005795313	0.212788776025624	20.2660550458716	59.2761846669069	TERF1
Telomere Maintenance Via Telomere Trimming (GO:0090737)	1/10	0.05367005795313	0.212788776025624	20.2660550458716	59.2761846669069	TERF1
Positive Regulation Of Post-Transcriptional Gene Silencing By RNA (GO:1900370)	1/10	0.05367005795313	0.212788776025624	20.2660550458716	59.2761846669069	PUM2
Positive Regulation Of Protein Localization To Cajal Body (GO:1904871)	1/10	0.05367005795313	0.212788776025624	20.2660550458716	59.2761846669069	LARP7
Lipoprotein Catabolic Process (GO:0042159)	1/10	0.05367005795313	0.212788776025624	20.2660550458716	59.2761846669069	LYPLA1
Telomere Maintenance (GO:0000723)	2/68	0.05399706125272	0.213146294418633	5.56228956228956	16.2353534757542	MCRS1;TERF1
Regulation Of G Protein-Coupled Receptor Signaling Pathway (GO:0008277)	2/70	0.056844685761259	0.21806468354089	5.39814814814815	15.4788256633466	C3;SYP
Regulation Of Actin Filament-Based Process (GO:0032970)	2/70	0.056844685761259	0.21806468354089	5.39814814814815	15.4788256633466	LRP1;HRAS
Negative Regulation Of Leukocyte Chemotaxis (GO:0002689)	1/11	0.05887746455604	0.21806468354089	18.2385321100917	51.6569373485697	C5
Negative Regulation Of Platelet-Derived Growth Factor Receptor Signaling Pathway (GO:0010642)	1/11	0.05887746455604	0.21806468354089	18.2385321100917	51.6569373485697	LRP1
Phagosome-Lysosome Fusion (GO:0090385)	1/11	0.05887746455604	0.21806468354089	18.2385321100917	51.6569373485697	PLA2G5
Central Nervous System Neuron Axonogenesis (GO:0021955)	1/11	0.05887746455604	0.21806468354089	18.2385321100917	51.6569373485697	B4GALT5
Desensitization Of G Protein-Coupled Receptor Signaling Pathway (GO:0002029)	1/11	0.05887746455604	0.21806468354089	18.2385321100917	51.6569373485697	ADRB2
Positive Regulation Of Lipid Transport (GO:0032370)	1/11	0.05887746455604	0.21806468354089	18.2385321100917	51.6569373485697	LRP1
Positive Regulation Of Metaphase/Anaphase Transition Of Cell Cycle (GO:1902101)	1/11	0.05887746455604	0.21806468354089	18.2385321100917	51.6569373485697	CUL3
Positive Regulation Of Mitotic Metaphase/Anaphase Transition (GO:0045842)	1/11	0.05887746455604	0.21806468354089	18.2385321100917	51.6569373485697	CUL3
Positive Regulation Of Myelination (GO:0031643)	1/11	0.05887746455604	0.21806468354089	18.2385321100917	51.6569373485697	MYRF
Visual Learning (GO:0008542)	1/11	0.05887746455604	0.21806468354089	18.2385321100917	51.6569373485697	FOXB1
Intestinal Lipid Absorption (GO:0098856)	1/11	0.05887746455604	0.21806468354089	18.2385321100917	51.6569373485697	CEL
Lipoprotein Transport (GO:0042953)	1/11	0.05887746455604	0.21806468354089	18.2385321100917	51.6569373485697	LRP1
Regulation Of Adipose Tissue Development (GO:1904177)	1/11	0.05887746455604	0.21806468354089	18.2385321100917	51.6569373485697	PLAAT3
Response To Ionizing Radiation (GO:0010212)	2/72	0.059743777070515	0.219466936177402	5.24338624338624	14.7742382584895	H2AX;RHOB
Positive Regulation Of Protein Localization To Nucleus (GO:1900182)	2/72	0.059743777070515	0.219466936177402	5.24338624338624	14.7742382584895	MCRS1;LARP7
Regulation Of DNA-templated Transcription (GO:0006355)	16/1922	0.061020375578455	0.219480794573969	1.60603692706124	4.49135846447778	ZNF276;FOXB1;HDAC2;KDM1A;MYRF;CDX1;MCRS1;HMGA1;ESR1;ELAVL2;ZSCAN20;ZKSCAN5;HRAS;FADS1;FOXD4L1;TRIM44
Negative Regulation Of Cell Migration (GO:0030336)	3/163	0.061038891411547	0.219480794573969	3.45735981308411	9.66762181933141	HDAC2;LRP1;RHOB
Protein Tetramerization (GO:0051262)	2/73	0.061212169148755	0.219480794573969	5.16927490871153	14.4399004333058	GOLGA2;ALDH1A2
Regulation Of Rho Protein Signal Transduction (GO:0035023)	2/73	0.061212169148755	0.219480794573969	5.16927490871153	14.4399004333058	RALBP1;CUL3
Regulation Of Dosage Compensation By Inactivation Of X Chromosome (GO:1900095)	1/12	0.064056475811434	0.219480794573969	16.5796497080901	45.560714091354	MCRS1
Negative Regulation Of Intrinsic Apoptotic Signaling Pathway In Response To DNA Damage By P53 Class Mediator (GO:1902166)	1/12	0.064056475811434	0.219480794573969	16.5796497080901	45.560714091354	KDM1A
Astrocyte Activation (GO:0048143)	1/12	0.064056475811434	0.219480794573969	16.5796497080901	45.560714091354	LRP1
Base-Excision Repair, Gap-Filling (GO:0006287)	1/12	0.064056475811434	0.219480794573969	16.5796497080901	45.560714091354	FEN1
Organophosphate Catabolic Process (GO:0046434)	1/12	0.064056475811434	0.219480794573969	16.5796497080901	45.560714091354	PNLIPRP2
Sphingomyelin Metabolic Process (GO:0006684)	1/12	0.064056475811434	0.219480794573969	16.5796497080901	45.560714091354	ENPP7
Positive Regulation Of Histone H3-K4 Methylation (GO:0051571)	1/12	0.064056475811434	0.219480794573969	16.5796497080901	45.560714091354	MCRS1
Histone H4-K16 Acetylation (GO:0043984)	1/12	0.064056475811434	0.219480794573969	16.5796497080901	45.560714091354	MCRS1
Icosanoid Secretion (GO:0032309)	1/12	0.064056475811434	0.219480794573969	16.5796497080901	45.560714091354	PLA2G5
Positive Regulation Of Ruffle Assembly (GO:1900029)	1/12	0.064056475811434	0.219480794573969	16.5796497080901	45.560714091354	HRAS
Lipid Droplet Formation (GO:0140042)	1/12	0.064056475811434	0.219480794573969	16.5796497080901	45.560714091354	PLA2G4C
Lipoprotein Localization (GO:0044872)	1/12	0.064056475811434	0.219480794573969	16.5796497080901	45.560714091354	LRP1
Actomyosin Structure Organization (GO:0031032)	2/77	0.067207228643687	0.219480794573969	4.89259259259259	13.2098750829898	CUL3;TTN
Regulation Of Transcription Elongation By RNA Polymerase II (GO:0034243)	2/77	0.067207228643687	0.219480794573969	4.89259259259259	13.2098750829898	INTS2;LARP7
Long-Chain Fatty Acid Metabolic Process (GO:0001676)	2/78	0.068735492126607	0.219480794573969	4.82797270955166	12.9268466625035	PLA2G4C;FADS1
Proteolysis Involved In Protein Catabolic Process (GO:0051603)	2/78	0.068735492126607	0.219480794573969	4.82797270955166	12.9268466625035	CEL;RSPRY1
Regulation Of Humoral Immune Response (GO:0002920)	1/13	0.069207245061706	0.219480794573969	15.197247706422	40.5865253990288	CFH
Regulation Of Immune Effector Process (GO:0002697)	1/13	0.069207245061706	0.219480794573969	15.197247706422	40.5865253990288	CFH
Regulation Of Intrinsic Apoptotic Signaling Pathway In Response To DNA Damage By P53 Class Mediator (GO:1902165)	1/13	0.069207245061706	0.219480794573969	15.197247706422	40.5865253990288	KDM1A
Negative Regulation Of Viral Transcription (GO:0032897)	1/13	0.069207245061706	0.219480794573969	15.197247706422	40.5865253990288	LARP7
Body Fluid Secretion (GO:0007589)	1/13	0.069207245061706	0.219480794573969	15.197247706422	40.5865253990288	FOXB1
Regulation Of Short-Term Neuronal Synaptic Plasticity (GO:0048172)	1/13	0.069207245061706	0.219480794573969	15.197247706422	40.5865253990288	SYP
Embryonic Hemopoiesis (GO:0035162)	1/13	0.069207245061706	0.219480794573969	15.197247706422	40.5865253990288	HSCB
Positive Regulation Of Glycoprotein Biosynthetic Process (GO:0010560)	1/13	0.069207245061706	0.219480794573969	15.197247706422	40.5865253990288	GOLGA2
Positive Regulation Of Insulin Secretion Involved In Cellular Response To Glucose Stimulus (GO:0035774)	1/13	0.069207245061706	0.219480794573969	15.197247706422	40.5865253990288	PLA2G6
Lipid Oxidation (GO:0034440)	1/13	0.069207245061706	0.219480794573969	15.197247706422	40.5865253990288	PLA2G7
Protein Hydroxylation (GO:0018126)	1/13	0.069207245061706	0.219480794573969	15.197247706422	40.5865253990288	PLOD2
Negative Regulation Of DNA Damage Response, Signal Transduction By P53 Class Mediator (GO:0043518)	1/13	0.069207245061706	0.219480794573969	15.197247706422	40.5865253990288	KDM1A
Regulation Of cAMP-dependent Protein Kinase Activity (GO:2000479)	1/13	0.069207245061706	0.219480794573969	15.197247706422	40.5865253990288	ADRB2
Regulation Of Cell Fate Commitment (GO:0010453)	1/13	0.069207245061706	0.219480794573969	15.197247706422	40.5865253990288	HDAC2
Positive Regulation Of Protein Localization To Membrane (GO:1905477)	2/79	0.070275210719152	0.219480794573969	4.76503126503127	12.6527598391998	LRP1;HRAS
Positive Regulation Of Protein Modification By Small Protein Conjugation Or Removal (GO:1903322)	2/79	0.070275210719152	0.219480794573969	4.76503126503127	12.6527598391998	KDM1A;CUL3
Glycoprotein Biosynthetic Process (GO:0009101)	2/80	0.071826214858877	0.219480794573969	4.7037037037037	12.3872307975501	GOLGA2;B4GALT5
Macromolecule Modification (GO:0043412)	2/81	0.073388336515553	0.219480794573969	4.64392873886545	12.1298966296201	MCRS1;PLOD2
Negative Regulation Of Smooth Muscle Cell Migration (GO:0014912)	1/14	0.074329924821135	0.219480794573969	14.0275229357798	36.4609218843744	LRP1
Negative Regulation Of Transcription Elongation By RNA Polymerase II (GO:0034244)	1/14	0.074329924821135	0.219480794573969	14.0275229357798	36.4609218843744	LARP7
Aorta Development (GO:0035904)	1/14	0.074329924821135	0.219480794573969	14.0275229357798	36.4609218843744	LRP1
Odontogenesis Of Dentin-Containing Tooth (GO:0042475)	1/14	0.074329924821135	0.219480794573969	14.0275229357798	36.4609218843744	HDAC2
Cardiac Cell Development (GO:0055006)	1/14	0.074329924821135	0.219480794573969	14.0275229357798	36.4609218843744	TTN
Phagolysosome Assembly (GO:0001845)	1/14	0.074329924821135	0.219480794573969	14.0275229357798	36.4609218843744	PLA2G5
Contractile Actin Filament Bundle Assembly (GO:0030038)	1/14	0.074329924821135	0.219480794573969	14.0275229357798	36.4609218843744	CUL3
Response To Muscle Stretch (GO:0035994)	1/14	0.074329924821135	0.219480794573969	14.0275229357798	36.4609218843744	TTN
Establishment Of Chromosome Localization (GO:0051303)	1/14	0.074329924821135	0.219480794573969	14.0275229357798	36.4609218843744	KIF22
Stress Fiber Assembly (GO:0043149)	1/14	0.074329924821135	0.219480794573969	14.0275229357798	36.4609218843744	CUL3
Establishment Of Protein Localization To Chromosome (GO:0070199)	1/14	0.074329924821135	0.219480794573969	14.0275229357798	36.4609218843744	H1-5
Synaptic Vesicle Membrane Organization (GO:0048499)	1/14	0.074329924821135	0.219480794573969	14.0275229357798	36.4609218843744	SYP
Telomere Capping (GO:0016233)	1/14	0.074329924821135	0.219480794573969	14.0275229357798	36.4609218843744	TERF1
Positive Regulation Of Response To Cytokine Stimulus (GO:0060760)	1/14	0.074329924821135	0.219480794573969	14.0275229357798	36.4609218843744	TRIM44
Positive Regulation Of Telomere Maintenance In Response To DNA Damage (GO:1904507)	1/14	0.074329924821135	0.219480794573969	14.0275229357798	36.4609218843744	MCRS1
Medium-Chain Fatty Acid Metabolic Process (GO:0051791)	1/14	0.074329924821135	0.219480794573969	14.0275229357798	36.4609218843744	ABHD2
Regulation Of MHC Class II Biosynthetic Process (GO:0045346)	1/14	0.074329924821135	0.219480794573969	14.0275229357798	36.4609218843744	HDAC2
Negative Regulation Of Cellular Process (GO:0048523)	6/537	0.076025448664474	0.219480794573969	2.10332464146023	5.41960956309341	H2AC8;ALDH1A2;HMGA1;HRAS;ENPP7;RHOB
Positive Regulation Of ERK1 And ERK2 Cascade (GO:0070374)	3/179	0.076132491197651	0.219480794573969	3.14050552251487	8.08768153704365	HTR2C;PLA2G5;HRAS
Phospholipase C-activating G Protein-Coupled Receptor Signaling Pathway (GO:0007200)	2/83	0.076545267527801	0.219480794573969	4.52880658436214	11.6384576762614	HTR2C;ESR1
Vesicle-Mediated Transport (GO:0016192)	5/411	0.076600248769032	0.219480794573969	2.28524513253577	5.87114885473752	RALBP1;RAB39B;ADRB2;SYP;RHOB
Positive Regulation Of Protein Ubiquitination (GO:0031398)	2/84	0.078139748127041	0.219480794573969	4.47335140018067	11.40371974324	KDM1A;CUL3
Adenylate Cyclase-Activating Adrenergic Receptor Signaling Pathway (GO:0071880)	1/15	0.079424666838485	0.219480794573969	13.0249017038008	32.9913764938892	ADRB2
Negative Regulation Of Telomere Maintenance (GO:0032205)	1/15	0.079424666838485	0.219480794573969	13.0249017038008	32.9913764938892	TERF1
Regulation Of miRNA-mediated Gene Silencing (GO:0060964)	1/15	0.079424666838485	0.219480794573969	13.0249017038008	32.9913764938892	PUM2
Regulation Of Multicellular Organism Growth (GO:0040014)	1/15	0.079424666838485	0.219480794573969	13.0249017038008	32.9913764938892	BBS2
Cardiac Myofibril Assembly (GO:0055003)	1/15	0.079424666838485	0.219480794573969	13.0249017038008	32.9913764938892	TTN
Cellular Response To Estrogen Stimulus (GO:0071391)	1/15	0.079424666838485	0.219480794573969	13.0249017038008	32.9913764938892	ESR1
Pigment Granule Transport (GO:0051904)	1/15	0.079424666838485	0.219480794573969	13.0249017038008	32.9913764938892	BBS2
Regulation Of Telomere Maintenance In Response To DNA Damage (GO:1904505)	1/15	0.079424666838485	0.219480794573969	13.0249017038008	32.9913764938892	MCRS1
Digestive Tract Morphogenesis (GO:0048546)	1/15	0.079424666838485	0.219480794573969	13.0249017038008	32.9913764938892	RBPMS2
Positive Regulation Of Collagen Biosynthetic Process (GO:0032967)	1/15	0.079424666838485	0.219480794573969	13.0249017038008	32.9913764938892	HDAC2
Ganglioside Biosynthetic Process (GO:0001574)	1/15	0.079424666838485	0.219480794573969	13.0249017038008	32.9913764938892	B4GALT5
Positive Regulation Of Mitotic Sister Chromatid Separation (GO:1901970)	1/15	0.079424666838485	0.219480794573969	13.0249017038008	32.9913764938892	CUL3
Vasodilation (GO:0042311)	1/15	0.079424666838485	0.219480794573969	13.0249017038008	32.9913764938892	ADRB2
Histone H4-K5 Acetylation (GO:0043981)	1/15	0.079424666838485	0.219480794573969	13.0249017038008	32.9913764938892	MCRS1
Histone H4-K8 Acetylation (GO:0043982)	1/15	0.079424666838485	0.219480794573969	13.0249017038008	32.9913764938892	MCRS1
Positive Regulation Of Transmembrane Transport (GO:0034764)	1/15	0.079424666838485	0.219480794573969	13.0249017038008	32.9913764938892	C3
Melanosome Transport (GO:0032402)	1/15	0.079424666838485	0.219480794573969	13.0249017038008	32.9913764938892	BBS2
Mitotic Chromosome Condensation (GO:0007076)	1/15	0.079424666838485	0.219480794573969	13.0249017038008	32.9913764938892	TTN
Regulation Of Amyloid-Beta Clearance (GO:1900221)	1/15	0.079424666838485	0.219480794573969	13.0249017038008	32.9913764938892	LRP1
Positive Regulation Of Amide Metabolic Process (GO:0034250)	2/85	0.079744688695209	0.219480794573969	4.41923248549755	11.1759081275194	PLA2G6;ENPP7
Positive Regulation Of Endothelial Cell Migration (GO:0010595)	2/85	0.079744688695209	0.219480794573969	4.41923248549755	11.1759081275194	PLPP3;RHOB
Integrin-Mediated Signaling Pathway (GO:0007229)	2/85	0.079744688695209	0.219480794573969	4.41923248549755	11.1759081275194	CUL3;PLPP3
Regulation Of Cell Cycle (GO:0051726)	4/298	0.082280861026321	0.222685972605707	2.51520985752792	6.28203026908145	MCRS1;CEL;HRAS;RHOB
Negative Regulation Of Macromolecule Metabolic Process (GO:0010605)	3/186	0.083207128894724	0.222685972605707	3.01930442776161	7.50726571171359	LRP1;ESR1;HRAS
DNA Repair-Dependent Chromatin Remodeling (GO:0140861)	1/16	0.084491622033959	0.222685972605707	12.1559633027523	30.0386361340052	KDM1A
Negative Regulation Of Intrinsic Apoptotic Signaling Pathway By P53 Class Mediator (GO:1902254)	1/16	0.084491622033959	0.222685972605707	12.1559633027523	30.0386361340052	KDM1A
Regulation Of Fibrinolysis (GO:0051917)	1/16	0.084491622033959	0.222685972605707	12.1559633027523	30.0386361340052	CEL
Nuclear Chromosome Segregation (GO:0098813)	1/16	0.084491622033959	0.222685972605707	12.1559633027523	30.0386361340052	KIF22
Oligodendrocyte Development (GO:0014003)	1/16	0.084491622033959	0.222685972605707	12.1559633027523	30.0386361340052	MYRF
Regulation Of Protein Kinase A Signaling (GO:0010738)	1/16	0.084491622033959	0.222685972605707	12.1559633027523	30.0386361340052	ADRB2
Regulation Of Stem Cell Proliferation (GO:0072091)	1/16	0.084491622033959	0.222685972605707	12.1559633027523	30.0386361340052	KDM1A
Positive Regulation Of Collagen Metabolic Process (GO:0010714)	1/16	0.084491622033959	0.222685972605707	12.1559633027523	30.0386361340052	HDAC2
Establishment Of Melanosome Localization (GO:0032401)	1/16	0.084491622033959	0.222685972605707	12.1559633027523	30.0386361340052	BBS2
Positive Regulation Of Stem Cell Proliferation (GO:2000648)	1/16	0.084491622033959	0.222685972605707	12.1559633027523	30.0386361340052	KDM1A
Protein Kinase A Signaling (GO:0010737)	1/16	0.084491622033959	0.222685972605707	12.1559633027523	30.0386361340052	TTN
Regulation Of DNA Strand Elongation (GO:0060382)	1/16	0.084491622033959	0.222685972605707	12.1559633027523	30.0386361340052	MCRS1
Regulation Of Endothelial Cell Migration (GO:0010594)	2/88	0.084620669590169	0.222685972605707	4.26442721791559	10.5313301849733	PLPP3;RHOB
Positive Regulation Of DNA Repair (GO:0045739)	2/89	0.086265856472264	0.223962717844624	4.21519795657727	10.3285897447956	H2AX;MCRS1
Positive Regulation Of Nucleic Acid-Templated Transcription (GO:1903508)	6/557	0.087008052058666	0.223962717844624	2.02488482479408	4.94427186013863	HDAC2;MYRF;MCRS1;HMGA1;ESR1;TRIM44
Regulation Of Glucose Transmembrane Transport (GO:0010827)	1/17	0.089530940529281	0.223962717844624	11.3956422018349	27.4996333927466	C3
Aorta Morphogenesis (GO:0035909)	1/17	0.089530940529281	0.223962717844624	11.3956422018349	27.4996333927466	LRP1
cGMP-mediated Signaling (GO:0019934)	1/17	0.089530940529281	0.223962717844624	11.3956422018349	27.4996333927466	HTR2C
Carboxylic Acid Biosynthetic Process (GO:0046394)	1/17	0.089530940529281	0.223962717844624	11.3956422018349	27.4996333927466	FADS1
Regulation Of Telomere Maintenance Via Telomere Lengthening (GO:1904356)	1/17	0.089530940529281	0.223962717844624	11.3956422018349	27.4996333927466	TERF1
Central Nervous System Neuron Development (GO:0021954)	1/17	0.089530940529281	0.223962717844624	11.3956422018349	27.4996333927466	B4GALT5
Regulation Of Viral Transcription (GO:0046782)	1/17	0.089530940529281	0.223962717844624	11.3956422018349	27.4996333927466	LARP7
Positive Regulation Of Cell Cycle Phase Transition (GO:1901989)	1/17	0.089530940529281	0.223962717844624	11.3956422018349	27.4996333927466	CUL3
Embryonic Digit Morphogenesis (GO:0042733)	1/17	0.089530940529281	0.223962717844624	11.3956422018349	27.4996333927466	HDAC2
Positive Regulation Of Macrophage Derived Foam Cell Differentiation (GO:0010744)	1/17	0.089530940529281	0.223962717844624	11.3956422018349	27.4996333927466	PLA2G5
Intracellular Estrogen Receptor Signaling Pathway (GO:0030520)	1/17	0.089530940529281	0.223962717844624	11.3956422018349	27.4996333927466	ESR1
rRNA Modification (GO:0000154)	1/17	0.089530940529281	0.223962717844624	11.3956422018349	27.4996333927466	FBL
Regulation Of DNA Methylation-Dependent Heterochromatin Formation (GO:0090308)	1/17	0.089530940529281	0.223962717844624	11.3956422018349	27.4996333927466	KDM1A
Muscle Tissue Morphogenesis (GO:0060415)	1/17	0.089530940529281	0.223962717844624	11.3956422018349	27.4996333927466	TTN
Negative Regulation Of Rho Protein Signal Transduction (GO:0035024)	1/17	0.089530940529281	0.223962717844624	11.3956422018349	27.4996333927466	CUL3
Regulation Of Actin Cytoskeleton Organization (GO:0032956)	2/91	0.08958508713785	0.223962717844624	4.1200582605077	9.93991417085871	LRP1;HRAS
Positive Regulation Of MAPK Cascade (GO:0043410)	4/310	0.091872334314453	0.22469376586922	2.41509433962264	5.76568835896638	HTR2C;ADRB2;PLA2G5;HRAS
Protein O-linked Glycosylation (GO:0006493)	2/93	0.0929417754048	0.22469376586922	4.02910052910053	9.57226472600129	PLOD2;B4GALT5
Regulation Of Collagen Biosynthetic Process (GO:0032965)	1/18	0.094542771660666	0.22469376586922	10.7247706422018	25.2965480093428	HDAC2
Negative Regulation Of Signal Transduction By P53 Class Mediator (GO:1901797)	1/18	0.094542771660666	0.22469376586922	10.7247706422018	25.2965480093428	KDM1A
Adrenergic Receptor Signaling Pathway (GO:0071875)	1/18	0.094542771660666	0.22469376586922	10.7247706422018	25.2965480093428	ADRB2
Associative Learning (GO:0008306)	1/18	0.094542771660666	0.22469376586922	10.7247706422018	25.2965480093428	FOXB1
Regulation Of Nervous System Process (GO:0031644)	1/18	0.094542771660666	0.22469376586922	10.7247706422018	25.2965480093428	HTR2C
Nucleosome Disassembly (GO:0006337)	1/18	0.094542771660666	0.22469376586922	10.7247706422018	25.2965480093428	HMGA1
Positive Regulation Of G Protein-Coupled Receptor Signaling Pathway (GO:0045745)	1/18	0.094542771660666	0.22469376586922	10.7247706422018	25.2965480093428	C3
Detection Of Mechanical Stimulus (GO:0050982)	1/18	0.094542771660666	0.22469376586922	10.7247706422018	25.2965480093428	TTN
Positive Regulation Of Monocyte Chemotaxis (GO:0090026)	1/18	0.094542771660666	0.22469376586922	10.7247706422018	25.2965480093428	PLA2G7
Positive Regulation Of Nervous System Process (GO:0031646)	1/18	0.094542771660666	0.22469376586922	10.7247706422018	25.2965480093428	MYRF
Positive Regulation Of Neuroblast Proliferation (GO:0002052)	1/18	0.094542771660666	0.22469376586922	10.7247706422018	25.2965480093428	KDM1A
Protein Autoprocessing (GO:0016540)	1/18	0.094542771660666	0.22469376586922	10.7247706422018	25.2965480093428	MYRF
Protein Localization To Chromosome, Centromeric Region (GO:0071459)	1/18	0.094542771660666	0.22469376586922	10.7247706422018	25.2965480093428	H2AC8
Melanosome Localization (GO:0032400)	1/18	0.094542771660666	0.22469376586922	10.7247706422018	25.2965480093428	BBS2
Regulation Of RIG-I Signaling Pathway (GO:0039535)	1/18	0.094542771660666	0.22469376586922	10.7247706422018	25.2965480093428	PUM2
Negative Regulation Of DNA-templated Transcription, Elongation (GO:0032785)	1/18	0.094542771660666	0.22469376586922	10.7247706422018	25.2965480093428	LARP7
Peptidyl-Lysine Modification (GO:0018205)	2/94	0.09463378940923	0.22469376586922	3.98510466988728	9.3958434133113	SUMO2;PLOD2
Golgi Vesicle Transport (GO:0048193)	3/197	0.094870701144782	0.22469376586922	2.84651700549186	6.70423172258467	GOLGA2;CUL3;PLPP3
Positive Regulation Of Epithelial Cell Migration (GO:0010634)	2/95	0.096334718401061	0.226770981158006	3.94205495818399	9.2241188681102	PLPP3;RHOB
COPII Vesicle Coating (GO:0048208)	1/19	0.09952726395268	0.226770981158006	10.1284403669725	23.3695901257381	CUL3
RNA-templated DNA Biosynthetic Process (GO:0006278)	1/19	0.09952726395268	0.226770981158006	10.1284403669725	23.3695901257381	TERF1
Negative Regulation Of Telomere Maintenance Via Telomerase (GO:0032211)	1/19	0.09952726395268	0.226770981158006	10.1284403669725	23.3695901257381	TERF1
Oligodendrocyte Differentiation (GO:0048709)	1/19	0.09952726395268	0.226770981158006	10.1284403669725	23.3695901257381	MYRF
Regulation Of Smooth Muscle Cell Migration (GO:0014910)	1/19	0.09952726395268	0.226770981158006	10.1284403669725	23.3695901257381	LRP1
Cellular Response To Misfolded Protein (GO:0071218)	1/19	0.09952726395268	0.226770981158006	10.1284403669725	23.3695901257381	CUL3
Embryonic Digestive Tract Development (GO:0048566)	1/19	0.09952726395268	0.226770981158006	10.1284403669725	23.3695901257381	RBPMS2
snRNA Processing (GO:0016180)	1/19	0.09952726395268	0.226770981158006	10.1284403669725	23.3695901257381	INTS2
Positive Regulation Of Histone Methylation (GO:0031062)	1/19	0.09952726395268	0.226770981158006	10.1284403669725	23.3695901257381	MCRS1
Telomere Maintenance Via Telomerase (GO:0007004)	1/19	0.09952726395268	0.226770981158006	10.1284403669725	23.3695901257381	TERF1
Positive Regulation Of Mitochondrial Fission (GO:0090141)	1/19	0.09952726395268	0.226770981158006	10.1284403669725	23.3695901257381	RALBP1
Vesicle Targeting, Rough ER To cis-Golgi (GO:0048207)	1/19	0.09952726395268	0.226770981158006	10.1284403669725	23.3695901257381	CUL3
Leukotriene Biosynthetic Process (GO:0019370)	1/19	0.09952726395268	0.226770981158006	10.1284403669725	23.3695901257381	PLA2G5
Linoleic Acid Metabolic Process (GO:0043651)	1/19	0.09952726395268	0.226770981158006	10.1284403669725	23.3695901257381	FADS1
Regulation Of Nucleic Acid-Templated Transcription (GO:1903506)	5/452	0.104095139401897	0.229299005332617	2.07126877596676	4.68614203405778	HMGA1;ZKSCAN5;ESR1;FADS1;ELAVL2
DNA Unwinding Involved In DNA Replication (GO:0006268)	1/20	0.104484565156629	0.229299005332617	9.594881699662	21.6721120487738	HMGA1
Fc-gamma Receptor Signaling Pathway Involved In Phagocytosis (GO:0038096)	1/20	0.104484565156629	0.229299005332617	9.594881699662	21.6721120487738	PLA2G6
Negative Regulation Of miRNA Transcription (GO:1902894)	1/20	0.104484565156629	0.229299005332617	9.594881699662	21.6721120487738	ESR1
Negative Regulation Of Protein Localization To Cell Periphery (GO:1904376)	1/20	0.104484565156629	0.229299005332617	9.594881699662	21.6721120487738	LZTFL1
Activation Of Adenylate Cyclase Activity (GO:0007190)	1/20	0.104484565156629	0.229299005332617	9.594881699662	21.6721120487738	ADRB2
Negative Regulation Of Stem Cell Population Maintenance (GO:1902455)	1/20	0.104484565156629	0.229299005332617	9.594881699662	21.6721120487738	HDAC2
Regulation Of Macrophage Chemotaxis (GO:0010758)	1/20	0.104484565156629	0.229299005332617	9.594881699662	21.6721120487738	C5
Cellular Response To Estradiol Stimulus (GO:0071392)	1/20	0.104484565156629	0.229299005332617	9.594881699662	21.6721120487738	ESR1
Response To Ketone (GO:1901654)	1/20	0.104484565156629	0.229299005332617	9.594881699662	21.6721120487738	ABHD2
Positive Regulation Of Lipid Storage (GO:0010884)	1/20	0.104484565156629	0.229299005332617	9.594881699662	21.6721120487738	C3
Leukotriene Metabolic Process (GO:0006691)	1/20	0.104484565156629	0.229299005332617	9.594881699662	21.6721120487738	PLA2G5
Protein Deacylation (GO:0035601)	1/20	0.104484565156629	0.229299005332617	9.594881699662	21.6721120487738	LYPLA1
protein-DNA Complex Disassembly (GO:0032986)	1/20	0.104484565156629	0.229299005332617	9.594881699662	21.6721120487738	HMGA1
Antimicrobial Humoral Response (GO:0019730)	2/100	0.10496798910782	0.229299005332617	3.73998488284203	8.4302993295524	H2BC21;PLA2G6
Response To UV (GO:0009411)	2/100	0.10496798910782	0.229299005332617	3.73998488284203	8.4302993295524	FEN1;KDM1A
ncRNA Processing (GO:0034470)	2/100	0.10496798910782	0.229299005332617	3.73998488284203	8.4302993295524	FBL;INTS2
Protein Stabilization (GO:0050821)	3/208	0.107165186670208	0.232445686146655	2.69227262366082	6.01287815521056	H1-5;PLPP3;TRIM44
Protein Catabolic Process (GO:0030163)	2/102	0.108478657769498	0.232445686146655	3.66481481481481	8.14029336571136	CEL;RSPRY1
Regulation Of RNA Splicing (GO:0043484)	2/102	0.108478657769498	0.232445686146655	3.66481481481481	8.14029336571136	ESRP1;LARP7
Negative Regulation Of miRNA Metabolic Process (GO:2000629)	1/21	0.109414822230051	0.232445686146655	9.11467889908257	20.1672197585572	ESR1
Regulation Of Lipid Storage (GO:0010883)	1/21	0.109414822230051	0.232445686146655	9.11467889908257	20.1672197585572	C3
Anaphase-Promoting Complex-Dependent Catabolic Process (GO:0031145)	1/21	0.109414822230051	0.232445686146655	9.11467889908257	20.1672197585572	CUL3
snRNA Metabolic Process (GO:0016073)	1/21	0.109414822230051	0.232445686146655	9.11467889908257	20.1672197585572	INTS2
Innate Immune Response In Mucosa (GO:0002227)	1/21	0.109414822230051	0.232445686146655	9.11467889908257	20.1672197585572	H2BC21
Positive Regulation Of Transcription Regulatory Region DNA Binding (GO:2000679)	1/21	0.109414822230051	0.232445686146655	9.11467889908257	20.1672197585572	H1-0
Lipid Catabolic Process (GO:0016042)	1/21	0.109414822230051	0.232445686146655	9.11467889908257	20.1672197585572	PLAAT3
Negative Regulation Of GTPase Activity (GO:0034260)	1/21	0.109414822230051	0.232445686146655	9.11467889908257	20.1672197585572	HRAS
Positive Regulation Of Cellular Process (GO:0048522)	6/594	0.109507745473535	0.232445686146655	1.89383830455259	4.18871580338101	HDAC2;MYRF;CUL3;ACER3;KRAS;HRAS
Lysosomal Transport (GO:0007041)	2/105	0.113802637124858	0.238162877796745	3.55753326141676	7.73154998258615	LRP1;RHOB
Fc Receptor Mediated Stimulatory Signaling Pathway (GO:0002431)	1/22	0.114318181342438	0.238162877796745	8.68020969855832	18.8253753843137	PLA2G6
Regulation Of Intracellular Steroid Hormone Receptor Signaling Pathway (GO:0033143)	1/22	0.114318181342438	0.238162877796745	8.68020969855832	18.8253753843137	KDM1A
Regulation Of Neural Precursor Cell Proliferation (GO:2000177)	1/22	0.114318181342438	0.238162877796745	8.68020969855832	18.8253753843137	KDM1A
Positive Regulation Of Cholesterol Efflux (GO:0010875)	1/22	0.114318181342438	0.238162877796745	8.68020969855832	18.8253753843137	LRP1
snRNA 3'-End Processing (GO:0034472)	1/22	0.114318181342438	0.238162877796745	8.68020969855832	18.8253753843137	INTS2
Mammary Gland Development (GO:0030879)	1/22	0.114318181342438	0.238162877796745	8.68020969855832	18.8253753843137	FOXB1
rRNA Methylation (GO:0031167)	1/22	0.114318181342438	0.238162877796745	8.68020969855832	18.8253753843137	FBL
Glycerophospholipid Biosynthetic Process (GO:0046474)	2/108	0.119192943989742	0.244920797020683	3.45632424877708	7.35164218810286	MBOAT7;PLA2G4C
Regulation Of Cholesterol Transport (GO:0032374)	1/23	0.119194787883399	0.244920797020683	8.28523769808174	17.6226695234356	LRP1
Cellular Lipid Catabolic Process (GO:0044242)	1/23	0.119194787883399	0.244920797020683	8.28523769808174	17.6226695234356	PNLIPRP2
Glial Cell Development (GO:0021782)	1/23	0.119194787883399	0.244920797020683	8.28523769808174	17.6226695234356	MYRF
Positive Regulation Of Protein Targeting To Membrane (GO:0090314)	1/23	0.119194787883399	0.244920797020683	8.28523769808174	17.6226695234356	HRAS
Microtubule Nucleation (GO:0007020)	1/23	0.119194787883399	0.244920797020683	8.28523769808174	17.6226695234356	GOLGA2
Fc-gamma Receptor Signaling Pathway (GO:0038094)	1/24	0.124044786453518	0.25031459149813	7.92461108895094	16.5395556341211	PLA2G6
Regulation Of Execution Phase Of Apoptosis (GO:1900117)	1/24	0.124044786453518	0.25031459149813	7.92461108895094	16.5395556341211	CEL
Acylglycerol Homeostasis (GO:0055090)	1/24	0.124044786453518	0.25031459149813	7.92461108895094	16.5395556341211	GCKR
Regulation Of Neuroblast Proliferation (GO:1902692)	1/24	0.124044786453518	0.25031459149813	7.92461108895094	16.5395556341211	KDM1A
Peroxisome Organization (GO:0007031)	1/24	0.124044786453518	0.25031459149813	7.92461108895094	16.5395556341211	PLAAT3
Regulation Of Ruffle Assembly (GO:1900027)	1/24	0.124044786453518	0.25031459149813	7.92461108895094	16.5395556341211	HRAS
Response To Hexose (GO:0009746)	1/24	0.124044786453518	0.25031459149813	7.92461108895094	16.5395556341211	GCKR
Fat-Soluble Vitamin Metabolic Process (GO:0006775)	1/24	0.124044786453518	0.25031459149813	7.92461108895094	16.5395556341211	ALDH1A2
Regulation Of Protein Serine/Threonine Kinase Activity (GO:0071900)	2/112	0.126477058790371	0.254651796222223	3.32996632996633	6.88535253518258	ADRB2;HRAS
Regulation Of Protein Ubiquitination (GO:0031396)	2/113	0.128314561106613	0.255465834449554	3.2997997997998	6.77538165463657	KDM1A;CUL3
Negative Regulation Of Intrinsic Apoptotic Signaling Pathway In Response To DNA Damage (GO:1902230)	1/25	0.128868320933442	0.255465834449554	7.59403669724771	15.5599090521289	KDM1A
Negative Regulation Of Protein Localization To Membrane (GO:1905476)	1/25	0.128868320933442	0.255465834449554	7.59403669724771	15.5599090521289	LZTFL1
Negative Regulation Of Telomere Maintenance Via Telomere Lengthening (GO:1904357)	1/25	0.128868320933442	0.255465834449554	7.59403669724771	15.5599090521289	TERF1
Regulation Of Monocyte Chemotaxis (GO:0090025)	1/25	0.128868320933442	0.255465834449554	7.59403669724771	15.5599090521289	PLA2G7
Regulation Of Myelination (GO:0031641)	1/25	0.128868320933442	0.255465834449554	7.59403669724771	15.5599090521289	MYRF
Long-Chain Fatty Acid Biosynthetic Process (GO:0042759)	1/25	0.128868320933442	0.255465834449554	7.59403669724771	15.5599090521289	FADS1
Regulation Of Cytoskeleton Organization (GO:0051493)	2/114	0.130158401727841	0.257456179241884	3.27017195767196	6.66789074429784	LRP1;HRAS
Cilium Organization (GO:0044782)	3/228	0.130992824202659	0.258538468821037	2.45046728971963	4.98085101821735	BBS2;BBS1;CEP164
Endoplasmic Reticulum To Golgi Vesicle-Mediated Transport (GO:0006888)	2/115	0.132008457105866	0.259972891455754	3.24106850213045	6.56280489638391	GOLGA2;CUL3
Nucleic Acid Phosphodiester Bond Hydrolysis (GO:0090305)	1/26	0.133665534352962	0.260110463745912	7.28990825688073	14.6703178930379	FEN1
Cardiac Muscle Cell Development (GO:0055013)	1/26	0.133665534352962	0.260110463745912	7.28990825688073	14.6703178930379	TTN
Positive Regulation Of Adenylate Cyclase Activity (GO:0045762)	1/26	0.133665534352962	0.260110463745912	7.28990825688073	14.6703178930379	ADRB2
Telomere Maintenance Via Telomere Lengthening (GO:0010833)	1/26	0.133665534352962	0.260110463745912	7.28990825688073	14.6703178930379	TERF1
Positive Regulation Of Protein Serine/Threonine Kinase Activity (GO:0071902)	2/117	0.135726723709971	0.260110463745912	3.18438003220612	6.35956293562468	ADRB2;HRAS
Positive Regulation Of Developmental Process (GO:0051094)	3/233	0.137221668717046	0.260110463745912	2.3965867533523	4.75999909226326	RALBP1;HDAC2;B4GALT5
Positive Regulation Of Cell Cycle Process (GO:0090068)	2/118	0.137594693536894	0.260110463745912	3.15676883780332	6.26127079712009	FEN1;CUL3
Regulation Of Chromatin Organization (GO:1902275)	1/27	0.138436569038102	0.260110463745912	7.00917431192661	13.8595420666929	MCRS1
Regulation Of Insulin Secretion Involved In Cellular Response To Glucose Stimulus (GO:0061178)	1/27	0.138436569038102	0.260110463745912	7.00917431192661	13.8595420666929	PLA2G6
Regulation Of Mitochondrial Fission (GO:0090140)	1/27	0.138436569038102	0.260110463745912	7.00917431192661	13.8595420666929	RALBP1
Cardiac Muscle Cell Differentiation (GO:0055007)	1/27	0.138436569038102	0.260110463745912	7.00917431192661	13.8595420666929	TTN
Phospholipid Biosynthetic Process (GO:0008654)	1/27	0.138436569038102	0.260110463745912	7.00917431192661	13.8595420666929	FADS1
Regulation Of Transcription Regulatory Region DNA Binding (GO:2000677)	1/27	0.138436569038102	0.260110463745912	7.00917431192661	13.8595420666929	H1-0
Positive Regulation Of Cytosolic Calcium Ion Concentration Involved In Phospholipase C-activating G Protein-Coupled Signaling Pathway (GO:0051482)	1/27	0.138436569038102	0.260110463745912	7.00917431192661	13.8595420666929	HTR2C
Positive Regulation Of Immune System Process (GO:0002684)	1/27	0.138436569038102	0.260110463745912	7.00917431192661	13.8595420666929	C8B
Positive Regulation Of Mitotic Cell Cycle (GO:0045931)	1/27	0.138436569038102	0.260110463745912	7.00917431192661	13.8595420666929	CUL3
Positive Regulation Of Response To Wounding (GO:1903036)	1/27	0.138436569038102	0.260110463745912	7.00917431192661	13.8595420666929	HRAS
Iron-Sulfur Cluster Assembly (GO:0016226)	1/27	0.138436569038102	0.260110463745912	7.00917431192661	13.8595420666929	HSCB
Metallo-Sulfur Cluster Assembly (GO:0031163)	1/27	0.138436569038102	0.260110463745912	7.00917431192661	13.8595420666929	HSCB
Protein Quality Control For Misfolded Or Incompletely Synthesized Proteins (GO:0006515)	1/27	0.138436569038102	0.260110463745912	7.00917431192661	13.8595420666929	CUL3
Regulation Of SMAD Protein Signal Transduction (GO:0060390)	1/27	0.138436569038102	0.260110463745912	7.00917431192661	13.8595420666929	LRP1
Regulation Of Androgen Receptor Signaling Pathway (GO:0060765)	1/27	0.138436569038102	0.260110463745912	7.00917431192661	13.8595420666929	KDM1A
Regulation Of Chromosome Segregation (GO:0051983)	1/28	0.143181566556266	0.26406436455049	6.74923547400612	13.1180959012264	PUM2
Regulation Of Lipid Biosynthetic Process (GO:0046890)	1/28	0.143181566556266	0.26406436455049	6.74923547400612	13.1180959012264	C3
Apoptotic Cell Clearance (GO:0043277)	1/28	0.143181566556266	0.26406436455049	6.74923547400612	13.1180959012264	LRP1
Regulation Of Protein Targeting To Membrane (GO:0090313)	1/28	0.143181566556266	0.26406436455049	6.74923547400612	13.1180959012264	HRAS
Diterpenoid Metabolic Process (GO:0016101)	1/28	0.143181566556266	0.26406436455049	6.74923547400612	13.1180959012264	LRP1
Positive Regulation Of Defense Response To Virus By Host (GO:0002230)	1/28	0.143181566556266	0.26406436455049	6.74923547400612	13.1180959012264	TRIM44
Vesicle Coating (GO:0006901)	1/28	0.143181566556266	0.26406436455049	6.74923547400612	13.1180959012264	CUL3
Mucosal Immune Response (GO:0002385)	1/28	0.143181566556266	0.26406436455049	6.74923547400612	13.1180959012264	H2BC21
Regulation Of DNA Damage Response, Signal Transduction By P53 Class Mediator (GO:0043516)	1/28	0.143181566556266	0.26406436455049	6.74923547400612	13.1180959012264	KDM1A
Positive Regulation Of Transcription By RNA Polymerase II (GO:0045944)	8/938	0.144959504689474	0.266551932356363	1.59898798228969	3.08812685504514	HDAC2;KDM1A;CDX1;MCRS1;HMGA1;LARP7;ESR1;HRAS
Receptor-Mediated Endocytosis (GO:0006898)	2/122	0.145122718727353	0.266551932356363	3.05092592592593	5.8888226528675	LRP1;ADRB2
Positive Regulation Of Epithelial Cell Proliferation (GO:0050679)	2/123	0.147018180184099	0.266754711191584	3.02555861646771	5.8005980299617	NRAS;HRAS
Regulation Of Autophagy (GO:0010506)	3/241	0.147394568813107	0.266754711191584	2.3150867823765	4.43256272632586	GOLGA2;ACER2;RAB39B
Carbohydrate Derivative Biosynthetic Process (GO:1901137)	1/29	0.147900667649556	0.266754711191584	6.50786369593709	12.4379227768922	B4GALT5
Response To Steroid Hormone (GO:0048545)	1/29	0.147900667649556	0.266754711191584	6.50786369593709	12.4379227768922	ABHD2
Sarcomere Organization (GO:0045214)	1/29	0.147900667649556	0.266754711191584	6.50786369593709	12.4379227768922	TTN
Positive Regulation Of Neural Precursor Cell Proliferation (GO:2000179)	1/29	0.147900667649556	0.266754711191584	6.50786369593709	12.4379227768922	KDM1A
Lipid Droplet Organization (GO:0034389)	1/29	0.147900667649556	0.266754711191584	6.50786369593709	12.4379227768922	PLA2G4C
Negative Regulation Of DNA Binding (GO:0043392)	1/29	0.147900667649556	0.266754711191584	6.50786369593709	12.4379227768922	KDM1A
Regulation Of Blood Coagulation (GO:0030193)	1/29	0.147900667649556	0.266754711191584	6.50786369593709	12.4379227768922	CEL
Cilium Assembly (GO:0060271)	3/243	0.149975842638697	0.269956516749655	2.29556074766355	4.35532389862088	BBS2;BBS1;CEP164
Regulation Of ERK1 And ERK2 Cascade (GO:0070372)	3/244	0.151271998777979	0.271746105589184	2.28591926164346	4.31736026719518	HTR2C;PLA2G5;HRAS
Regulation Of Macrophage Derived Foam Cell Differentiation (GO:0010743)	1/30	0.152594012403794	0.271949725076068	6.28313824739007	11.812139044805	PLA2G5
Artery Morphogenesis (GO:0048844)	1/30	0.152594012403794	0.271949725076068	6.28313824739007	11.812139044805	LRP1
Nucleic Acid Metabolic Process (GO:0090304)	1/30	0.152594012403794	0.271949725076068	6.28313824739007	11.812139044805	FEN1
Phospholipid Dephosphorylation (GO:0046839)	1/30	0.152594012403794	0.271949725076068	6.28313824739007	11.812139044805	PLPP3
Positive Regulation Of DNA-binding Transcription Factor Activity (GO:0051091)	3/246	0.153875178766352	0.273691029426318	2.2668743509865	4.24271271227027	KDM1A;PLPP3;ESR1
Positive Regulation Of Protein Phosphorylation (GO:0001934)	4/377	0.154226705518237	0.273775216896278	1.97450553897516	3.691005687848	C3;RALBP1;KRAS;HRAS
Non-Motile Cilium Assembly (GO:1905515)	1/31	0.157261740079993	0.274826341887366	6.07339449541284	11.2348307119246	BBS1
Organic Cation Transport (GO:0015695)	1/31	0.157261740079993	0.274826341887366	6.07339449541284	11.2348307119246	RALBP1
Cardiac Muscle Tissue Morphogenesis (GO:0055008)	1/31	0.157261740079993	0.274826341887366	6.07339449541284	11.2348307119246	TTN
Response To Estradiol (GO:0032355)	1/31	0.157261740079993	0.274826341887366	6.07339449541284	11.2348307119246	ESR1
Positive Regulation Of Glucose Transmembrane Transport (GO:0010828)	1/31	0.157261740079993	0.274826341887366	6.07339449541284	11.2348307119246	C3
Positive Regulation Of Mononuclear Cell Migration (GO:0071677)	1/31	0.157261740079993	0.274826341887366	6.07339449541284	11.2348307119246	PLA2G7
Triglyceride Homeostasis (GO:0070328)	1/31	0.157261740079993	0.274826341887366	6.07339449541284	11.2348307119246	GCKR
Negative Regulation Of DNA Biosynthetic Process (GO:2000279)	1/31	0.157261740079993	0.274826341887366	6.07339449541284	11.2348307119246	TERF1
Protein Homooligomerization (GO:0051260)	2/129	0.158495269269147	0.275910526774144	2.88174394867308	5.30826034172242	GOLGA2;ALDH1A2
Regulation Of DNA Repair (GO:0006282)	2/129	0.158495269269147	0.275910526774144	2.88174394867308	5.30826034172242	H2AX;MCRS1
DNA Damage Response (GO:0006974)	4/384	0.161503330254116	0.279144809002206	1.93743793445879	3.53239402706515	ACER2;H2AX;FEN1;KDM1A
Regulation Of Cholesterol Efflux (GO:0010874)	1/32	0.16190398922128	0.279144809002206	5.87718259840189	10.700890669018	LRP1
Glycosphingolipid Metabolic Process (GO:0006687)	1/32	0.16190398922128	0.279144809002206	5.87718259840189	10.700890669018	ENPP7
Heterochromatin Formation (GO:0031507)	1/32	0.16190398922128	0.279144809002206	5.87718259840189	10.700890669018	H1-0
miRNA Processing (GO:0035196)	1/32	0.16190398922128	0.279144809002206	5.87718259840189	10.700890669018	PUM2
Negative Regulation Of Cell Motility (GO:2000146)	2/133	0.166238015444536	0.282771335577312	2.79318631608708	5.01191110146065	HDAC2;RHOB
Cardiac Muscle Contraction (GO:0060048)	1/33	0.16652089761775	0.282771335577312	5.69323394495413	10.2058873939772	TTN
Phosphatidic Acid Metabolic Process (GO:0046473)	1/33	0.16652089761775	0.282771335577312	5.69323394495413	10.2058873939772	PLA2G6
Positive Regulation Of DNA Binding (GO:0043388)	1/33	0.16652089761775	0.282771335577312	5.69323394495413	10.2058873939772	H1-0
Positive Regulation Of RNA Metabolic Process (GO:0051254)	1/33	0.16652089761775	0.282771335577312	5.69323394495413	10.2058873939772	HRAS
Epithelial Tube Morphogenesis (GO:0060562)	1/33	0.16652089761775	0.282771335577312	5.69323394495413	10.2058873939772	RHOB
Positive Regulation Of Ion Transmembrane Transporter Activity (GO:0032414)	1/33	0.16652089761775	0.282771335577312	5.69323394495413	10.2058873939772	ADRB2
Glycolipid Metabolic Process (GO:0006664)	1/33	0.16652089761775	0.282771335577312	5.69323394495413	10.2058873939772	ENPP7
Non-Membrane-Bounded Organelle Assembly (GO:0140694)	2/135	0.17013425657873	0.284135317542504	2.75090504037872	4.87231335286966	GOLGA2;PLA2G4C
DNA Damage Checkpoint Signaling (GO:0000077)	1/34	0.171112602342263	0.284135317542504	5.52043369474562	9.7459582809162	H2AX
Regulation Of Neuronal Synaptic Plasticity (GO:0048168)	1/34	0.171112602342263	0.284135317542504	5.52043369474562	9.7459582809162	SYP
Organophosphate Biosynthetic Process (GO:0090407)	1/34	0.171112602342263	0.284135317542504	5.52043369474562	9.7459582809162	FADS1
Cellular Response To Hydrogen Peroxide (GO:0070301)	1/34	0.171112602342263	0.284135317542504	5.52043369474562	9.7459582809162	RHOB
Response To Estrogen (GO:0043627)	1/34	0.171112602342263	0.284135317542504	5.52043369474562	9.7459582809162	ESR1
Embryonic Limb Morphogenesis (GO:0030326)	1/34	0.171112602342263	0.284135317542504	5.52043369474562	9.7459582809162	HDAC2
Glial Cell Differentiation (GO:0010001)	1/34	0.171112602342263	0.284135317542504	5.52043369474562	9.7459582809162	MYRF
Positive Regulation Of Organelle Organization (GO:0010638)	1/34	0.171112602342263	0.284135317542504	5.52043369474562	9.7459582809162	PLA2G5
Microtubule Polymerization (GO:0046785)	1/34	0.171112602342263	0.284135317542504	5.52043369474562	9.7459582809162	GOLGA2
Negative Regulation Of Ras Protein Signal Transduction (GO:0046580)	1/34	0.171112602342263	0.284135317542504	5.52043369474562	9.7459582809162	CUL3
Negative Regulation Of Cell Cycle Process (GO:0010948)	1/34	0.171112602342263	0.284135317542504	5.52043369474562	9.7459582809162	TERF1
Protein Localization To Organelle (GO:0033365)	2/137	0.174045985896357	0.288474009772967	2.70987654320988	4.73804496641278	BBS2;BBS1
Regulation Of mRNA Processing (GO:0050684)	1/35	0.175679239711009	0.289581164358807	5.35779816513761	9.31772240223673	LARP7
Regulatory ncRNA Processing (GO:0070918)	1/35	0.175679239711009	0.289581164358807	5.35779816513761	9.31772240223673	PUM2
Positive Regulation Of Mitotic Nuclear Division (GO:0045840)	1/35	0.175679239711009	0.289581164358807	5.35779816513761	9.31772240223673	CUL3
COPII-coated Vesicle Budding (GO:0090114)	1/36	0.180220945330986	0.293838497822261	5.20445609436435	8.918208712384	CUL3
Negative Regulation Of Sequestering Of Calcium Ion (GO:0051283)	1/36	0.180220945330986	0.293838497822261	5.20445609436435	8.918208712384	HTR2C
Base-Excision Repair (GO:0006284)	1/36	0.180220945330986	0.293838497822261	5.20445609436435	8.918208712384	FEN1
Histone Deacetylation (GO:0016575)	1/36	0.180220945330986	0.293838497822261	5.20445609436435	8.918208712384	HDAC2
Protein Destabilization (GO:0031648)	1/36	0.180220945330986	0.293838497822261	5.20445609436435	8.918208712384	CUL3
Negative Regulation Of T Cell Proliferation (GO:0042130)	1/36	0.180220945330986	0.293838497822261	5.20445609436435	8.918208712384	PLA2G5
Regulation Of Defense Response To Virus By Host (GO:0050691)	1/37	0.184737854078807	0.298499225621053	5.05963302752294	8.54479661722006	TRIM44
Negative Regulation Of Transferase Activity (GO:0051348)	1/37	0.184737854078807	0.298499225621053	5.05963302752294	8.54479661722006	TERF1
Positive Regulation Of Immune Effector Process (GO:0002699)	1/37	0.184737854078807	0.298499225621053	5.05963302752294	8.54479661722006	PLA2G5
Melanosome Organization (GO:0032438)	1/37	0.184737854078807	0.298499225621053	5.05963302752294	8.54479661722006	PMEL
Muscle Cell Differentiation (GO:0042692)	1/37	0.184737854078807	0.298499225621053	5.05963302752294	8.54479661722006	KDM1A
RNA 3'-End Processing (GO:0031123)	1/38	0.189230100063095	0.303577700635982	4.92263823456484	8.19516650596927	INTS2
Negative Regulation Of Type I Interferon Production (GO:0032480)	1/38	0.189230100063095	0.303577700635982	4.92263823456484	8.19516650596927	CUL3
Regulation Of Telomere Maintenance (GO:0032204)	1/38	0.189230100063095	0.303577700635982	4.92263823456484	8.19516650596927	TERF1
Fatty Acid Transport (GO:0015908)	1/38	0.189230100063095	0.303577700635982	4.92263823456484	8.19516650596927	LYPLA1
Plasma Membrane Bounded Cell Projection Assembly (GO:0120031)	3/275	0.193087070434927	0.306376160082734	2.02219626168224	3.32573238313537	BBS2;BBS1;CEP164
Negative Regulation Of Lymphocyte Proliferation (GO:0050672)	1/39	0.193697816763418	0.306376160082734	4.7928536938677	7.86725835638965	PLA2G5
Odontogenesis (GO:0042476)	1/39	0.193697816763418	0.306376160082734	4.7928536938677	7.86725835638965	HDAC2
Regulation Of Receptor-Mediated Endocytosis (GO:0048259)	1/39	0.193697816763418	0.306376160082734	4.7928536938677	7.86725835638965	C3
Release Of Sequestered Calcium Ion Into Cytosol (GO:0051209)	1/39	0.193697816763418	0.306376160082734	4.7928536938677	7.86725835638965	HTR2C
Positive Regulation Of Cytokinesis (GO:0032467)	1/39	0.193697816763418	0.306376160082734	4.7928536938677	7.86725835638965	CUL3
Positive Regulation Of Pattern Recognition Receptor Signaling Pathway (GO:0062208)	1/39	0.193697816763418	0.306376160082734	4.7928536938677	7.86725835638965	PUM2
Histone H4 Acetylation (GO:0043967)	1/39	0.193697816763418	0.306376160082734	4.7928536938677	7.86725835638965	MCRS1
Negative Regulation Of Protein Phosphorylation (GO:0001933)	2/149	0.197797965075518	0.307460384801124	2.48715041572184	4.03045000022026	LRP1;PLPP3
Regulation Of Cytokine-Mediated Signaling Pathway (GO:0001959)	1/40	0.198141136871835	0.307460384801124	4.6697247706422	7.55923693646306	TRIM44
Negative Regulation Of Protein Localization (GO:1903828)	1/40	0.198141136871835	0.307460384801124	4.6697247706422	7.55923693646306	LZTFL1
Cyclic-Nucleotide-Mediated Signaling (GO:0019935)	1/40	0.198141136871835	0.307460384801124	4.6697247706422	7.55923693646306	HTR2C
Endothelial Cell Migration (GO:0043542)	1/40	0.198141136871835	0.307460384801124	4.6697247706422	7.55923693646306	CEL
Positive Regulation Of Insulin Secretion (GO:0032024)	1/40	0.198141136871835	0.307460384801124	4.6697247706422	7.55923693646306	PLA2G6
Positive Regulation Of Stem Cell Population Maintenance (GO:1902459)	1/40	0.198141136871835	0.307460384801124	4.6697247706422	7.55923693646306	HDAC2
Positive Regulation Of Wound Healing (GO:0090303)	1/40	0.198141136871835	0.307460384801124	4.6697247706422	7.55923693646306	HRAS
Protein Deacetylation (GO:0006476)	1/40	0.198141136871835	0.307460384801124	4.6697247706422	7.55923693646306	HDAC2
Protein Localization To Chromosome (GO:0034502)	1/40	0.198141136871835	0.307460384801124	4.6697247706422	7.55923693646306	ESR1
Protein Localization To Cilium (GO:0061512)	1/40	0.198141136871835	0.307460384801124	4.6697247706422	7.55923693646306	BBS1
Regulation Of Chemokine Production (GO:0032642)	1/41	0.202560192399625	0.311631065230192	4.55275229357798	7.26946240256976	C5
DNA Duplex Unwinding (GO:0032508)	1/41	0.202560192399625	0.311631065230192	4.55275229357798	7.26946240256976	HMGA1
O-glycan Processing (GO:0016266)	1/41	0.202560192399625	0.311631065230192	4.55275229357798	7.26946240256976	B4GALT5
Heart Contraction (GO:0060047)	1/41	0.202560192399625	0.311631065230192	4.55275229357798	7.26946240256976	TTN
Visual System Development (GO:0150063)	1/41	0.202560192399625	0.311631065230192	4.55275229357798	7.26946240256976	C3
DNA Integrity Checkpoint Signaling (GO:0031570)	1/42	0.206955114601375	0.316768032553125	4.4414857910047	6.99646535750659	H2AX
Ceramide Biosynthetic Process (GO:0046513)	1/42	0.206955114601375	0.316768032553125	4.4414857910047	6.99646535750659	SPTLC3
Negative Regulation Of I-kappaB kinase/NF-kappaB Signaling (GO:0043124)	1/42	0.206955114601375	0.316768032553125	4.4414857910047	6.99646535750659	ESR1
Regulation Of Chromosome Organization (GO:0033044)	1/43	0.211326034137084	0.319797030860722	4.33551769331586	6.73892559472828	MCRS1
Positive Regulation Of Cell Division (GO:0051781)	1/43	0.211326034137084	0.319797030860722	4.33551769331586	6.73892559472828	CUL3
Positive Regulation Of Receptor-Mediated Endocytosis (GO:0048260)	1/43	0.211326034137084	0.319797030860722	4.33551769331586	6.73892559472828	C3
Intracellular Steroid Hormone Receptor Signaling Pathway (GO:0030518)	1/43	0.211326034137084	0.319797030860722	4.33551769331586	6.73892559472828	ESR1
Negative Regulation Of BMP Signaling Pathway (GO:0030514)	1/43	0.211326034137084	0.319797030860722	4.33551769331586	6.73892559472828	RBPMS2
Regulation Of Cell-Cell Adhesion (GO:0022407)	1/43	0.211326034137084	0.319797030860722	4.33551769331586	6.73892559472828	PLPP3
DNA Metabolic Process (GO:0006259)	3/288	0.211421370402366	0.319797030860722	1.92867683226759	2.99697501993485	FEN1;MCRS1;TERF1
Positive Regulation Of Biosynthetic Process (GO:0009891)	1/44	0.215673080845435	0.323509621268152	4.23447834435673	6.49565392447038	HDAC2
Positive Regulation Of Cytokine-Mediated Signaling Pathway (GO:0001961)	1/44	0.215673080845435	0.323509621268152	4.23447834435673	6.49565392447038	TRIM44
Embryonic Organ Morphogenesis (GO:0048562)	1/44	0.215673080845435	0.323509621268152	4.23447834435673	6.49565392447038	RBPMS2
Mitotic Spindle Assembly (GO:0090307)	1/44	0.215673080845435	0.323509621268152	4.23447834435673	6.49565392447038	GOLGA2
Regulation Of DNA-templated Transcription Elongation (GO:0032784)	1/44	0.215673080845435	0.323509621268152	4.23447834435673	6.49565392447038	INTS2
Regulation Of Cellular Metabolic Process (GO:0031323)	1/45	0.219996383936614	0.32672730287616	4.13803169307757	6.26557656093455	MBOAT7
Organic Hydroxy Compound Transport (GO:0015850)	1/45	0.219996383936614	0.32672730287616	4.13803169307757	6.26557656093455	RALBP1
Regulation Of Protein Modification Process (GO:0031399)	1/45	0.219996383936614	0.32672730287616	4.13803169307757	6.26557656093455	ACER2
Regulation Of Stem Cell Differentiation (GO:2000736)	1/45	0.219996383936614	0.32672730287616	4.13803169307757	6.26557656093455	HDAC2
Regulation Of Telomerase Activity (GO:0051972)	1/45	0.219996383936614	0.32672730287616	4.13803169307757	6.26557656093455	TERF1
Positive Regulation Of Innate Immune Response (GO:0045089)	1/45	0.219996383936614	0.32672730287616	4.13803169307757	6.26557656093455	PLA2G5
Regulation Of Macromolecule Metabolic Process (GO:0060255)	2/162	0.223941258622277	0.328238154006451	2.28356481481481	3.41706130686002	YBX2;TRIM44
Regulation Of mRNA Catabolic Process (GO:0061013)	1/46	0.224296071904408	0.328238154006451	4.04587155963303	6.04772167413283	PUM2
Response To Hydrogen Peroxide (GO:0042542)	1/46	0.224296071904408	0.328238154006451	4.04587155963303	6.04772167413283	RHOB
Positive Regulation Of Cell-Cell Adhesion (GO:0022409)	1/46	0.224296071904408	0.328238154006451	4.04587155963303	6.04772167413283	PLPP3
Epithelial Cell Migration (GO:0010631)	1/46	0.224296071904408	0.328238154006451	4.04587155963303	6.04772167413283	CEL
Vacuolar Transport (GO:0007034)	1/46	0.224296071904408	0.328238154006451	4.04587155963303	6.04772167413283	LRP1
Homotypic Cell-Cell Adhesion (GO:0034109)	1/46	0.224296071904408	0.328238154006451	4.04587155963303	6.04772167413283	PLPP3
Protein Sumoylation (GO:0016925)	1/46	0.224296071904408	0.328238154006451	4.04587155963303	6.04772167413283	SUMO2
Myofibril Assembly (GO:0030239)	1/46	0.224296071904408	0.328238154006451	4.04587155963303	6.04772167413283	TTN
Negative Regulation Of Hydrolase Activity (GO:0051346)	1/47	0.228572272567155	0.332872241602653	3.95771838851217	5.84120775940119	HRAS
Regulation Of Wound Healing (GO:0061041)	1/47	0.228572272567155	0.332872241602653	3.95771838851217	5.84120775940119	HRAS
Positive Regulation Of Smooth Muscle Cell Proliferation (GO:0048661)	1/47	0.228572272567155	0.332872241602653	3.95771838851217	5.84120775940119	RBPMS2
Cellular Response To Radiation (GO:0071478)	1/48	0.232825113065917	0.337427700095531	3.8733164161624	5.64523354886982	RHOB
Retrograde Vesicle-Mediated Transport, Golgi To Endoplasmic Reticulum (GO:0006890)	1/48	0.232825113065917	0.337427700095531	3.8733164161624	5.64523354886982	PLPP3
Regulation Of DNA Binding (GO:0051101)	1/48	0.232825113065917	0.337427700095531	3.8733164161624	5.64523354886982	KDM1A
Membrane Organization (GO:0061024)	2/167	0.234072726884172	0.338690440829188	2.21380471380471	3.21471765730565	PLAAT3;SYP
Double-Strand Break Repair (GO:0006302)	2/168	0.236102639127756	0.340269932812998	2.20035698348951	3.17619034689652	H2AX;FEN1
Regulation Of Mitotic Metaphase/Anaphase Transition (GO:0030071)	1/49	0.237054719859722	0.340269932812998	3.79243119266055	5.45906923244915	CUL3
Erythrocyte Differentiation (GO:0030218)	1/49	0.237054719859722	0.340269932812998	3.79243119266055	5.45906923244915	HSCB
Positive Regulation Of miRNA Metabolic Process (GO:2000630)	1/49	0.237054719859722	0.340269932812998	3.79243119266055	5.45906923244915	HRAS
Negative Regulation Of T Cell Activation (GO:0050868)	1/49	0.237054719859722	0.340269932812998	3.79243119266055	5.45906923244915	PLA2G5
G Protein-Coupled Receptor Signaling Pathway, Coupled To Cyclic Nucleotide Second Messenger (GO:0007187)	1/50	0.241261218690496	0.344658883843566	3.71484740685265	5.28204879592619	HTR2C
Positive Regulation Of Transport (GO:0051050)	1/50	0.241261218690496	0.344658883843566	3.71484740685265	5.28204879592619	LRP1
Negative Regulation Of Cell Projection Organization (GO:0031345)	1/50	0.241261218690496	0.344658883843566	3.71484740685265	5.28204879592619	HDAC2
Positive Regulation Of DNA-templated Transcription (GO:0045893)	9/1243	0.244553812629782	0.346238653896754	1.3471765328883	1.89725552240843	HDAC2;KDM1A;MYRF;CDX1;MCRS1;HMGA1;ESR1;HRAS;TRIM44
Negative Regulation Of Gene Expression, Epigenetic (GO:0045814)	1/51	0.245444734651254	0.346238653896754	3.64036697247706	5.11356331288819	H1-0
Amide Biosynthetic Process (GO:0043604)	1/51	0.245444734651254	0.346238653896754	3.64036697247706	5.11356331288819	SPTLC3
Regulation Of Telomere Maintenance Via Telomerase (GO:0032210)	1/51	0.245444734651254	0.346238653896754	3.64036697247706	5.11356331288819	TERF1
Cholesterol Transport (GO:0030301)	1/51	0.245444734651254	0.346238653896754	3.64036697247706	5.11356331288819	CEL
Positive Regulation Of Protein Localization To Cell Periphery (GO:1904377)	1/51	0.245444734651254	0.346238653896754	3.64036697247706	5.11356331288819	LRP1
Positive Regulation Of Protein Localization To Plasma Membrane (GO:1903078)	1/51	0.245444734651254	0.346238653896754	3.64036697247706	5.11356331288819	LRP1
Receptor Internalization (GO:0031623)	1/51	0.245444734651254	0.346238653896754	3.64036697247706	5.11356331288819	LRP1
Protein Transport (GO:0015031)	3/313	0.247654085972787	0.348286593752817	1.77087729876394	2.4716529738184	BBS2;BBS1;LRP1
Rho Protein Signal Transduction (GO:0007266)	1/52	0.249605392189519	0.348286593752817	3.56880733944954	4.95305505803085	RHOB
Arachidonic Acid Metabolic Process (GO:0019369)	1/52	0.249605392189519	0.348286593752817	3.56880733944954	4.95305505803085	PLA2G4C
Regulation Of Peptide Hormone Secretion (GO:0090276)	1/52	0.249605392189519	0.348286593752817	3.56880733944954	4.95305505803085	HTR2C
Cardiac Muscle Tissue Development (GO:0048738)	1/52	0.249605392189519	0.348286593752817	3.56880733944954	4.95305505803085	TTN
Regulation Of Proteolysis (GO:0030162)	1/52	0.249605392189519	0.348286593752817	3.56880733944954	4.95305505803085	HDAC2
Cell Cycle G1/S Phase Transition (GO:0044843)	1/52	0.249605392189519	0.348286593752817	3.56880733944954	4.95305505803085	CUL3
Positive Regulation Of Hydrolase Activity (GO:0051345)	2/176	0.252373225499578	0.351336897711498	2.09833971902937	2.88909113891501	RALBP1;HRAS
Positive Regulation Of NIK/NF-kappaB Signaling (GO:1901224)	1/53	0.253743315013859	0.351336897711498	3.5	4.80001232811148	TRIM44
Positive Regulation Of Chemokine Production (GO:0032722)	1/53	0.253743315013859	0.351336897711498	3.5	4.80001232811148	C5
Spermatid Development (GO:0007286)	1/53	0.253743315013859	0.351336897711498	3.5	4.80001232811148	CEP57
Glycoprotein Metabolic Process (GO:0009100)	1/53	0.253743315013859	0.351336897711498	3.5	4.80001232811148	B4GALT5
Negative Regulation Of Neuron Projection Development (GO:0010977)	1/54	0.257858626285793	0.35430956283544	3.43378916392591	4.65396486886773	HDAC2
Regulation Of Lipid Metabolic Process (GO:0019216)	1/54	0.257858626285793	0.35430956283544	3.43378916392591	4.65396486886773	MBOAT7
Regulation Of Smooth Muscle Cell Proliferation (GO:0048660)	1/54	0.257858626285793	0.35430956283544	3.43378916392591	4.65396486886773	RBPMS2
Epidermal Cell Differentiation (GO:0009913)	1/54	0.257858626285793	0.35430956283544	3.43378916392591	4.65396486886773	HDAC2
Positive Regulation Of Leukocyte Chemotaxis (GO:0002690)	1/54	0.257858626285793	0.35430956283544	3.43378916392591	4.65396486886773	PLA2G7
Organelle Assembly (GO:0070925)	3/322	0.260938382735546	0.357994732411572	1.72012421996309	2.31093697324266	BBS2;BBS1;CEP164
Cellular Response To Fibroblast Growth Factor Stimulus (GO:0044344)	1/55	0.26195144837135	0.358837600508699	3.37003058103976	4.51447983656359	CEP57
RNA Polymerase II Preinitiation Complex Assembly (GO:0051123)	1/56	0.266021903078923	0.363307606632824	3.30859049207673	4.3811582117802	ESR1
Regulation Of Stem Cell Population Maintenance (GO:2000036)	1/56	0.266021903078923	0.363307606632824	3.30859049207673	4.3811582117802	HDAC2
RNA Catabolic Process (GO:0006401)	1/57	0.270070111537011	0.366611011136214	3.24934469200524	4.25363161788476	FEN1
Endosome To Lysosome Transport (GO:0008333)	1/57	0.270070111537011	0.366611011136214	3.24934469200524	4.25363161788476	RHOB
Striated Muscle Contraction (GO:0006941)	1/57	0.270070111537011	0.366611011136214	3.24934469200524	4.25363161788476	TTN
Post-Transcriptional Regulation Of Gene Expression (GO:0010608)	1/57	0.270070111537011	0.366611011136214	3.24934469200524	4.25363161788476	PUM2
Proteolysis (GO:0006508)	3/330	0.272825732748228	0.369159651628123	1.67735574037555	2.17875432198808	CFH;CEL;RSPRY1
Regulation Of Phagocytosis (GO:0050764)	1/58	0.274096194189372	0.369159651628123	3.19217769193626	4.1315594868238	PLA2G5
Response To Organic Cyclic Compound (GO:0014070)	1/58	0.274096194189372	0.369159651628123	3.19217769193626	4.1315594868238	ESR1
Positive Regulation Of Mitochondrion Organization (GO:0010822)	1/58	0.274096194189372	0.369159651628123	3.19217769193626	4.1315594868238	RALBP1
Regulation Of miRNA Transcription (GO:1902893)	1/59	0.278100270893186	0.369159651628123	3.13698196773173	4.01462652923265	ESR1
Anterior/Posterior Pattern Specification (GO:0009952)	1/59	0.278100270893186	0.369159651628123	3.13698196773173	4.01462652923265	CDX1
Regulation Of Multicellular Organismal Development (GO:2000026)	1/59	0.278100270893186	0.369159651628123	3.13698196773173	4.01462652923265	MCRS1
Regulation Of Type I Interferon Production (GO:0032479)	1/59	0.278100270893186	0.369159651628123	3.13698196773173	4.01462652923265	CUL3
Chordate Embryonic Development (GO:0043009)	1/59	0.278100270893186	0.369159651628123	3.13698196773173	4.01462652923265	ALDH1A2
Transcription Preinitiation Complex Assembly (GO:0070897)	1/59	0.278100270893186	0.369159651628123	3.13698196773173	4.01462652923265	ESR1
Heart Morphogenesis (GO:0003007)	1/59	0.278100270893186	0.369159651628123	3.13698196773173	4.01462652923265	TTN
Positive Regulation Of Protein Binding (GO:0032092)	1/59	0.278100270893186	0.369159651628123	3.13698196773173	4.01462652923265	LRP1
Positive Regulation Of Proteolysis (GO:0045862)	1/59	0.278100270893186	0.369159651628123	3.13698196773173	4.01462652923265	HDAC2
Mitotic Cytokinesis (GO:0000281)	1/59	0.278100270893186	0.369159651628123	3.13698196773173	4.01462652923265	RHOB
Regulation Of Cell Death (GO:0010941)	1/59	0.278100270893186	0.369159651628123	3.13698196773173	4.01462652923265	ACER3
Negative Regulation Of Gene Expression (GO:0010629)	3/336	0.281781107828526	0.372249581695116	1.64662793634756	2.08565965347646	LRP1;ESR1;HRAS
Negative Regulation Of Peptidase Activity (GO:0010466)	1/60	0.282082460795633	0.372249581695116	3.08365728502566	3.9025404751994	LRP1
Sterol Metabolic Process (GO:0016125)	1/60	0.282082460795633	0.372249581695116	3.08365728502566	3.9025404751994	CEL
protein-DNA Complex Organization (GO:0071824)	1/60	0.282082460795633	0.372249581695116	3.08365728502566	3.9025404751994	H1-5
Negative Regulation Of Viral Process (GO:0048525)	1/61	0.286042882512376	0.375274918748015	3.03211009174312	3.7950300472565	LARP7
Regulation Of Pathway-Restricted SMAD Protein Phosphorylation (GO:0060393)	1/61	0.286042882512376	0.375274918748015	3.03211009174312	3.7950300472565	LRP1
Fatty Acid Catabolic Process (GO:0009062)	1/61	0.286042882512376	0.375274918748015	3.03211009174312	3.7950300472565	ABHD2
Negative Regulation Of Autophagy (GO:0010507)	1/61	0.286042882512376	0.375274918748015	3.03211009174312	3.7950300472565	GOLGA2
Regulation Of Cell Differentiation (GO:0045595)	2/193	0.287010201102366	0.375995896640654	1.90992825286019	2.38404410562023	HDAC2;FADS1
RNA Methylation (GO:0001510)	1/62	0.289981653880011	0.378236939843493	2.98225297037148	3.69184314582747	FBL
Cell Junction Organization (GO:0034330)	1/62	0.289981653880011	0.378236939843493	2.98225297037148	3.69184314582747	RAB39B
Fat Cell Differentiation (GO:0045444)	1/62	0.289981653880011	0.378236939843493	2.98225297037148	3.69184314582747	BBS2
Regulation Of Programmed Cell Death (GO:0043067)	2/195	0.291080108306638	0.379120256839326	1.88994434849357	2.33248760017669	ACER2;ACER3
Endomembrane System Organization (GO:0010256)	2/196	0.293114092237898	0.380588493476168	1.88010691103475	2.3072547031276	GOLGA2;SYP
G1/S Transition Of Mitotic Cell Cycle (GO:0000082)	1/63	0.293898892184374	0.380588493476168	2.93400414323764	3.59274521291049	CUL3
Phosphatidylinositol Metabolic Process (GO:0046488)	1/63	0.293898892184374	0.380588493476168	2.93400414323764	3.59274521291049	MBOAT7
Positive Regulation Of Mitotic Cell Cycle Phase Transition (GO:1901992)	1/63	0.293898892184374	0.380588493476168	2.93400414323764	3.59274521291049	CUL3
Response To Metal Ion (GO:0010038)	1/64	0.297794714085332	0.385079371662068	2.8872870249017	3.49751776149773	TTN
Antimicrobial Humoral Immune Response Mediated By Antimicrobial Peptide (GO:0061844)	1/65	0.301669235574979	0.388415324774651	2.84202981651376	3.40595704852776	H2BC21
Cellular Response To Light Stimulus (GO:0071482)	1/65	0.301669235574979	0.388415324774651	2.84202981651376	3.40595704852776	KDM1A
Monocarboxylic Acid Biosynthetic Process (GO:0072330)	1/65	0.301669235574979	0.388415324774651	2.84202981651376	3.40595704852776	ALDH1A2
Regulation Of Endocytosis (GO:0030100)	1/66	0.305522572103399	0.392814735561513	2.79816513761468	3.31787287417393	LRP1
Negative Regulation Of Cellular Catabolic Process (GO:0031330)	1/67	0.309354838370867	0.396045710783296	2.75562969140951	3.2330874981879	GOLGA2
Defense Response To Bacterium (GO:0042742)	2/204	0.30935570520073	0.396045710783296	1.80491382471581	2.11763953759401	H2BC21;PLA2G6
Regulation Of MAPK Cascade (GO:0043408)	2/204	0.30935570520073	0.396045710783296	1.80491382471581	2.11763953759401	ADRB2;HRAS
DNA-templated DNA Replication (GO:0006261)	1/69	0.316956616363491	0.404625467698074	2.6743119266055	3.07275865370465	HMGA1
Phagocytosis (GO:0006909)	1/69	0.316956616363491	0.404625467698074	2.6743119266055	3.07275865370465	LRP1
Positive Regulation Of Protein Transport (GO:0051222)	1/70	0.320726354523749	0.407702993038664	2.63542082169924	2.99691358305925	TTN
Protein K48-linked Ubiquitination (GO:0070936)	1/70	0.320726354523749	0.407702993038664	2.63542082169924	2.99691358305925	CUL3
Regulation Of Cellular Biosynthetic Process (GO:0031326)	1/70	0.320726354523749	0.407702993038664	2.63542082169924	2.99691358305925	C3
Regulation Of Transcription By RNA Polymerase II (GO:0006357)	13/2028	0.322704707693402	0.408430668399976	1.18889258397074	1.34465842696849	ZNF276;FOXB1;HDAC2;KDM1A;CDX1;MCRS1;HMGA1;LARP7;ESR1;H1-5;ZSCAN20;HRAS;FOXD4L1
Protein Modification By Small Protein Conjugation (GO:0032446)	3/364	0.32384855856803	0.408430668399976	1.51673699743703	1.71008954432318	CUL3;SUMO2;TRIM44
Regulation Of Double-Strand Break Repair Via Homologous Recombination (GO:0010569)	1/71	0.324475475451092	0.408430668399976	2.59764089121887	2.92376255364848	KDM1A
Regulation Of Hydrolase Activity (GO:0051336)	1/71	0.324475475451092	0.408430668399976	2.59764089121887	2.92376255364848	RALBP1
Lipid Biosynthetic Process (GO:0008610)	1/71	0.324475475451092	0.408430668399976	2.59764089121887	2.92376255364848	FADS1
Protein Autoubiquitination (GO:0051865)	1/71	0.324475475451092	0.408430668399976	2.59764089121887	2.92376255364848	CUL3
Negative Regulation Of Cellular Response To Growth Factor Stimulus (GO:0090288)	1/71	0.324475475451092	0.408430668399976	2.59764089121887	2.92376255364848	RBPMS2
Regulation Of Cellular Localization (GO:0060341)	1/72	0.328204090903338	0.412547041638274	2.56092518413232	2.85317703329767	KDM1A
Regulation Of GTPase Activity (GO:0043087)	2/214	0.329553642651598	0.413665660232131	1.71890286512928	1.90800992017739	RALBP1;HRAS
DNA Replication (GO:0006260)	1/73	0.33191231192408	0.414314952471113	2.52522935779817	2.7850362309499	FEN1
Cellular Response To Reactive Oxygen Species (GO:0034614)	1/73	0.33191231192408	0.414314952471113	2.52522935779817	2.7850362309499	RHOB
Positive Regulation Of Secretion By Cell (GO:1903532)	1/73	0.33191231192408	0.414314952471113	2.52522935779817	2.7850362309499	TTN
Monocarboxylic Acid Transport (GO:0015718)	1/73	0.33191231192408	0.414314952471113	2.52522935779817	2.7850362309499	LYPLA1
Negative Regulation Of Neuron Apoptotic Process (GO:0043524)	1/74	0.335600249161516	0.417182630173155	2.49051149930878	2.71922653188766	FOXB1
Regulation Of mRNA Stability (GO:0043488)	1/74	0.335600249161516	0.417182630173155	2.49051149930878	2.71922653188766	PUM2
Import Into Nucleus (GO:0051170)	1/74	0.335600249161516	0.417182630173155	2.49051149930878	2.71922653188766	GCKR
Negative Regulation Of Phosphorylation (GO:0042326)	1/75	0.339268012445516	0.420001666026086	2.45673196131912	2.65564098640287	PLPP3
Positive Regulation Of Neurogenesis (GO:0050769)	1/75	0.339268012445516	0.420001666026086	2.45673196131912	2.65564098640287	KDM1A
Regulation Of BMP Signaling Pathway (GO:0030510)	1/75	0.339268012445516	0.420001666026086	2.45673196131912	2.65564098640287	RBPMS2
Transcription Initiation At RNA Polymerase II Promoter (GO:0006367)	1/76	0.342915711177924	0.423352729849289	2.42385321100917	2.59417883535798	ESR1
Positive Regulation Of Protein Secretion (GO:0050714)	1/76	0.342915711177924	0.423352729849289	2.42385321100917	2.59417883535798	TTN
Regulation Of Immune Response (GO:0050776)	1/77	0.346543454131214	0.424917041850262	2.39183969097055	2.53474507922275	C8B
Negative Regulation Of Transforming Growth Factor Beta Receptor Signaling Pathway (GO:0030512)	1/77	0.346543454131214	0.424917041850262	2.39183969097055	2.53474507922275	HDAC2
Positive Regulation Of JNK Cascade (GO:0046330)	1/77	0.346543454131214	0.424917041850262	2.39183969097055	2.53474507922275	HRAS
Positive Regulation Of Endothelial Cell Proliferation (GO:0001938)	1/77	0.346543454131214	0.424917041850262	2.39183969097055	2.53474507922275	NRAS
Regulation Of T Cell Proliferation (GO:0042129)	1/77	0.346543454131214	0.424917041850262	2.39183969097055	2.53474507922275	PLA2G5
Regulation Of Innate Immune Response (GO:0045088)	1/78	0.350151349477717	0.427593235454471	2.36065769093292	2.47725008064892	CFH
Negative Regulation Of Protein Modification Process (GO:0031400)	1/78	0.350151349477717	0.427593235454471	2.36065769093292	2.47725008064892	PLPP3
Cellular Response To Nutrient Levels (GO:0031669)	1/78	0.350151349477717	0.427593235454471	2.36065769093292	2.47725008064892	FADS1
Cellular Response To UV (GO:0034644)	1/79	0.35373950479824	0.429643123236729	2.3302752293578	2.42160919922419	KDM1A
Vesicle Fusion (GO:0006906)	1/79	0.35373950479824	0.429643123236729	2.3302752293578	2.42160919922419	PLA2G5
Protein Import Into Nucleus (GO:0006606)	1/79	0.35373950479824	0.429643123236729	2.3302752293578	2.42160919922419	GCKR
Negative Regulation Of Cellular Component Organization (GO:0051129)	1/79	0.35373950479824	0.429643123236729	2.3302752293578	2.42160919922419	CEL
Regulation Of Cytokinesis (GO:0032465)	1/80	0.357308027081596	0.431366849165953	2.30066194402508	2.36774245536082	CUL3
Regulation Of Protein Localization To Plasma Membrane (GO:1903076)	1/80	0.357308027081596	0.431366849165953	2.30066194402508	2.36774245536082	LRP1
Positive Regulation Of Immune Response (GO:0050778)	1/80	0.357308027081596	0.431366849165953	2.30066194402508	2.36774245536082	C8B
Wound Healing (GO:0042060)	1/80	0.357308027081596	0.431366849165953	2.30066194402508	2.36774245536082	PLPP3
Apoptotic Process (GO:0006915)	2/228	0.357555188308668	0.431366849165953	1.61127499180597	1.65714083010871	CEL;RHOB
Activation Of Protein Kinase Activity (GO:0032147)	1/81	0.360857022873881	0.433028427448657	2.27178899082569	2.31557421966707	ADRB2
Cytoskeleton-Dependent Cytokinesis (GO:0061640)	1/81	0.360857022873881	0.433028427448657	2.27178899082569	2.31557421966707	RHOB
Spindle Assembly (GO:0051225)	1/81	0.360857022873881	0.433028427448657	2.27178899082569	2.31557421966707	GOLGA2
Histone Modification (GO:0016570)	1/81	0.360857022873881	0.433028427448657	2.27178899082569	2.31557421966707	HDAC2
Negative Regulation Of Intracellular Signal Transduction (GO:1902532)	2/231	0.363504319011203	0.435045062646386	1.58992398512049	1.60894599521572	LRP1;ESR1
Negative Regulation Of Multicellular Organismal Process (GO:0051241)	2/231	0.363504319011203	0.435045062646386	1.58992398512049	1.60894599521572	BBS2;HDAC2
Calcium Ion Transmembrane Import Into Cytosol (GO:0097553)	1/83	0.36789685763007	0.436816849428843	2.21615573953905	2.2160508229093	HTR2C
Epigenetic Regulation Of Gene Expression (GO:0040029)	1/83	0.36789685763007	0.436816849428843	2.21615573953905	2.2160508229093	H3C1
Vascular Transport (GO:0010232)	1/83	0.36789685763007	0.436816849428843	2.21615573953905	2.2160508229093	LRP1
Positive Regulation Of Proteasomal Ubiquitin-Dependent Protein Catabolic Process (GO:0032436)	1/83	0.36789685763007	0.436816849428843	2.21615573953905	2.2160508229093	SUMO2
Positive Regulation Of Ubiquitin-Dependent Protein Catabolic Process (GO:2000060)	1/83	0.36789685763007	0.436816849428843	2.21615573953905	2.2160508229093	SUMO2
Regulation Of NIK/NF-kappaB Signaling (GO:1901222)	1/83	0.36789685763007	0.436816849428843	2.21615573953905	2.2160508229093	TRIM44
Positive Regulation Of GTPase Activity (GO:0043547)	2/234	0.369433146469674	0.438063019529258	1.5691251596424	1.56251205761864	RALBP1;HRAS
Ribosomal Small Subunit Biogenesis (GO:0042274)	1/84	0.37138790664131	0.439801468391025	2.1893445340997	2.16856369644495	FBL
Regulation Of Kinase Activity (GO:0043549)	1/85	0.374859849221199	0.439861622293454	2.16317169069463	2.12251067849071	TTN
Defense Response To Gram-positive Bacterium (GO:0050830)	1/85	0.374859849221199	0.439861622293454	2.16317169069463	2.12251067849071	H2BC21
Epidermis Development (GO:0008544)	1/85	0.374859849221199	0.439861622293454	2.16317169069463	2.12251067849071	HDAC2
Establishment Of Protein Localization To Organelle (GO:0072594)	1/85	0.374859849221199	0.439861622293454	2.16317169069463	2.12251067849071	GCKR
Transport Across Blood-Brain Barrier (GO:0150104)	1/85	0.374859849221199	0.439861622293454	2.16317169069463	2.12251067849071	LRP1
Mitotic Spindle Organization (GO:0007052)	1/85	0.374859849221199	0.439861622293454	2.16317169069463	2.12251067849071	GOLGA2
Negative Regulation Of Cell Cycle (GO:0045786)	1/85	0.374859849221199	0.439861622293454	2.16317169069463	2.12251067849071	RHOB
Regulation Of Mitotic Cell Cycle Phase Transition (GO:1901990)	1/86	0.378312788957696	0.443335299559799	2.13761467889908	2.07783402178904	CUL3
Glucose Homeostasis (GO:0042593)	1/87	0.381746828850804	0.446777823102371	2.11265201621506	2.03447890954226	GCKR
Regulation Of Double-Strand Break Repair (GO:2000779)	1/88	0.385162071501237	0.448442256599112	2.08826320784562	1.99239327494218	KDM1A
Negative Regulation Of Neuron Death (GO:1901215)	1/88	0.385162071501237	0.448442256599112	2.08826320784562	1.99239327494218	FOXB1
Positive Regulation Of Cell Adhesion (GO:0045785)	1/88	0.385162071501237	0.448442256599112	2.08826320784562	1.99239327494218	PLPP3
Positive Regulation Of Plasma Membrane Bounded Cell Projection Assembly (GO:0120034)	1/88	0.385162071501237	0.448442256599112	2.08826320784562	1.99239327494218	HRAS
Positive Regulation Of Proteasomal Protein Catabolic Process (GO:1901800)	1/90	0.391936572120331	0.45574020013992	2.04112978043501	1.91183494130717	SUMO2
Regulation Of Epithelial Cell Proliferation (GO:0050678)	1/91	0.395296032444351	0.456696314762408	2.01834862385321	1.87327042221433	HRAS
Positive Regulation Of MAP Kinase Activity (GO:0043406)	1/91	0.395296032444351	0.456696314762408	2.01834862385321	1.87327042221433	HRAS
Positive Regulation Of Binding (GO:0051099)	1/91	0.395296032444351	0.456696314762408	2.01834862385321	1.87327042221433	LRP1
rRNA Metabolic Process (GO:0016072)	1/91	0.395296032444351	0.456696314762408	2.01834862385321	1.87327042221433	FBL
Regulation Of RNA Metabolic Process (GO:0051252)	1/91	0.395296032444351	0.456696314762408	2.01834862385321	1.87327042221433	ESRP1
Steroid Metabolic Process (GO:0008202)	1/92	0.39863709991359	0.459965884515681	1.99606815203145	1.83579146445497	CEL
Regulation Of Endothelial Cell Proliferation (GO:0001936)	1/93	0.401959874454058	0.463206001291488	1.97427203829278	1.79935747852707	NRAS
Organelle Organization (GO:0006996)	3/418	0.404733402021755	0.464634407362301	1.31573021056187	1.19011309918846	GOLGA2;PLAAT1;PLAAT3
Regulation Of mRNA Splicing, Via Spliceosome (GO:0048024)	1/94	0.405264455310451	0.464634407362301	1.95294465818289	1.76392978611074	LARP7
Cellular Response To Hormone Stimulus (GO:0032870)	1/94	0.405264455310451	0.464634407362301	1.95294465818289	1.76392978611074	ESR1
Muscle Contraction (GO:0006936)	1/94	0.405264455310451	0.464634407362301	1.95294465818289	1.76392978611074	TTN
Recombinational Repair (GO:0000725)	1/95	0.408550941079495	0.467806421083392	1.9320710521179	1.72947151134293	FEN1
Negative Regulation Of Transcription By RNA Polymerase II (GO:0000122)	5/763	0.410304426488697	0.469217260279323	1.20190978766177	1.07072841499609	H1-5;HDAC2;KDM1A;LARP7;ESR1
Regulation Of Protein Localization (GO:0032880)	1/97	0.415070019819439	0.474064743448598	1.89162844036697	1.6633241162205	KDM1A
Negative Regulation Of Macromolecule Biosynthetic Process (GO:0010558)	1/98	0.418302807528015	0.475344099463654	1.87203253570415	1.63156937391523	HDAC2
Phosphatidylinositol Biosynthetic Process (GO:0006661)	1/98	0.418302807528015	0.475344099463654	1.87203253570415	1.63156937391523	MBOAT7
Positive Regulation Of Protein-Containing Complex Assembly (GO:0031334)	1/98	0.418302807528015	0.475344099463654	1.87203253570415	1.63156937391523	TERF1
Mitochondrial Translation (GO:0032543)	1/98	0.418302807528015	0.475344099463654	1.87203253570415	1.63156937391523	MRPL58
Regulation Of Organelle Organization (GO:0033043)	1/100	0.424715362613925	0.482022479637494	1.83402835696414	1.57054463447437	MCRS1
Visual Perception (GO:0007601)	1/101	0.42789532174084	0.484219168381461	1.81559633027523	1.54121740083384	BBS2
rRNA Processing (GO:0006364)	1/101	0.42789532174084	0.484219168381461	1.81559633027523	1.54121740083384	FBL
Regulation Of Cell Migration (GO:0030334)	3/434	0.428264953368493	0.484219168381461	1.26584556671076	1.07345378138634	HDAC2;HRAS;RHOB
Calcium Ion Homeostasis (GO:0055074)	1/102	0.431057862074438	0.48508536923421	1.79752929421383	1.512644173938	HTR2C
Regulation Of Protein Secretion (GO:0050708)	1/102	0.431057862074438	0.48508536923421	1.79752929421383	1.512644173938	TTN
Sensory Perception Of Light Stimulus (GO:0050953)	1/102	0.431057862074438	0.48508536923421	1.79752929421383	1.512644173938	BBS2
Positive Regulation Of Signal Transduction (GO:0009967)	2/266	0.431186994874853	0.48508536923421	1.3766835016835	1.15808463691658	C3;TRIM44
Mitochondrial Gene Expression (GO:0140053)	1/103	0.434203078164737	0.48786862715139	1.77981651376147	1.48479934736883	MRPL58
Positive Regulation Of Inflammatory Response (GO:0050729)	1/104	0.437331064095217	0.49015934954632	1.76244767079362	1.45765840738426	PLA2G7
Positive Regulation Of Vasculature Development (GO:1904018)	1/104	0.437331064095217	0.49015934954632	1.76244767079362	1.45765840738426	RHOB
Positive Regulation Of Apoptotic Process (GO:0043065)	2/270	0.438689430504956	0.491070258027936	1.35585959093422	1.117178900644	CEL;RHOB
Regulation Of Neuron Apoptotic Process (GO:0043523)	1/105	0.440441913414415	0.491199159941727	1.7454128440367	1.4311978769442	FOXB1
Positive Regulation Of Stress-Activated MAPK Cascade (GO:0032874)	1/105	0.440441913414415	0.491199159941727	1.7454128440367	1.4311978769442	HRAS
Intrinsic Apoptotic Signaling Pathway (GO:0097193)	1/105	0.440441913414415	0.491199159941727	1.7454128440367	1.4311978769442	CUL3
Response To Calcium Ion (GO:0051592)	1/106	0.443535719098762	0.494037310877334	1.72870249017038	1.40539526297626	TTN
Regulation Of Cellular Response To Stress (GO:0080135)	1/107	0.446612573669453	0.496236192966059	1.71230742599965	1.38022900619317	MCRS1
Monoatomic Ion Transport (GO:0006811)	1/107	0.446612573669453	0.496236192966059	1.71230742599965	1.38022900619317	SLC15A1
Lipid Transport (GO:0006869)	1/108	0.44967256925769	0.499020113849471	1.69621881162651	1.35567843409027	LYPLA1
Negative Regulation Of Developmental Process (GO:0051093)	1/109	0.452715797175283	0.500545721692573	1.68042813455658	1.33172371854275	HDAC2
Regulation Of Proteasomal Ubiquitin-Dependent Protein Catabolic Process (GO:0032434)	1/109	0.452715797175283	0.500545721692573	1.68042813455658	1.33172371854275	SUMO2
Regulation Of Wnt Signaling Pathway (GO:0030111)	1/109	0.452715797175283	0.500545721692573	1.68042813455658	1.33172371854275	LRP1
Adenylate Cyclase-Activating G Protein-Coupled Receptor Signaling Pathway (GO:0007189)	1/110	0.45574234869696	0.502657002239294	1.66492719468058	1.30834583137971	ADRB2
Regulation Of JNK Cascade (GO:0046328)	1/110	0.45574234869696	0.502657002239294	1.66492719468058	1.30834583137971	HRAS
Regulation Of Transforming Growth Factor Beta Receptor Signaling Pathway (GO:0017015)	1/111	0.458752314267563	0.504123422272047	1.64970809007506	1.28552650828563	HDAC2
Double-Strand Break Repair Via Homologous Recombination (GO:0000724)	1/111	0.458752314267563	0.504123422272047	1.64970809007506	1.28552650828563	FEN1
Mitotic Cell Cycle Phase Transition (GO:0044772)	1/111	0.458752314267563	0.504123422272047	1.64970809007506	1.28552650828563	CUL3
Negative Regulation Of Nucleic Acid-Templated Transcription (GO:1903507)	3/456	0.460081695740715	0.50496771483737	1.20300798415547	0.933956699124111	HDAC2;KDM1A;HMGA1
Central Nervous System Development (GO:0007417)	2/283	0.462698706625621	0.50722148107559	1.29227626202715	0.995930407819602	C3;MYRF
Transmembrane Receptor Protein Tyrosine Kinase Signaling Pathway (GO:0007169)	2/284	0.464521124878765	0.508202384760026	1.2876280535855	0.987286547741813	CEP57;ADRB2
Positive Regulation Of Cellular Component Organization (GO:0051130)	1/113	0.464722847397224	0.508202384760026	1.62008519003932	1.24149408899796	LRP1
Regulation Of MAP Kinase Activity (GO:0043405)	1/114	0.467683593593249	0.510819459021753	1.6056669643582	1.22024795494216	HRAS
Protein Processing (GO:0016485)	1/117	0.47646881278184	0.519784159398371	1.56390382790256	1.15940480804716	MYRF
DNA Repair (GO:0006281)	2/291	0.4771769797841	0.519926491290181	1.25599128540305	0.929267546963416	H2AX;FEN1
Regulation Of Small GTPase Mediated Signal Transduction (GO:0051056)	1/118	0.479365171618608	0.521049099585444	1.55045871559633	1.14004083500791	RALBP1
Ribonucleoprotein Complex Biogenesis (GO:0022613)	1/118	0.479365171618608	0.521049099585444	1.55045871559633	1.14004083500791	FBL
Regulation Of Protein Kinase Activity (GO:0045859)	1/119	0.482245651591821	0.522916971605589	1.53724148654953	1.12111274360209	TTN
Positive Regulation Of Angiogenesis (GO:0045766)	1/119	0.482245651591821	0.522916971605589	1.53724148654953	1.12111274360209	RHOB
Protein Localization To Nucleus (GO:0034504)	1/122	0.490792678677674	0.531544417340441	1.498900598984	1.0668177445497	GCKR
Regulation Of Cell Motility (GO:2000145)	1/123	0.493610501211252	0.533953667175634	1.48653932922244	1.04950944940339	RHOB
Positive Regulation Of Defense Response (GO:0031349)	1/124	0.496412871569874	0.535055789716031	1.47437905571716	1.03257738517657	PLA2G7
Enzyme-Linked Receptor Protein Signaling Pathway (GO:0007167)	1/124	0.496412871569874	0.535055789716031	1.47437905571716	1.03257738517657	LRP1
Regulation Of DNA Metabolic Process (GO:0051052)	1/124	0.496412871569874	0.535055789716031	1.47437905571716	1.03257738517657	MCRS1
Negative Regulation Of DNA-templated Transcription (GO:0045892)	6/1025	0.497602747844111	0.535696738109689	1.06841171586019	0.745701392431783	H1-5;HDAC2;KDM1A;HMGA1;LARP7;ESR1
Response To Cytokine (GO:0034097)	1/125	0.499199873749287	0.536774057794932	1.46241491565552	1.01601088320432	ALDH1A2
Cellular Response To Starvation (GO:0009267)	1/126	0.501971591157734	0.538467737833088	1.45064220183486	0.999799653757845	FADS1
Positive Regulation Of Intracellular Protein Transport (GO:0090316)	1/126	0.501971591157734	0.538467737833088	1.45064220183486	0.999799653757845	HRAS
Regulation Of Anatomical Structure Morphogenesis (GO:0022603)	1/127	0.504728106927199	0.540780114564856	1.43905635648755	0.983933768951665	CDX1
Golgi Organization (GO:0007030)	1/130	0.512907268413167	0.548238172888184	1.40537657350117	0.938314023081035	GOLGA2
Regulation Of Cell Cycle Process (GO:0010564)	1/130	0.512907268413167	0.548238172888184	1.40537657350117	0.938314023081035	PUM2
Synapse Organization (GO:0050808)	1/131	0.51560379935622	0.55046668970415	1.39449541284404	0.923736964670274	RAB39B
Positive Regulation Of Cytokine Production (GO:0001819)	2/320	0.527638135364337	0.562647300743961	1.13976240391335	0.728700915343249	C3;C5
Intracellular Calcium Ion Homeostasis (GO:0006874)	1/139	0.536650199146014	0.571580093764985	1.31312325488632	0.817299462712498	HTR2C
Negative Regulation Of Wnt Signaling Pathway (GO:0030178)	1/140	0.539216451881295	0.573634523277974	1.30361032275097	0.805159543935227	LRP1
Protein-Containing Complex Assembly (GO:0065003)	2/328	0.54097675473172	0.574827720494154	1.11133833219723	0.682782897948627	CUL3;ADRB2
Actin Filament Organization (GO:0007015)	1/144	0.549341379777991	0.583027407783246	1.26688907422852	0.758911162163502	TTN
Positive Regulation Of Protein Kinase Activity (GO:0045860)	1/145	0.551837970925112	0.584987248330507	1.25802752293578	0.747898377269394	ADRB2
Protein Modification Process (GO:0036211)	4/711	0.552635660853685	0.585143640903902	1.02388513783993	0.607221568049174	GOLGA2;MCRS1;PLOD2;B4GALT5
Positive Regulation Of Intracellular Signal Transduction (GO:1902533)	3/525	0.554440831673862	0.586365156881875	1.0402835965195	0.613554254818921	ADRB2;HRAS;TRIM44
Dephosphorylation (GO:0016311)	1/147	0.55679011039141	0.588158567314869	1.24066859369109	0.726494501576587	PLPP3
Neuron Development (GO:0048666)	1/150	0.56411682476824	0.595199463413148	1.21550397143033	0.695868624652279	B4GALT5
Cellular Response To Organic Cyclic Compound (GO:0071407)	1/152	0.568934493639845	0.59957967713801	1.19928306701501	0.676383629258186	ESR1
Epithelium Development (GO:0060429)	1/154	0.573699393057189	0.603894097954936	1.18348623853211	0.657603803359729	ALDH1A2
Ribosome Biogenesis (GO:0042254)	1/155	0.57606223341814	0.604966172784511	1.17574168950316	0.648468077609862	FBL
Positive Regulation Of Response To External Stimulus (GO:0032103)	1/155	0.57606223341814	0.604966172784511	1.17574168950316	0.648468077609862	PLA2G7
Adenylate Cyclase-Modulating G Protein-Coupled Receptor Signaling Pathway (GO:0007188)	1/163	0.594503631152519	0.622879241021266	1.11722731906218	0.580989996570912	ADRB2
Nitrogen Compound Transport (GO:0071705)	1/163	0.594503631152519	0.622879241021266	1.11722731906218	0.580989996570912	RALBP1
Positive Regulation Of Macromolecule Metabolic Process (GO:0010604)	2/364	0.597762723505782	0.625565640878144	0.998976877429916	0.514034927837084	KRAS;TTN
Brain Development (GO:0007420)	1/169	0.607810924813199	0.635342430118327	1.07699868938401	0.536228411432672	BBS2
Regulation Of Neuron Projection Development (GO:0010975)	1/174	0.61856907334613	0.645089416004075	1.04560640610914	0.502253288227769	HDAC2
Positive Regulation Of Cellular Biosynthetic Process (GO:0031328)	1/174	0.61856907334613	0.645089416004075	1.04560640610914	0.502253288227769	HTR2C
Negative Regulation Of Cytokine Production (GO:0001818)	1/178	0.626964611805234	0.653088137297119	1.02176955372415	0.477028627071671	CUL3
Macromolecule Biosynthetic Process (GO:0009059)	1/183	0.63720194768786	0.662984685455577	0.993446920052425	0.447715376659788	B4GALT5
Axonogenesis (GO:0007409)	1/188	0.647160820063698	0.672568981590448	0.966638865721434	0.420643006378436	B4GALT5
Intracellular Monoatomic Cation Homeostasis (GO:0030003)	1/190	0.651068087519917	0.675849225799222	0.956312800349498	0.410393082252525	HTR2C
Transcription By RNA Polymerase II (GO:0006366)	1/192	0.654932475584822	0.678296004633302	0.946202987655507	0.400454998918061	YBX2
Modification-Dependent Protein Catabolic Process (GO:0019941)	1/192	0.654932475584822	0.678296004633302	0.946202987655507	0.400454998918061	CUL3
Positive Regulation Of Protein Metabolic Process (GO:0051247)	1/196	0.662534473453583	0.685380489779569	0.926605504587156	0.381467443985925	HDAC2
DNA-templated Transcription (GO:0006351)	1/199	0.668126844957441	0.689580459245065	0.912427022518766	0.367961047520657	YBX2
Anterograde Trans-Synaptic Signaling (GO:0098916)	1/199	0.668126844957441	0.689580459245065	0.912427022518766	0.367961047520657	HTR2C
Regulation Of Translation (GO:0006417)	1/202	0.673627369694988	0.694461205871122	0.898671778721073	0.355045615166497	YBX2
Regulation Of Angiogenesis (GO:0045765)	1/205	0.679037542363634	0.699237743852712	0.885321100917431	0.34268908449898	RHOB
Protein Ubiquitination (GO:0016567)	2/434	0.692883326491458	0.712679992962643	0.834104938271605	0.306027808628222	CUL3;TRIM44
Proteasomal Protein Catabolic Process (GO:0010498)	1/220	0.704783778807953	0.724092923432828	0.824054291818525	0.28830711199302	CUL3
Positive Regulation Of Cell Motility (GO:2000147)	1/221	0.706425519413131	0.724952072373795	0.820266889074228	0.285073507517808	HRAS
Protein Polyubiquitination (GO:0000209)	1/226	0.714499494557596	0.732402670958811	0.801834862385321	0.2695552223882	CUL3
Cellular Response To Lipid (GO:0071396)	1/228	0.717667122560091	0.734812753474496	0.79468940710504	0.263637761841048	ESR1
Regulation Of I-kappaB kinase/NF-kappaB Signaling (GO:0043122)	1/232	0.723898270821984	0.740350504249756	0.78076968902657	0.252270126894965	ESR1
Translation (GO:0006412)	1/234	0.726962545954235	0.742640512325552	0.773989053825255	0.246809878250197	MRPL58
Inflammatory Response (GO:0006954)	1/236	0.7299931181901	0.744890936928674	0.767323833691197	0.241492288935095	PLA2G4C
Regulation Of Inflammatory Response (GO:0050727)	1/240	0.735954619346965	0.750123621078447	0.7543280488273	0.231267038217227	PLA2G7
Positive Regulation Of Programmed Cell Death (GO:0043068)	1/245	0.743223376373999	0.756675383186198	0.738682508647917	0.219210415401261	RHOB
Positive Regulation Of Gene Expression (GO:0010628)	2/480	0.74483290384822	0.757457190354122	0.752053308538664	0.22155142712277	KRAS;TTN
Negative Regulation Of Apoptotic Process (GO:0043066)	2/482	0.74691296662095	0.758715203113832	0.748842592592593	0.218517219255278	FOXB1;HDAC2
Regulation Of Apoptotic Process (GO:0042981)	3/705	0.749419865838097	0.760403471538092	0.766355140186916	0.221059649407214	ACER2;HDAC2;RHOB
Negative Regulation Of Signal Transduction (GO:0009968)	1/267	0.772920808012341	0.783365683796292	0.676829688901152	0.174336900040559	LRP1
Positive Regulation Of Cell Migration (GO:0030335)	1/272	0.779180394706285	0.788821546946745	0.664172788516876	0.165719537605372	HRAS
Chemical Synaptic Transmission (GO:0007268)	1/273	0.780411639002548	0.7891803091037	0.661697247706422	0.164057084087442	HTR2C
Positive Regulation Of Cell Differentiation (GO:0045597)	1/283	0.792355987721997	0.800359583557573	0.63790747608823	0.148469462122277	PLA2G5
Gene Expression (GO:0010467)	1/296	0.806925872746863	0.814162876089885	0.609392007463847	0.130728888191931	H3C1
Regulation Of Intracellular Signal Transduction (GO:1902531)	1/297	0.808003723857033	0.814337459654345	0.607302256384825	0.12946992494386	RALBP1
Proteasome-Mediated Ubiquitin-Dependent Protein Catabolic Process (GO:0043161)	1/319	0.830264193907144	0.835836436819272	0.564652934048814	0.105031839257513	CUL3
Intracellular Protein Transport (GO:0006886)	1/325	0.835877967782035	0.840547677099253	0.554026503567788	0.099321798414901	GCKR
Protein Localization (GO:0008104)	1/351	0.858153012435147	0.861984052669233	0.51218872870249	0.078350974291249	BBS2
Ubiquitin-Dependent Protein Catabolic Process (GO:0006511)	1/367	0.870343060401575	0.873253906757433	0.489396901789743	0.067961482215785	CUL3
Negative Regulation Of Programmed Cell Death (GO:0043069)	1/381	0.88015405672738	0.882114310751271	0.471028488652825	0.060130706649401	HDAC2
Cellular Response To Oxygen-Containing Compound (GO:1901701)	1/406	0.895878502379347	0.89687503019067	0.441386340468909	0.048530637892279	ESR1
Nervous System Development (GO:0007399)	1/433	0.910570004737621	0.910570004737621	0.41322629969419	0.038712897923289	ALDH1A2
